# Supplementary material for: Pharmacological Stimulation of Phagocytosis Enhances Amyloid Plaque Clearance; Evidence from a Transgenic Mouse Model of ATTR Neuropathy
Source: Front Mol Neurosci. 2017 May 10;10:138. doi: 10.3389/fnmol.2017.00138 (PMC5423984; doi:10.3389/fnmol.2017.00138)
Supplement: Supplementary file 8 [file Data_Sheet_1.xlsx]

## Sheet: Protein_3152IDs_list_regex_scor
Accession	Confidence score	Anova (p)	Max fold change	Highest mean condition	Lowest mean condition	Description
P31257	5.2923	7.54952e-15	Infinity	A60	PMX	Homeobox protein Hox-C10 OS=Mus musculus GN=Hoxc10 PE=2 SV=1
Q9CRD0	7.5048	1.25006e-11	Infinity	PMX	A60	OCIA domain-containing protein 1 OS=Mus musculus GN=Ociad1 PE=1 SV=1
P11679	786.279	1.83829e-09	7.17588	PMX	A60	Keratin_ type II cytoskeletal 8 OS=Mus musculus GN=Krt8 PE=1 SV=4
P12961	6.4792	2.9804e-09	Infinity	PMX	A60	Neuroendocrine protein 7B2 OS=Mus musculus GN=Scg5 PE=1 SV=1
Q7TN37	5.6217	3.90517e-09	Infinity	A60	PMX	Transient receptor potential cation channel subfamily M member 4 OS=Mus musculus GN=Trpm4 PE=1 SV=1
P28650	39.8758	3.92443e-09	13.8513	PMX	A60	Adenylosuccinate synthetase isozyme 1 OS=Mus musculus GN=Adssl1 PE=1 SV=2
O09116	168.121	4.17481e-09	87.4422	A60	PMX	Small proline-rich protein 3 OS=Mus musculus GN=Sprr3 PE=2 SV=1
Q9DCV4	28.7908	5.56525e-09	7.49894	PMX	A60	Regulator of microtubule dynamics protein 1 OS=Mus musculus GN=Rmdn1 PE=1 SV=2
Q62448	41.7044	6.79265e-09	2.32532	PMX	A60	Eukaryotic translation initiation factor 4 gamma 2 OS=Mus musculus GN=Eif4g2 PE=1 SV=2
P04104	621.79	7.4697e-09	19.5779	A60	PMX	Keratin_ type II cytoskeletal 1 OS=Mus musculus GN=Krt1 PE=1 SV=4
Q9CR35	198.969	9.19788e-09	21.1415	A60	PMX	Chymotrypsinogen B OS=Mus musculus GN=Ctrb1 PE=1 SV=1
Q9D2Q8	96.0856	9.92984e-09	6.17412	A60	PMX	Protein S100-A14 OS=Mus musculus GN=S100a14 PE=1 SV=1
O54974	99.8028	1.06224e-08	36.9121	A60	PMX	Galectin-7 OS=Mus musculus GN=Lgals7 PE=2 SV=3
O89094	97.9865	1.07488e-08	13.6823	A60	PMX	Caspase-14 OS=Mus musculus GN=Casp14 PE=1 SV=1
Q9CQW5	188.623	1.34356e-08	16.2258	PMX	A60	Galectin-2 OS=Mus musculus GN=Lgals2 PE=1 SV=1
P30275;Q6P8J7	391.911	1.37182e-08	4.10064	PMX	A60	Creatine kinase U-type_ mitochondrial OS=Mus musculus GN=Ckmt1 PE=1 SV=1
Q9EQX0	63.9282	1.46436e-08	12.7689	PMX	A60	Appetite-regulating hormone OS=Mus musculus GN=Ghrl PE=1 SV=1
Q8BH95	191.951	1.7537e-08	4.18182	PMX	A60	Enoyl-CoA hydratase_ mitochondrial OS=Mus musculus GN=Echs1 PE=1 SV=1
Q9CRB9	94.8717	1.78242e-08	3.09217	PMX	A60	MICOS complex subunit Mic19 OS=Mus musculus GN=Chchd3 PE=1 SV=1
Q9DCS9	76.8612	1.88003e-08	5.12938	PMX	A60	NADH dehydrogenase [ubiquinone] 1 beta subcomplex subunit 10 OS=Mus musculus GN=Ndufb10 PE=1 SV=3
Q9DCC7	5.9977	1.9601e-08	6.48021	PMX	A60	Isochorismatase domain-containing protein 2B OS=Mus musculus GN=Isoc2b PE=1 SV=1
Q3V384	11.7316	2.34604e-08	22.8436	PMX	A60	Lactation elevated protein 1 OS=Mus musculus GN=Lace1 PE=1 SV=1
P01872	153.449	2.43263e-08	3.06008	A60	PMX	Ig mu chain C region OS=Mus musculus GN=Ighm PE=1 SV=2
P61375	18.5629	2.94209e-08	Infinity	A60	PMX	LIM/homeobox protein Lhx5 OS=Mus musculus GN=Lhx5 PE=2 SV=1
P62918	97.2236	3.18833e-08	4.43582	PMX	A60	60S ribosomal protein L8 OS=Mus musculus GN=Rpl8 PE=1 SV=2
Q9CQ91	21.9834	3.27573e-08	6.80537	PMX	A60	NADH dehydrogenase [ubiquinone] 1 alpha subcomplex subunit 3 OS=Mus musculus GN=Ndufa3 PE=1 SV=1
Q8BGX0	18.9066	3.34045e-08	9.65831	A60	PMX	E3 ubiquitin-protein ligase TRIM23 OS=Mus musculus GN=Trim23 PE=2 SV=1
P05784;Q09M05;Q8K561;Q9CQ58	506.543	3.36047e-08	10.9333	PMX	A60	Keratin_ type I cytoskeletal 18 OS=Mus musculus GN=Krt18 PE=1 SV=5
Q60829	14.89	3.43614e-08	Infinity	PMX	A60	Protein phosphatase 1 regulatory subunit 1B OS=Mus musculus GN=Ppp1r1b PE=1 SV=2
Q9JHY3	17.3136	3.48169e-08	Infinity	A60	PMX	WAP four-disulfide core domain protein 12 OS=Mus musculus GN=Wfdc12 PE=2 SV=1
Q91YQ5	206.553	3.86894e-08	4.27418	PMX	A60	Dolichyl-diphosphooligosaccharide--protein glycosyltransferase subunit 1 OS=Mus musculus GN=Rpn1 PE=1 SV=1
Q9CR68	147.498	3.92739e-08	6.78471	PMX	A60	Cytochrome b-c1 complex subunit Rieske_ mitochondrial OS=Mus musculus GN=Uqcrfs1 PE=1 SV=1
Q9CR36	138.471	4.40305e-08	10.841	PMX	A60	Gastrokine-1 OS=Mus musculus GN=Gkn1 PE=2 SV=2
Q69ZS7	11.6293	4.4233e-08	9.03337	A60	PMX	HBS1-like protein OS=Mus musculus GN=Hbs1l PE=1 SV=2
Q60632;P43135	12.181	5.4076e-08	Infinity	PMX	A60	COUP transcription factor 1 OS=Mus musculus GN=Nr2f1 PE=2 SV=2
Q3UIU2	7.1998	5.45923e-08	4.11157	PMX	A60	NADH dehydrogenase [ubiquinone] 1 beta subcomplex subunit 6 OS=Mus musculus GN=Ndufb6 PE=1 SV=3
O35855	230.68	5.77805e-08	7.85993	PMX	A60	Branched-chain-amino-acid aminotransferase_ mitochondrial OS=Mus musculus GN=Bcat2 PE=1 SV=2
O70258	32.7661	6.3836e-08	2.80498	A60	PMX	Epsilon-sarcoglycan OS=Mus musculus GN=Sgce PE=1 SV=2
Q9D6Z6	5.9584	6.75706e-08	Infinity	A60	PMX	Interleukin-36 beta OS=Mus musculus GN=Il36b PE=2 SV=1
Q62009	418.27	6.96327e-08	10.074	A60	PMX	Periostin OS=Mus musculus GN=Postn PE=1 SV=2
Q67FY2	5.79	7.014e-08	50.3636	A60	PMX	B-cell CLL/lymphoma 9-like protein OS=Mus musculus GN=Bcl9l PE=1 SV=1
Q9D855	121.926	7.13691e-08	4.39654	PMX	A60	Cytochrome b-c1 complex subunit 7 OS=Mus musculus GN=Uqcrb PE=1 SV=3
P13808	112.512	7.58905e-08	14.5962	PMX	A60	Anion exchange protein 2 OS=Mus musculus GN=Slc4a2 PE=1 SV=1
P50992	154.02	7.98093e-08	15.1195	PMX	A60	Potassium-transporting ATPase subunit beta OS=Mus musculus GN=Atp4b PE=2 SV=1
Q5SX39;P13542;Q5SX40	41.9248	8.65561e-08	15.0566	PMX	A60	Myosin-4 OS=Mus musculus GN=Myh4 PE=2 SV=1
Q8VHB5	34.9418	8.94708e-08	57.5733	PMX	A60	Carbonic anhydrase 9 OS=Mus musculus GN=Ca9 PE=2 SV=2
Q91V04	12.9146	9.61966e-08	14.6217	PMX	A60	Translocating chain-associated membrane protein 1 OS=Mus musculus GN=Tram1 PE=1 SV=3
P97314	57.6387	9.712e-08	3.1179	PMX	A60	Cysteine and glycine-rich protein 2 OS=Mus musculus GN=Csrp2 PE=1 SV=3
E9PV24	165.735	9.82704e-08	3.56735	A60	PMX	Fibrinogen alpha chain OS=Mus musculus GN=Fga PE=1 SV=1
Q3V2T4	40.0695	1.04912e-07	74.2854	A60	PMX	Keratinocyte differentiation-associated protein OS=Mus musculus GN=Krtdap PE=2 SV=1
Q6ZQ38	153.519	1.05639e-07	1.87272	PMX	A60	Cullin-associated NEDD8-dissociated protein 1 OS=Mus musculus GN=Cand1 PE=1 SV=2
Q9DBG9	14.4537	1.09738e-07	3.02373	PMX	A60	Tax1-binding protein 3 OS=Mus musculus GN=Tax1bp3 PE=1 SV=1
Q9Z0S1	118.484	1.14587e-07	5.52394	PMX	A60	3'(2')_5'-bisphosphate nucleotidase 1 OS=Mus musculus GN=Bpnt1 PE=1 SV=2
P07146	118.589	1.20319e-07	15.0309	A60	PMX	Anionic trypsin-2 OS=Mus musculus GN=Prss2 PE=1 SV=1
P57096	56.2854	1.38371e-07	23.1396	PMX	A60	Prostate stem cell antigen OS=Mus musculus GN=Psca PE=2 SV=1
O35598	31.3542	1.48481e-07	10.9174	PMX	A60	Disintegrin and metalloproteinase domain-containing protein 10 OS=Mus musculus GN=Adam10 PE=1 SV=2
Q80U72	17.1702	1.53182e-07	2.32255	PMX	A60	Protein scribble homolog OS=Mus musculus GN=Scrib PE=1 SV=2
Q03265	523.015	1.62207e-07	3.12543	PMX	A60	ATP synthase subunit alpha_ mitochondrial OS=Mus musculus GN=Atp5a1 PE=1 SV=1
P18761	136.802	1.6479e-07	8.75381	A60	PMX	Carbonic anhydrase 6 OS=Mus musculus GN=Ca6 PE=1 SV=3
Q60932	250.54	1.64986e-07	2.57822	PMX	A60	Voltage-dependent anion-selective channel protein 1 OS=Mus musculus GN=Vdac1 PE=1 SV=3
Q9QZ10	208.585	1.65498e-07	9.52199	PMX	A60	Annexin A10 OS=Mus musculus GN=Anxa10 PE=2 SV=2
P07744	670.323	1.75208e-07	8.64136	A60	PMX	Keratin_ type II cytoskeletal 4 OS=Mus musculus GN=Krt4 PE=1 SV=2
Q3URE1	22.3642	1.75553e-07	4.30811	PMX	A60	Acyl-CoA synthetase family member 3_ mitochondrial OS=Mus musculus GN=Acsf3 PE=1 SV=2
P35922	27.2627	1.76534e-07	255.546	PMX	A60	Fragile X mental retardation protein 1 homolog OS=Mus musculus GN=Fmr1 PE=1 SV=1
O08832	10.7011	1.93822e-07	97.6467	PMX	A60	Polypeptide N-acetylgalactosaminyltransferase 4 OS=Mus musculus GN=Galnt4 PE=2 SV=1
Q61781;A1L317;A6BLY7;Q61765;Q61897;Q8VCW2;Q9Z320	569.38	1.95057e-07	13.8991	A60	PMX	Keratin_ type I cytoskeletal 14 OS=Mus musculus GN=Krt14 PE=1 SV=2
Q9D4H4	32.2588	1.95315e-07	5.23949	PMX	A60	Angiomotin-like protein 1 OS=Mus musculus GN=Amotl1 PE=1 SV=2
P13745;P10648	198.316	1.98578e-07	7.7447	PMX	A60	Glutathione S-transferase A1 OS=Mus musculus GN=Gsta1 PE=1 SV=2
Q9DBL7	19.22	2.07567e-07	4.42424	PMX	A60	Bifunctional coenzyme A synthase OS=Mus musculus GN=Coasy PE=1 SV=2
Q9CQ75	47.1192	2.12962e-07	4.44737	PMX	A60	NADH dehydrogenase [ubiquinone] 1 alpha subcomplex subunit 2 OS=Mus musculus GN=Ndufa2 PE=1 SV=3
Q7TMF5	31.5511	2.2446e-07	5.24259	A60	PMX	Serpin A12 OS=Mus musculus GN=Serpina12 PE=1 SV=2
P14152	323.538	2.24515e-07	3.13024	PMX	A60	Malate dehydrogenase_ cytoplasmic OS=Mus musculus GN=Mdh1 PE=1 SV=3
P97450	117.297	2.32835e-07	3.78138	PMX	A60	ATP synthase-coupling factor 6_ mitochondrial OS=Mus musculus GN=Atp5j PE=1 SV=1
Q921W4	16.7906	2.38237e-07	2.16943	A60	PMX	Quinone oxidoreductase-like protein 1 OS=Mus musculus GN=Cryzl1 PE=1 SV=1
Q62266	95.447	2.50611e-07	12.8326	A60	PMX	Cornifin-A OS=Mus musculus GN=Sprr1a PE=1 SV=1
Q62393	97.3853	2.58423e-07	3.35138	PMX	A60	Tumor protein D52 OS=Mus musculus GN=Tpd52 PE=1 SV=2
P00920	258.783	2.58856e-07	5.1217	PMX	A60	Carbonic anhydrase 2 OS=Mus musculus GN=Ca2 PE=1 SV=4
Q99L13	185.845	2.72847e-07	6.20254	PMX	A60	3-hydroxyisobutyrate dehydrogenase_ mitochondrial OS=Mus musculus GN=Hibadh PE=1 SV=1
P84104	42.8658	2.74357e-07	1.52634	PMX	A60	Serine/arginine-rich splicing factor 3 OS=Mus musculus GN=Srsf3 PE=1 SV=1
Q9ET22	42.8013	2.76268e-07	6.35564	PMX	A60	Dipeptidyl peptidase 2 OS=Mus musculus GN=Dpp7 PE=1 SV=2
Q9CU62	10.9294	2.79627e-07	6.10504	PMX	A60	Structural maintenance of chromosomes protein 1A OS=Mus musculus GN=Smc1a PE=1 SV=4
Q9D7P9	445.987	2.99495e-07	14.7805	A60	PMX	Serpin B12 OS=Mus musculus GN=Serpinb12 PE=2 SV=1
P27546	204.081	3.34616e-07	3.27429	A60	PMX	Microtubule-associated protein 4 OS=Mus musculus GN=Map4 PE=1 SV=3
Q9D939	250.859	3.46321e-07	4.03759	PMX	A60	Sulfotransferase 1C2 OS=Mus musculus GN=Sult1c2 PE=1 SV=1
Q9R0Q9	12.8282	3.61363e-07	3.24192	PMX	A60	Mannose-P-dolichol utilization defect 1 protein OS=Mus musculus GN=Mpdu1 PE=1 SV=1
Q9WTP7	161.844	3.6929e-07	2.63758	PMX	A60	GTP:AMP phosphotransferase AK3_ mitochondrial OS=Mus musculus GN=Ak3 PE=1 SV=3
P36369;P36368	96.3006	3.70822e-07	57.0522	A60	PMX	Kallikrein 1-related peptidase b26 OS=Mus musculus GN=Klk1b26 PE=2 SV=1
P47856	145.884	3.7426e-07	3.1904	PMX	A60	Glutamine--fructose-6-phosphate aminotransferase [isomerizing] 1 OS=Mus musculus GN=Gfpt1 PE=1 SV=3
Q9WVJ3	24.6986	3.80874e-07	2.46008	PMX	A60	Carboxypeptidase Q OS=Mus musculus GN=Cpq PE=1 SV=1
Q00896;P07758	271.948	3.87375e-07	7.04557	A60	PMX	Alpha-1-antitrypsin 1-3 OS=Mus musculus GN=Serpina1c PE=1 SV=2
P97855	68.8152	3.90553e-07	7.43379	A60	PMX	Ras GTPase-activating protein-binding protein 1 OS=Mus musculus GN=G3bp1 PE=1 SV=1
Q9CQ92	22.6538	3.90839e-07	2.10735	PMX	A60	Mitochondrial fission 1 protein OS=Mus musculus GN=Fis1 PE=1 SV=1
Q8BZQ7	6.1003	3.95559e-07	34.076	PMX	A60	Anaphase-promoting complex subunit 2 OS=Mus musculus GN=Anapc2 PE=1 SV=2
Q91VD9	333.602	3.96767e-07	3.44716	PMX	A60	NADH-ubiquinone oxidoreductase 75 kDa subunit_ mitochondrial OS=Mus musculus GN=Ndufs1 PE=1 SV=2
P11404	116.161	3.97579e-07	8.34482	PMX	A60	Fatty acid-binding protein_ heart OS=Mus musculus GN=Fabp3 PE=1 SV=5
Q3SYP2	45.3012	4.00781e-07	32.0588	A60	PMX	Chymotrypsin-C OS=Mus musculus GN=Ctrc PE=1 SV=1
Q8R460	19.2885	4.00972e-07	10.0778	A60	PMX	Interleukin-36 gamma OS=Mus musculus GN=Il36g PE=2 SV=1
Q9D8W5	118.032	4.0369e-07	2.82059	PMX	A60	26S proteasome non-ATPase regulatory subunit 12 OS=Mus musculus GN=Psmd12 PE=1 SV=4
Q3UQ44	385.385	4.19438e-07	8.03773	PMX	A60	Ras GTPase-activating-like protein IQGAP2 OS=Mus musculus GN=Iqgap2 PE=1 SV=2
Q9DB77;Q6R891	306.575	4.27111e-07	5.90182	PMX	A60	Cytochrome b-c1 complex subunit 2_ mitochondrial OS=Mus musculus GN=Uqcrc2 PE=1 SV=1
Q8BH24	6.497	4.27835e-07	Infinity	PMX	A60	Transmembrane 9 superfamily member 4 OS=Mus musculus GN=Tm9sf4 PE=1 SV=1
P08249	270.297	4.35364e-07	2.87885	PMX	A60	Malate dehydrogenase_ mitochondrial OS=Mus musculus GN=Mdh2 PE=1 SV=3
O88312	126.52	4.36296e-07	18.6979	PMX	A60	Anterior gradient protein 2 homolog OS=Mus musculus GN=Agr2 PE=1 SV=1
Q3TL44	6.5601	4.58493e-07	11.2836	PMX	A60	NLR family member X1 OS=Mus musculus GN=Nlrx1 PE=1 SV=1
P51174	184.108	4.65717e-07	4.90618	PMX	A60	Long-chain specific acyl-CoA dehydrogenase_ mitochondrial OS=Mus musculus GN=Acadl PE=1 SV=2
Q8K0C9	124.778	4.82097e-07	3.94021	PMX	A60	GDP-mannose 4_6 dehydratase OS=Mus musculus GN=Gmds PE=1 SV=1
Q8QZS1	148.609	4.8307e-07	4.30551	PMX	A60	3-hydroxyisobutyryl-CoA hydrolase_ mitochondrial OS=Mus musculus GN=Hibch PE=1 SV=1
P10630	207.791	4.95642e-07	1.70671	PMX	A60	Eukaryotic initiation factor 4A-II OS=Mus musculus GN=Eif4a2 PE=1 SV=2
P41216	262.245	5.11687e-07	4.46731	PMX	A60	Long-chain-fatty-acid--CoA ligase 1 OS=Mus musculus GN=Acsl1 PE=1 SV=2
P14602	210.883	5.16426e-07	3.66318	A60	PMX	Heat shock protein beta-1 OS=Mus musculus GN=Hspb1 PE=1 SV=3
O88792	27.0633	5.17082e-07	2.43146	PMX	A60	Junctional adhesion molecule A OS=Mus musculus GN=F11r PE=1 SV=2
Q8VEM8	195.701	5.23005e-07	2.96164	PMX	A60	Phosphate carrier protein_ mitochondrial OS=Mus musculus GN=Slc25a3 PE=1 SV=1
Q8C1C1	146.147	5.31407e-07	6.2592	A60	PMX	Proactivator polypeptide-like 1 OS=Mus musculus GN=Psapl1 PE=1 SV=2
Q9JLT4	42.3635	5.34036e-07	3.39937	PMX	A60	Thioredoxin reductase 2_ mitochondrial OS=Mus musculus GN=Txnrd2 PE=1 SV=4
Q8K3H5	24.657	5.3493e-07	11.864	PMX	A60	Myosin-IIIa OS=Mus musculus GN=Myo3a PE=2 SV=1
P22599;Q00898	253.785	5.44804e-07	3.60274	A60	PMX	Alpha-1-antitrypsin 1-2 OS=Mus musculus GN=Serpina1b PE=1 SV=2
Q05816	266.651	5.65757e-07	6.25701	A60	PMX	Fatty acid-binding protein_ epidermal OS=Mus musculus GN=Fabp5 PE=1 SV=3
Q9D6J6	114.393	5.69687e-07	4.17804	PMX	A60	NADH dehydrogenase [ubiquinone] flavoprotein 2_ mitochondrial OS=Mus musculus GN=Ndufv2 PE=1 SV=2
Q91XA9	392.674	5.78063e-07	9.46575	PMX	A60	Acidic mammalian chitinase OS=Mus musculus GN=Chia PE=1 SV=2
P16125	303.478	5.97876e-07	2.17317	PMX	A60	L-lactate dehydrogenase B chain OS=Mus musculus GN=Ldhb PE=1 SV=2
O35864	25.9324	6.23353e-07	2.51791	PMX	A60	COP9 signalosome complex subunit 5 OS=Mus musculus GN=Cops5 PE=1 SV=3
P10853;P10854;Q64475;Q64478;Q64525;Q6ZWY9;Q8CGP1;Q8CGP2	126.764	6.35939e-07	3.20087	PMX	A60	Histone H2B type 1-F/J/L OS=Mus musculus GN=Hist1h2bf PE=1 SV=2
P55105	11.2938	6.42733e-07	3.16528	PMX	A60	Bone morphogenetic protein 8B OS=Mus musculus GN=Bmp8b PE=1 SV=2
Q8R0F8	43.3673	6.80769e-07	3.8537	PMX	A60	Acylpyruvase FAHD1_ mitochondrial OS=Mus musculus GN=Fahd1 PE=1 SV=2
P43277	86.5802	7.01269e-07	1.96348	PMX	A60	Histone H1.3 OS=Mus musculus GN=Hist1h1d PE=1 SV=2
P15864;Q07133	102.715	7.01269e-07	1.96348	PMX	A60	Histone H1.2 OS=Mus musculus GN=Hist1h1c PE=1 SV=2
Q91X72	278.476	7.23903e-07	4.65028	A60	PMX	Hemopexin OS=Mus musculus GN=Hpx PE=1 SV=2
Q00623	267.902	7.43953e-07	4.35613	A60	PMX	Apolipoprotein A-I OS=Mus musculus GN=Apoa1 PE=1 SV=2
P23780	85.0645	7.55412e-07	3.9641	PMX	A60	Beta-galactosidase OS=Mus musculus GN=Glb1 PE=1 SV=1
Q9CQZ6	16.0815	7.65786e-07	3.16632	PMX	A60	NADH dehydrogenase [ubiquinone] 1 beta subcomplex subunit 3 OS=Mus musculus GN=Ndufb3 PE=1 SV=1
P02535	574.19	7.71983e-07	80.5751	A60	PMX	Keratin_ type I cytoskeletal 10 OS=Mus musculus GN=Krt10 PE=1 SV=3
Q9DBG6	172.956	7.73792e-07	3.6602	PMX	A60	Dolichyl-diphosphooligosaccharide--protein glycosyltransferase subunit 2 OS=Mus musculus GN=Rpn2 PE=1 SV=1
P08226	68.0393	7.82009e-07	3.27023	PMX	A60	Apolipoprotein E OS=Mus musculus GN=Apoe PE=1 SV=2
O70456	256.173	7.92946e-07	12.5458	A60	PMX	14-3-3 protein sigma OS=Mus musculus GN=Sfn PE=1 SV=2
Q9CWH6	47.421	7.97692e-07	2.93927	A60	PMX	Proteasome subunit alpha type-7-like OS=Mus musculus GN=Psma8 PE=1 SV=1
Q8K2B3	372.351	7.99054e-07	2.98728	PMX	A60	Succinate dehydrogenase [ubiquinone] flavoprotein subunit_ mitochondrial OS=Mus musculus GN=Sdha PE=1 SV=1
P08074	86.4337	8.19081e-07	9.96565	A60	PMX	Carbonyl reductase [NADPH] 2 OS=Mus musculus GN=Cbr2 PE=1 SV=1
P81117	219.454	8.26248e-07	5.81602	PMX	A60	Nucleobindin-2 OS=Mus musculus GN=Nucb2 PE=1 SV=2
O08756	142.66	8.40421e-07	3.01678	PMX	A60	3-hydroxyacyl-CoA dehydrogenase type-2 OS=Mus musculus GN=Hsd17b10 PE=1 SV=4
Q80YN3	48.9596	8.57468e-07	25.9276	PMX	A60	Breast carcinoma-amplified sequence 1 homolog OS=Mus musculus GN=Bcas1 PE=1 SV=3
Q7TMF3	48.3887	8.66747e-07	3.0079	PMX	A60	NADH dehydrogenase [ubiquinone] 1 alpha subcomplex subunit 12 OS=Mus musculus GN=Ndufa12 PE=1 SV=2
P46660	26.3859	8.70943e-07	5.78027	A60	PMX	Alpha-internexin OS=Mus musculus GN=Ina PE=1 SV=3
P47963	54.508	8.8495e-07	3.42885	PMX	A60	60S ribosomal protein L13 OS=Mus musculus GN=Rpl13 PE=1 SV=3
P70188	16.3863	8.89551e-07	13.815	A60	PMX	Kinesin-associated protein 3 OS=Mus musculus GN=Kifap3 PE=1 SV=1
P63325	88.8496	8.93881e-07	1.87943	PMX	A60	40S ribosomal protein S10 OS=Mus musculus GN=Rps10 PE=1 SV=1
Q9CY57	12.7727	8.95247e-07	2.15835	PMX	A60	Chromatin target of PRMT1 protein OS=Mus musculus GN=Chtop PE=1 SV=2
Q91W40	40.706	9.05187e-07	5.75634	A60	PMX	Kinesin light chain 3 OS=Mus musculus GN=Klc3 PE=1 SV=1
Q9D172	147.438	9.20359e-07	2.98233	PMX	A60	ES1 protein homolog_ mitochondrial OS=Mus musculus GN=D10Jhu81e PE=1 SV=1
Q9CRB8	11.8447	9.27106e-07	2881.77	PMX	A60	Mitochondrial fission process protein 1 OS=Mus musculus GN=Mtfp1 PE=1 SV=1
Q9D0F3	85.87	9.50523e-07	4.6837	PMX	A60	Protein ERGIC-53 OS=Mus musculus GN=Lman1 PE=1 SV=1
P82198	293.79	9.90604e-07	4.70517	A60	PMX	Transforming growth factor-beta-induced protein ig-h3 OS=Mus musculus GN=Tgfbi PE=1 SV=1
Q9CXI5	101.252	9.98743e-07	3.53981	PMX	A60	Mesencephalic astrocyte-derived neurotrophic factor OS=Mus musculus GN=Manf PE=1 SV=1
Q9JII6	161.006	1.00661e-06	3.22455	PMX	A60	Alcohol dehydrogenase [NADP(+)] OS=Mus musculus GN=Akr1a1 PE=1 SV=3
Q6ZWV7	52.8627	1.00723e-06	7.90016	PMX	A60	60S ribosomal protein L35 OS=Mus musculus GN=Rpl35 PE=1 SV=1
P52760	88.7246	1.00978e-06	2.66472	PMX	A60	Ribonuclease UK114 OS=Mus musculus GN=Hrsp12 PE=1 SV=3
Q9D6J5	64.2747	1.0107e-06	4.44896	PMX	A60	NADH dehydrogenase [ubiquinone] 1 beta subcomplex subunit 8_ mitochondrial OS=Mus musculus GN=Ndufb8 PE=1 SV=1
P10493	423.762	1.01095e-06	5.3486	A60	PMX	Nidogen-1 OS=Mus musculus GN=Nid1 PE=1 SV=2
Q9Z0Y2	138.696	1.01762e-06	11.0718	PMX	A60	Phospholipase A2 OS=Mus musculus GN=Pla2g1b PE=1 SV=1
Q9CXZ1	102.849	1.0183e-06	4.76186	PMX	A60	NADH dehydrogenase [ubiquinone] iron-sulfur protein 4_ mitochondrial OS=Mus musculus GN=Ndufs4 PE=1 SV=3
Q9D8B4	15.6947	1.03674e-06	4.96997	PMX	A60	NADH dehydrogenase [ubiquinone] 1 alpha subcomplex subunit 11 OS=Mus musculus GN=Ndufa11 PE=1 SV=2
O55126	73.4798	1.07484e-06	3.24111	PMX	A60	Protein NipSnap homolog 2 OS=Mus musculus GN=Gbas PE=1 SV=1
P20108	128.95	1.0857e-06	4.91572	PMX	A60	Thioredoxin-dependent peroxide reductase_ mitochondrial OS=Mus musculus GN=Prdx3 PE=1 SV=1
Q9Z331	478.964	1.09503e-06	14.2511	A60	PMX	Keratin_ type II cytoskeletal 6B OS=Mus musculus GN=Krt6b PE=1 SV=3
P10649	297.958	1.10136e-06	1.72056	A60	PMX	Glutathione S-transferase Mu 1 OS=Mus musculus GN=Gstm1 PE=1 SV=2
Q8BT60;P59108;Q0VE82;Q1RLL3;Q8JZW4;Q9DC53;Q9Z140	108.468	1.11956e-06	2.96986	PMX	A60	Copine-3 OS=Mus musculus GN=Cpne3 PE=1 SV=2
P55292	33.1516	1.13759e-06	2.74671	PMX	A60	Desmocollin-2 OS=Mus musculus GN=Dsc2 PE=1 SV=1
Q8VDJ3	501.125	1.14914e-06	5.43853	PMX	A60	Vigilin OS=Mus musculus GN=Hdlbp PE=1 SV=1
P09671	149.768	1.1621e-06	4.09339	PMX	A60	Superoxide dismutase [Mn]_ mitochondrial OS=Mus musculus GN=Sod2 PE=1 SV=3
P53811	20.9013	1.16442e-06	6.07031	PMX	A60	Phosphatidylinositol transfer protein beta isoform OS=Mus musculus GN=Pitpnb PE=1 SV=2
P01863;P01865;P01864;P84751	94.5194	1.16768e-06	4.5353	A60	PMX	Ig gamma-2A chain C region_ A allele OS=Mus musculus GN=Ighg PE=1 SV=1
Q99KR7	75.4378	1.17075e-06	8.41238	PMX	A60	Peptidyl-prolyl cis-trans isomerase F_ mitochondrial OS=Mus musculus GN=Ppif PE=1 SV=1
Q99KF1	61.2138	1.20865e-06	3.92814	PMX	A60	Transmembrane emp24 domain-containing protein 9 OS=Mus musculus GN=Tmed9 PE=1 SV=2
Q8CIT9	272.491	1.21774e-06	13.9242	A60	PMX	Suprabasin OS=Mus musculus GN=Sbsn PE=2 SV=1
Q9CPR4	83.2489	1.22124e-06	2.74183	PMX	A60	60S ribosomal protein L17 OS=Mus musculus GN=Rpl17 PE=1 SV=3
P47226	144.782	1.22833e-06	1.71803	A60	PMX	Testin OS=Mus musculus GN=Tes PE=1 SV=1
Q61655	25.0434	1.26091e-06	2.70813	A60	PMX	ATP-dependent RNA helicase DDX19A OS=Mus musculus GN=Ddx19a PE=1 SV=2
O08638	2462.76	1.26096e-06	3.25676	A60	PMX	Myosin-11 OS=Mus musculus GN=Myh11 PE=1 SV=1
P12970	42.0339	1.27819e-06	3.02427	PMX	A60	60S ribosomal protein L7a OS=Mus musculus GN=Rpl7a PE=1 SV=2
Q8VC28	192.127	1.29292e-06	8.47801	PMX	A60	Aldo-keto reductase family 1 member C13 OS=Mus musculus GN=Akr1c13 PE=1 SV=2
Q9DBX3	108.139	1.29871e-06	2.31871	A60	PMX	Sushi domain-containing protein 2 OS=Mus musculus GN=Susd2 PE=1 SV=1
Q9CPQ8	67.114	1.32174e-06	6.89312	PMX	A60	ATP synthase subunit g_ mitochondrial OS=Mus musculus GN=Atp5l PE=1 SV=1
P97351	224.565	1.33998e-06	2.29926	PMX	A60	40S ribosomal protein S3a OS=Mus musculus GN=Rps3a PE=1 SV=3
P19783	138.326	1.34685e-06	6.89996	PMX	A60	Cytochrome c oxidase subunit 4 isoform 1_ mitochondrial OS=Mus musculus GN=Cox4i1 PE=1 SV=2
P24369	196.19	1.34845e-06	4.31612	PMX	A60	Peptidyl-prolyl cis-trans isomerase B OS=Mus musculus GN=Ppib PE=1 SV=2
Q8R016	148.161	1.35893e-06	3.5623	A60	PMX	Bleomycin hydrolase OS=Mus musculus GN=Blmh PE=1 SV=1
Q8VCZ6	5.592	1.36043e-06	9.13366	PMX	A60	Small G protein signaling modulator 3 OS=Mus musculus GN=Sgsm3 PE=1 SV=1
Q6UGQ3	60.5824	1.38133e-06	12.4283	A60	PMX	Secretoglobin family 2B member 2 OS=Mus musculus GN=Scgb2b2 PE=2 SV=1
Q64518	66.9975	1.39755e-06	2.91189	PMX	A60	Sarcoplasmic/endoplasmic reticulum calcium ATPase 3 OS=Mus musculus GN=Atp2a3 PE=1 SV=3
P08228	116.199	1.45869e-06	1.50416	PMX	A60	Superoxide dismutase [Cu-Zn] OS=Mus musculus GN=Sod1 PE=1 SV=2
Q99K43;O35594	24.2485	1.47704e-06	7.56643	A60	PMX	Protein regulator of cytokinesis 1 OS=Mus musculus GN=Prc1 PE=1 SV=2
Q09PK2	214.938	1.48879e-06	41.5288	A60	PMX	Retroviral-like aspartic protease 1 OS=Mus musculus GN=Asprv1 PE=1 SV=1
P35980	36.8006	1.49929e-06	3.96209	PMX	A60	60S ribosomal protein L18 OS=Mus musculus GN=Rpl18 PE=1 SV=3
P47758	62.428	1.4995e-06	4.19508	PMX	A60	Signal recognition particle receptor subunit beta OS=Mus musculus GN=Srprb PE=1 SV=1
Q9DBF1	171.797	1.50623e-06	1.96426	PMX	A60	Alpha-aminoadipic semialdehyde dehydrogenase OS=Mus musculus GN=Aldh7a1 PE=1 SV=4
Q64669	158.272	1.52312e-06	2.36777	PMX	A60	NAD(P)H dehydrogenase [quinone] 1 OS=Mus musculus GN=Nqo1 PE=1 SV=3
Q9EQ20	529.098	1.54301e-06	7.30634	PMX	A60	Methylmalonate-semialdehyde dehydrogenase [acylating]_ mitochondrial OS=Mus musculus GN=Aldh6a1 PE=1 SV=1
P50136	188.906	1.56612e-06	6.59587	PMX	A60	2-oxoisovalerate dehydrogenase subunit alpha_ mitochondrial OS=Mus musculus GN=Bckdha PE=1 SV=1
P62242	85.716	1.62164e-06	2.92808	PMX	A60	40S ribosomal protein S8 OS=Mus musculus GN=Rps8 PE=1 SV=2
Q08189	360.622	1.63708e-06	4.78291	A60	PMX	Protein-glutamine gamma-glutamyltransferase E OS=Mus musculus GN=Tgm3 PE=1 SV=2
Q9D6P8	171.338	1.63881e-06	27.2927	A60	PMX	Calmodulin-like protein 3 OS=Mus musculus GN=Calml3 PE=2 SV=1
P62264	89.8878	1.65221e-06	1.98274	PMX	A60	40S ribosomal protein S14 OS=Mus musculus GN=Rps14 PE=1 SV=3
Q9CY50	40.0011	1.66103e-06	6.02737	PMX	A60	Translocon-associated protein subunit alpha OS=Mus musculus GN=Ssr1 PE=1 SV=1
Q7TMY8	40.6868	1.67236e-06	2.52903	A60	PMX	E3 ubiquitin-protein ligase HUWE1 OS=Mus musculus GN=Huwe1 PE=1 SV=5
P07759;P29621;Q5I2A0	310.59	1.69646e-06	2.98504	A60	PMX	Serine protease inhibitor A3K OS=Mus musculus GN=Serpina3k PE=1 SV=2
Q8QZT1	282.819	1.71494e-06	5.46726	PMX	A60	Acetyl-CoA acetyltransferase_ mitochondrial OS=Mus musculus GN=Acat1 PE=1 SV=1
Q60930	143.843	1.75049e-06	3.7427	PMX	A60	Voltage-dependent anion-selective channel protein 2 OS=Mus musculus GN=Vdac2 PE=1 SV=2
Q9D2G2	158.872	1.78146e-06	3.77921	PMX	A60	Dihydrolipoyllysine-residue succinyltransferase component of 2-oxoglutarate dehydrogenase complex_ mitochondrial OS=Mus musculus GN=Dlst PE=1 SV=1
Q61704	54.5221	1.81306e-06	3.74772	A60	PMX	Inter-alpha-trypsin inhibitor heavy chain H3 OS=Mus musculus GN=Itih3 PE=1 SV=3
Q9JJI8	71.8011	1.81527e-06	5.45058	PMX	A60	60S ribosomal protein L38 OS=Mus musculus GN=Rpl38 PE=1 SV=3
Q9CQQ7	124.181	1.84558e-06	3.13493	PMX	A60	ATP synthase F(0) complex subunit B1_ mitochondrial OS=Mus musculus GN=Atp5f1 PE=1 SV=1
P12023	6.6309	1.87408e-06	9.99516	A60	PMX	Amyloid beta A4 protein OS=Mus musculus GN=App PE=1 SV=3
P97927	394.666	1.90047e-06	2.97729	A60	PMX	Laminin subunit alpha-4 OS=Mus musculus GN=Lama4 PE=1 SV=2
P27005	37.9228	1.90459e-06	7.66832	A60	PMX	Protein S100-A8 OS=Mus musculus GN=S100a8 PE=1 SV=3
P10107	352.436	1.94032e-06	4.71254	A60	PMX	Annexin A1 OS=Mus musculus GN=Anxa1 PE=1 SV=2
Q8JZN7	17.0426	1.94382e-06	9.1806	PMX	A60	Mitochondrial Rho GTPase 2 OS=Mus musculus GN=Rhot2 PE=1 SV=1
Q08093	90.8741	1.95713e-06	2.39685	A60	PMX	Calponin-2 OS=Mus musculus GN=Cnn2 PE=1 SV=1
P55821	17.8711	1.96417e-06	6.36945	PMX	A60	Stathmin-2 OS=Mus musculus GN=Stmn2 PE=1 SV=1
P12787	141.915	2.01188e-06	5.10058	PMX	A60	Cytochrome c oxidase subunit 5A_ mitochondrial OS=Mus musculus GN=Cox5a PE=1 SV=2
O54734	122.429	2.01655e-06	3.42133	PMX	A60	Dolichyl-diphosphooligosaccharide--protein glycosyltransferase 48 kDa subunit OS=Mus musculus GN=Ddost PE=1 SV=2
P23591	50.1975	2.02308e-06	4.10929	PMX	A60	GDP-L-fucose synthase OS=Mus musculus GN=Tsta3 PE=1 SV=3
Q8BK67	47.0066	2.03728e-06	23.8056	PMX	A60	Protein RCC2 OS=Mus musculus GN=Rcc2 PE=1 SV=1
P08071	5.7519	2.03857e-06	6.83013	PMX	A60	Lactotransferrin OS=Mus musculus GN=Ltf PE=1 SV=4
P00688	527.01	2.04366e-06	5.77835	A60	PMX	Pancreatic alpha-amylase OS=Mus musculus GN=Amy2 PE=1 SV=2
Q9DCZ4	25.2195	2.04773e-06	4.34583	PMX	A60	MICOS complex subunit Mic26 OS=Mus musculus GN=Apoo PE=1 SV=2
P35276	83.6709	2.05254e-06	2.66563	PMX	A60	Ras-related protein Rab-3D OS=Mus musculus GN=Rab3d PE=1 SV=1
Q921X9	30.098	2.06616e-06	2.95686	PMX	A60	Protein disulfide-isomerase A5 OS=Mus musculus GN=Pdia5 PE=1 SV=1
Q8R310	6.0014	2.07645e-06	22.4706	PMX	A60	Transmembrane and coiled-coil domains protein 3 OS=Mus musculus GN=Tmcc3 PE=1 SV=2
P47964	36.5351	2.09873e-06	3.3123	PMX	A60	60S ribosomal protein L36 OS=Mus musculus GN=Rpl36 PE=1 SV=2
P21550	320.615	2.10804e-06	1.79038	A60	PMX	Beta-enolase OS=Mus musculus GN=Eno3 PE=1 SV=3
P28665;P28666	482.291	2.11644e-06	6.30642	A60	PMX	Murinoglobulin-1 OS=Mus musculus GN=Mug1 PE=1 SV=3
Q8R086	133.128	2.11831e-06	2.88814	PMX	A60	Sulfite oxidase_ mitochondrial OS=Mus musculus GN=Suox PE=1 SV=2
Q9ER00	75.0675	2.1281e-06	2.04714	PMX	A60	Syntaxin-12 OS=Mus musculus GN=Stx12 PE=1 SV=1
Q32M21	185.881	2.13232e-06	3.33111	PMX	A60	Gasdermin-A2 OS=Mus musculus GN=Gsdma2 PE=2 SV=1
Q03734;Q91WP6	114.864	2.1906e-06	4.57068	A60	PMX	Serine protease inhibitor A3M OS=Mus musculus GN=Serpina3m PE=1 SV=2
P48758	245.495	2.22345e-06	2.81009	PMX	A60	Carbonyl reductase [NADPH] 1 OS=Mus musculus GN=Cbr1 PE=1 SV=3
Q8VEA4	29.7519	2.24241e-06	4.00195	PMX	A60	Mitochondrial intermembrane space import and assembly protein 40 OS=Mus musculus GN=Chchd4 PE=1 SV=1
Q7M747	14.6576	2.25667e-06	11.0072	A60	PMX	Secretoglobin family 2B member 24 OS=Mus musculus GN=Scgb2b24 PE=2 SV=1
Q80Y14	31.4234	2.26124e-06	2.47289	PMX	A60	Glutaredoxin-related protein 5_ mitochondrial OS=Mus musculus GN=Glrx5 PE=1 SV=2
Q61207	183.287	2.34038e-06	1.99383	PMX	A60	Prosaposin OS=Mus musculus GN=Psap PE=1 SV=2
P70428	14.1954	2.40181e-06	4.83832	PMX	A60	Exostosin-2 OS=Mus musculus GN=Ext2 PE=1 SV=2
P15089	54.6055	2.40471e-06	33.9992	A60	PMX	Mast cell carboxypeptidase A OS=Mus musculus GN=Cpa3 PE=2 SV=1
Q6P7W0	5.4089	2.44774e-06	8.42948	PMX	A60	Sentrin-specific protease 6 OS=Mus musculus GN=Senp6 PE=1 SV=3
Q5BU09	5.1346	2.46861e-06	4.51081	A60	PMX	E2F-associated phosphoprotein OS=Mus musculus GN=Eapp PE=1 SV=2
Q9JI02	59.1033	2.47707e-06	4.99774	A60	PMX	Secretoglobin family 2B member 20 OS=Mus musculus GN=Scgb2b20 PE=2 SV=1
Q99LY9	65.9779	2.54379e-06	4.38176	PMX	A60	NADH dehydrogenase [ubiquinone] iron-sulfur protein 5 OS=Mus musculus GN=Ndufs5 PE=1 SV=3
Q9CXN7	34.5383	2.57101e-06	9.39561	PMX	A60	Phenazine biosynthesis-like domain-containing protein 2 OS=Mus musculus GN=Pbld2 PE=1 SV=1
Q99KI0	693.756	2.57768e-06	3.64148	PMX	A60	Aconitate hydratase_ mitochondrial OS=Mus musculus GN=Aco2 PE=1 SV=1
P70349	85.939	2.58172e-06	1.76124	PMX	A60	Histidine triad nucleotide-binding protein 1 OS=Mus musculus GN=Hint1 PE=1 SV=3
Q6P253	197.022	2.60402e-06	7.14621	A60	PMX	Dermokine OS=Mus musculus GN=Dmkn PE=2 SV=2
Q91YT0	257.989	2.6484e-06	2.78952	PMX	A60	NADH dehydrogenase [ubiquinone] flavoprotein 1_ mitochondrial OS=Mus musculus GN=Ndufv1 PE=1 SV=1
Q9ERU9	10.8677	2.66978e-06	3.22922	A60	PMX	E3 SUMO-protein ligase RanBP2 OS=Mus musculus GN=Ranbp2 PE=1 SV=2
P70227	52.3285	2.67959e-06	2.32156	PMX	A60	Inositol 1_4_5-trisphosphate receptor type 3 OS=Mus musculus GN=Itpr3 PE=1 SV=3
P00397	20.3048	2.68038e-06	18.2661	PMX	A60	Cytochrome c oxidase subunit 1 OS=Mus musculus GN=Mtco1 PE=1 SV=2
Q9JLI8	38.5716	2.68744e-06	3.00859	A60	PMX	Squamous cell carcinoma antigen recognized by T-cells 3 OS=Mus musculus GN=Sart3 PE=1 SV=1
Q8R311	63.3472	2.70373e-06	3.19545	PMX	A60	cTAGE family member 5 OS=Mus musculus GN=Ctage5 PE=1 SV=1
Q80XN0	142.801	2.71346e-06	2.47097	PMX	A60	D-beta-hydroxybutyrate dehydrogenase_ mitochondrial OS=Mus musculus GN=Bdh1 PE=1 SV=2
O08677	136.325	2.71603e-06	3.31505	A60	PMX	Kininogen-1 OS=Mus musculus GN=Kng1 PE=1 SV=1
O35215	79.5444	2.74078e-06	2.84787	PMX	A60	D-dopachrome decarboxylase OS=Mus musculus GN=Ddt PE=1 SV=3
P35564	183.49	2.77198e-06	1.65272	PMX	A60	Calnexin OS=Mus musculus GN=Canx PE=1 SV=1
P00405	111.434	2.78643e-06	4.53934	PMX	A60	Cytochrome c oxidase subunit 2 OS=Mus musculus GN=Mtco2 PE=1 SV=1
Q99LP6	44.8445	2.80306e-06	3.00013	PMX	A60	GrpE protein homolog 1_ mitochondrial OS=Mus musculus GN=Grpel1 PE=1 SV=1
Q922W5	52.6932	2.81627e-06	12.1442	PMX	A60	Pyrroline-5-carboxylate reductase 1_ mitochondrial OS=Mus musculus GN=Pycr1 PE=1 SV=1
O70318	73.3331	2.81687e-06	2.09915	PMX	A60	Band 4.1-like protein 2 OS=Mus musculus GN=Epb41l2 PE=1 SV=2
Q99MQ4	153.717	2.82498e-06	6.86876	A60	PMX	Asporin OS=Mus musculus GN=Aspn PE=1 SV=1
O88622	5.7759	2.82789e-06	35.8935	PMX	A60	Poly(ADP-ribose) glycohydrolase OS=Mus musculus GN=Parg PE=1 SV=2
Q61490	48.8222	2.8382e-06	6.0287	PMX	A60	CD166 antigen OS=Mus musculus GN=Alcam PE=1 SV=3
P52503	61.804	2.84558e-06	5.84965	PMX	A60	NADH dehydrogenase [ubiquinone] iron-sulfur protein 6_ mitochondrial OS=Mus musculus GN=Ndufs6 PE=1 SV=2
Q5SFM8	22.5605	2.88088e-06	4.56363	PMX	A60	RNA-binding protein 27 OS=Mus musculus GN=Rbm27 PE=1 SV=3
Q9CZX8	104.518	2.90192e-06	2.06391	PMX	A60	40S ribosomal protein S19 OS=Mus musculus GN=Rps19 PE=1 SV=3
P28653	178.872	2.92499e-06	3.49116	A60	PMX	Biglycan OS=Mus musculus GN=Bgn PE=1 SV=1
O08749	270.732	2.92931e-06	2.9772	PMX	A60	Dihydrolipoyl dehydrogenase_ mitochondrial OS=Mus musculus GN=Dld PE=1 SV=2
Q8K353	15.7416	2.93647e-06	Infinity	PMX	A60	Cysteine-rich and transmembrane domain-containing protein 1 OS=Mus musculus GN=Cystm1 PE=1 SV=1
Q04857	472.684	2.96591e-06	7.11902	A60	PMX	Collagen alpha-1(VI) chain OS=Mus musculus GN=Col6a1 PE=1 SV=1
P00687	277.063	2.99186e-06	3.76534	A60	PMX	Alpha-amylase 1 OS=Mus musculus GN=Amy1 PE=1 SV=2
P48771	8.1575	2.9932e-06	6.20918	PMX	A60	Cytochrome c oxidase subunit 7A2_ mitochondrial OS=Mus musculus GN=Cox7a2 PE=1 SV=2
P54071	448.425	2.99632e-06	3.59975	PMX	A60	Isocitrate dehydrogenase [NADP]_ mitochondrial OS=Mus musculus GN=Idh2 PE=1 SV=3
Q02788	321.031	3.00518e-06	7.37508	A60	PMX	Collagen alpha-2(VI) chain OS=Mus musculus GN=Col6a2 PE=1 SV=3
Q9DBG7	30.8702	3.02846e-06	9.72217	PMX	A60	Signal recognition particle receptor subunit alpha OS=Mus musculus GN=Srpr PE=1 SV=1
P08122	98.9626	3.03914e-06	2.70961	A60	PMX	Collagen alpha-2(IV) chain OS=Mus musculus GN=Col4a2 PE=1 SV=4
P00683	58.1422	3.15227e-06	13.7028	A60	PMX	Ribonuclease pancreatic OS=Mus musculus GN=Rnase1 PE=1 SV=2
P62849	40.7045	3.17113e-06	4.78844	PMX	A60	40S ribosomal protein S24 OS=Mus musculus GN=Rps24 PE=1 SV=1
Q61838	658.556	3.18565e-06	6.62904	A60	PMX	Pregnancy zone protein OS=Mus musculus GN=Pzp PE=1 SV=3
Q9D1M7	37.7128	3.18621e-06	8.95177	PMX	A60	Peptidyl-prolyl cis-trans isomerase FKBP11 OS=Mus musculus GN=Fkbp11 PE=1 SV=1
Q8R164	79.3471	3.23184e-06	2.75696	PMX	A60	Valacyclovir hydrolase OS=Mus musculus GN=Bphl PE=1 SV=1
P16254	8.3573	3.27329e-06	2.52408	PMX	A60	Signal recognition particle 14 kDa protein OS=Mus musculus GN=Srp14 PE=1 SV=1
P03958	459.044	3.29803e-06	52.5636	A60	PMX	Adenosine deaminase OS=Mus musculus GN=Ada PE=1 SV=3
Q9CZU6	266.472	3.3361e-06	3.4552	PMX	A60	Citrate synthase_ mitochondrial OS=Mus musculus GN=Cs PE=1 SV=1
Q91VJ2	102.014	3.34228e-06	2.97552	A60	PMX	Protein kinase C delta-binding protein OS=Mus musculus GN=Prkcdbp PE=1 SV=1
Q6GQT9	30.9361	3.3597e-06	3.0906	PMX	A60	Nodal modulator 1 OS=Mus musculus GN=Nomo1 PE=1 SV=1
Q921M3	54.6057	3.36306e-06	2.90803	PMX	A60	Splicing factor 3B subunit 3 OS=Mus musculus GN=Sf3b3 PE=1 SV=1
O09131;Q8K2Q2	379.018	3.42395e-06	2.2386	PMX	A60	Glutathione S-transferase omega-1 OS=Mus musculus GN=Gsto1 PE=1 SV=2
Q8BH35	36.1301	3.45127e-06	9.54323	A60	PMX	Complement component C8 beta chain OS=Mus musculus GN=C8b PE=1 SV=1
P43024	51.0892	3.46086e-06	4.80652	PMX	A60	Cytochrome c oxidase subunit 6A1_ mitochondrial OS=Mus musculus GN=Cox6a1 PE=1 SV=2
O70400	103.779	3.51017e-06	6.29701	PMX	A60	PDZ and LIM domain protein 1 OS=Mus musculus GN=Pdlim1 PE=1 SV=4
Q99MN9	207.012	3.52474e-06	4.87755	PMX	A60	Propionyl-CoA carboxylase beta chain_ mitochondrial OS=Mus musculus GN=Pccb PE=1 SV=2
Q9R0H5	43.2485	3.69261e-06	2.04004	A60	PMX	Keratin_ type II cytoskeletal 71 OS=Mus musculus GN=Krt71 PE=1 SV=1
P01644;P01645;P01643;P01646;P01647	15.6391	3.70438e-06	3.48605	A60	PMX	Ig kappa chain V-V region HP R16.7 OS=Mus musculus PE=1 SV=1
Q6IME9	52.5964	3.73623e-06	4.10709	A60	PMX	Keratin_ type II cytoskeletal 72 OS=Mus musculus GN=Krt72 PE=3 SV=1
Q70IV5	651.989	3.76084e-06	2.82744	A60	PMX	Synemin OS=Mus musculus GN=Synm PE=1 SV=2
Q9D1D4	83.1113	3.81058e-06	2.58901	PMX	A60	Transmembrane emp24 domain-containing protein 10 OS=Mus musculus GN=Tmed10 PE=1 SV=1
Q9CYR6	19.6152	3.84867e-06	3.01295	PMX	A60	Phosphoacetylglucosamine mutase OS=Mus musculus GN=Pgm3 PE=1 SV=1
Q6Q477	132.469	3.84958e-06	2.47519	PMX	A60	Plasma membrane calcium-transporting ATPase 4 OS=Mus musculus GN=Atp2b4 PE=1 SV=1
Q9CQ19;P51667;Q62082	267.751	3.9062e-06	2.56886	A60	PMX	Myosin regulatory light polypeptide 9 OS=Mus musculus GN=Myl9 PE=1 SV=3
Q9DC16	27.4131	3.92786e-06	3.2585	PMX	A60	Endoplasmic reticulum-Golgi intermediate compartment protein 1 OS=Mus musculus GN=Ergic1 PE=1 SV=1
Q62425	57.6648	3.93794e-06	3.05371	PMX	A60	Cytochrome c oxidase subunit NDUFA4 OS=Mus musculus GN=Ndufa4 PE=1 SV=2
Q8K1Z0	72.7163	3.94863e-06	7.26861	PMX	A60	Ubiquinone biosynthesis protein COQ9_ mitochondrial OS=Mus musculus GN=Coq9 PE=1 SV=1
Q61554	636.268	3.94998e-06	2.57178	A60	PMX	Fibrillin-1 OS=Mus musculus GN=Fbn1 PE=1 SV=1
P23578	13.5452	3.96941e-06	7.90108	PMX	A60	Acrosin OS=Mus musculus GN=Acr PE=1 SV=1
Q9WTP6	95.0932	3.97211e-06	2.25266	PMX	A60	Adenylate kinase 2_ mitochondrial OS=Mus musculus GN=Ak2 PE=1 SV=5
E9Q4Z2	38.4937	3.99822e-06	3.23839	PMX	A60	Acetyl-CoA carboxylase 2 OS=Mus musculus GN=Acacb PE=1 SV=1
P62082	95.2626	4.02837e-06	3.95623	PMX	A60	40S ribosomal protein S7 OS=Mus musculus GN=Rps7 PE=2 SV=1
Q61823	46.2791	4.05993e-06	3.09875	PMX	A60	Programmed cell death protein 4 OS=Mus musculus GN=Pdcd4 PE=1 SV=1
Q9WUR2;Q78JN3	53.1016	4.11779e-06	5.1882	A60	PMX	Enoyl-CoA delta isomerase 2_ mitochondrial OS=Mus musculus GN=Eci2 PE=1 SV=2
Q9DA97	18.8429	4.17348e-06	6.3513	PMX	A60	Septin-14 OS=Mus musculus GN=Sept14 PE=1 SV=3
P99027	114.38	4.17455e-06	3.15876	PMX	A60	60S acidic ribosomal protein P2 OS=Mus musculus GN=Rplp2 PE=1 SV=3
Q9D3D9	78.0652	4.19765e-06	2.78667	PMX	A60	ATP synthase subunit delta_ mitochondrial OS=Mus musculus GN=Atp5d PE=1 SV=1
P62911	91.0982	4.2023e-06	4.21485	PMX	A60	60S ribosomal protein L32 OS=Mus musculus GN=Rpl32 PE=1 SV=2
Q64285	196.853	4.23897e-06	11.0897	A60	PMX	Bile salt-activated lipase OS=Mus musculus GN=Cel PE=1 SV=1
O08573	66.9383	4.24575e-06	4.74154	PMX	A60	Galectin-9 OS=Mus musculus GN=Lgals9 PE=1 SV=1
O70423	210.823	4.25528e-06	4.88429	A60	PMX	Membrane primary amine oxidase OS=Mus musculus GN=Aoc3 PE=1 SV=3
D3Z6P0	478.507	4.25705e-06	26.9063	PMX	A60	Protein disulfide-isomerase A2 OS=Mus musculus GN=Pdia2 PE=1 SV=1
Q9D0M3	100.495	4.25873e-06	4.60543	PMX	A60	Cytochrome c1_ heme protein_ mitochondrial OS=Mus musculus GN=Cyc1 PE=1 SV=1
Q9CPU4	33.0812	4.26135e-06	8.62216	PMX	A60	Microsomal glutathione S-transferase 3 OS=Mus musculus GN=Mgst3 PE=1 SV=1
Q8BGY3	5.419	4.32108e-06	982.84	PMX	A60	Leucine zipper protein 2 OS=Mus musculus GN=Luzp2 PE=2 SV=1
Q9D051	203.309	4.34095e-06	3.01123	PMX	A60	Pyruvate dehydrogenase E1 component subunit beta_ mitochondrial OS=Mus musculus GN=Pdhb PE=1 SV=1
Q05D44	39.7302	4.34551e-06	2.48061	PMX	A60	Eukaryotic translation initiation factor 5B OS=Mus musculus GN=Eif5b PE=1 SV=2
Q9D7J7	22.4888	4.34748e-06	3.52314	A60	PMX	Calpain small subunit 2 OS=Mus musculus GN=Capns2 PE=2 SV=1
Q8VHX6	1007.97	4.3566e-06	3.80374	A60	PMX	Filamin-C OS=Mus musculus GN=Flnc PE=1 SV=3
Q9DB20	199.75	4.40172e-06	2.97495	PMX	A60	ATP synthase subunit O_ mitochondrial OS=Mus musculus GN=Atp5o PE=1 SV=1
Q8BGT5	116.674	4.40841e-06	3.61438	PMX	A60	Alanine aminotransferase 2 OS=Mus musculus GN=Gpt2 PE=1 SV=1
P16332	150.961	4.49392e-06	2.31656	PMX	A60	Methylmalonyl-CoA mutase_ mitochondrial OS=Mus musculus GN=Mut PE=1 SV=2
Q9CQS6	114.01	4.53957e-06	6.77262	PMX	A60	Gastrokine-2 OS=Mus musculus GN=Gkn2 PE=1 SV=1
Q8CFI0	11.1457	4.54067e-06	3.58502	A60	PMX	E3 ubiquitin-protein ligase NEDD4-like OS=Mus musculus GN=Nedd4l PE=1 SV=2
Q9JHR7	270.942	4.56867e-06	2.13039	A60	PMX	Insulin-degrading enzyme OS=Mus musculus GN=Ide PE=1 SV=1
P97346	12.9523	4.63685e-06	3.06862	A60	PMX	Nucleoredoxin OS=Mus musculus GN=Nxn PE=1 SV=1
P56379	24.3547	4.66121e-06	2.57056	PMX	A60	6.8 kDa mitochondrial proteolipid OS=Mus musculus GN=Mp68 PE=1 SV=1
P02468	605.098	4.75086e-06	3.18451	A60	PMX	Laminin subunit gamma-1 OS=Mus musculus GN=Lamc1 PE=1 SV=2
Q9DCW4	235.333	4.76288e-06	4.65193	PMX	A60	Electron transfer flavoprotein subunit beta OS=Mus musculus GN=Etfb PE=1 SV=3
Q8BIQ5	30.7548	4.81379e-06	5.48558	PMX	A60	Cleavage stimulation factor subunit 2 OS=Mus musculus GN=Cstf2 PE=1 SV=2
Q9CQU0	45.8103	4.82895e-06	2.55589	PMX	A60	Thioredoxin domain-containing protein 12 OS=Mus musculus GN=Txndc12 PE=1 SV=1
Q9D5V6	20.0226	4.87495e-06	3.56591	PMX	A60	Synapse-associated protein 1 OS=Mus musculus GN=Syap1 PE=1 SV=1
P48678	638.419	4.89974e-06	2.02434	A60	PMX	Prelamin-A/C OS=Mus musculus GN=Lmna PE=1 SV=2
Q61699	119.19	4.90973e-06	10.4815	A60	PMX	Heat shock protein 105 kDa OS=Mus musculus GN=Hsph1 PE=1 SV=2
Q05793	982.678	4.91125e-06	2.26163	A60	PMX	Basement membrane-specific heparan sulfate proteoglycan core protein OS=Mus musculus GN=Hspg2 PE=1 SV=1
Q91XA2	58.138	4.92763e-06	4.58989	PMX	A60	Golgi membrane protein 1 OS=Mus musculus GN=Golm1 PE=1 SV=2
P08730	587.644	4.92916e-06	3.81764	A60	PMX	Keratin_ type I cytoskeletal 13 OS=Mus musculus GN=Krt13 PE=1 SV=2
Q99LM2	27.115	4.9334e-06	5.03477	PMX	A60	CDK5 regulatory subunit-associated protein 3 OS=Mus musculus GN=Cdk5rap3 PE=1 SV=1
Q99KE1	192.463	4.95649e-06	3.67291	PMX	A60	NAD-dependent malic enzyme_ mitochondrial OS=Mus musculus GN=Me2 PE=1 SV=1
P97461	58.6074	5.02835e-06	2.05742	PMX	A60	40S ribosomal protein S5 OS=Mus musculus GN=Rps5 PE=1 SV=3
Q921I1	639.067	5.02837e-06	2.57469	A60	PMX	Serotransferrin OS=Mus musculus GN=Tf PE=1 SV=1
Q9Z0G0	41.5751	5.10549e-06	2.48105	A60	PMX	PDZ domain-containing protein GIPC1 OS=Mus musculus GN=Gipc1 PE=1 SV=1
Q9D0T7	12.849	5.12112e-06	21.0861	PMX	A60	Gastrokine-3 OS=Mus musculus GN=Gkn3 PE=1 SV=1
P35459	49.8762	5.12812e-06	6.44416	A60	PMX	Lymphocyte antigen 6D OS=Mus musculus GN=Ly6d PE=1 SV=1
P15105	205.082	5.19761e-06	3.56364	PMX	A60	Glutamine synthetase OS=Mus musculus GN=Glul PE=1 SV=6
P70404	136.641	5.22917e-06	2.85139	PMX	A60	Isocitrate dehydrogenase [NAD] subunit gamma 1_ mitochondrial OS=Mus musculus GN=Idh3g PE=1 SV=1
Q9CQE1	53.0773	5.31164e-06	9.59922	PMX	A60	Protein NipSnap homolog 3B OS=Mus musculus GN=Nipsnap3b PE=1 SV=1
P47934	60.2496	5.38644e-06	2.17854	PMX	A60	Carnitine O-acetyltransferase OS=Mus musculus GN=Crat PE=1 SV=3
Q9QWR8	82.122	5.39239e-06	5.38803	PMX	A60	Alpha-N-acetylgalactosaminidase OS=Mus musculus GN=Naga PE=1 SV=2
Q8K1H9	41.3802	5.43661e-06	7.49008	A60	PMX	Odorant-binding protein 2a OS=Mus musculus GN=Obp2a PE=2 SV=1
P28654	266.567	5.438e-06	3.30345	A60	PMX	Decorin OS=Mus musculus GN=Dcn PE=1 SV=1
Q9WUA2	54.5499	5.4403e-06	1.85409	PMX	A60	Phenylalanine--tRNA ligase beta subunit OS=Mus musculus GN=Farsb PE=1 SV=2
Q9D309	20.1948	5.44463e-06	6.3379	PMX	A60	Protein FAM3B OS=Mus musculus GN=Fam3b PE=1 SV=1
Q3UHA3	17.4055	5.45324e-06	6.04345	PMX	A60	Spatacsin OS=Mus musculus GN=Spg11 PE=1 SV=3
Q9CPY7	199.74	5.46456e-06	2.90533	PMX	A60	Cytosol aminopeptidase OS=Mus musculus GN=Lap3 PE=1 SV=3
Q3TZ89	30.8395	5.46479e-06	1.55914	PMX	A60	Protein transport protein Sec31B OS=Mus musculus GN=Sec31b PE=1 SV=2
P56392	17.9994	5.47188e-06	20.1927	PMX	A60	Cytochrome c oxidase subunit 7A1_ mitochondrial OS=Mus musculus GN=Cox7a1 PE=1 SV=1
P70207	5.5568	5.51069e-06	2.03734	A60	PMX	Plexin-A2 OS=Mus musculus GN=Plxna2 PE=1 SV=2
Q9EQG7	11.1642	5.5264e-06	9.44505	PMX	A60	Ectonucleotide pyrophosphatase/phosphodiesterase family member 5 OS=Mus musculus GN=Enpp5 PE=1 SV=3
O35114	24.302	5.54314e-06	2.79985	PMX	A60	Lysosome membrane protein 2 OS=Mus musculus GN=Scarb2 PE=1 SV=3
Q9QYI4	11.9245	5.57726e-06	3.85015	PMX	A60	DnaJ homolog subfamily B member 12 OS=Mus musculus GN=Dnajb12 PE=1 SV=2
Q9DCJ5	119.555	5.63649e-06	3.82391	PMX	A60	NADH dehydrogenase [ubiquinone] 1 alpha subcomplex subunit 8 OS=Mus musculus GN=Ndufa8 PE=1 SV=3
Q9WUM5	87.6763	5.65569e-06	4.36652	PMX	A60	Succinyl-CoA ligase [ADP/GDP-forming] subunit alpha_ mitochondrial OS=Mus musculus GN=Suclg1 PE=1 SV=4
P0DN34	29.3668	5.66595e-06	4.10484	PMX	A60	NADH dehydrogenase [ubiquinone] 1 beta subcomplex subunit 1 OS=Mus musculus GN=Ndufb1 PE=3 SV=1
P21844	79.6326	5.72329e-06	9.99912	A60	PMX	Chymase OS=Mus musculus GN=Cma1 PE=1 SV=2
P43274	68.5911	5.73966e-06	2.22446	PMX	A60	Histone H1.4 OS=Mus musculus GN=Hist1h1e PE=1 SV=2
P07743	103.731	5.74235e-06	2.02487	A60	PMX	BPI fold-containing family A member 2 OS=Mus musculus GN=Bpifa2 PE=1 SV=1
Q5BKQ4	270.24	5.75908e-06	4.15155	A60	PMX	Inactive pancreatic lipase-related protein 1 OS=Mus musculus GN=Pnliprp1 PE=1 SV=2
P12382	87.051	5.81406e-06	2.59705	PMX	A60	ATP-dependent 6-phosphofructokinase_ liver type OS=Mus musculus GN=Pfkl PE=1 SV=4
Q9JMD0	18.5951	5.8289e-06	3.62909	A60	PMX	BUB3-interacting and GLEBS motif-containing protein ZNF207 OS=Mus musculus GN=Znf207 PE=1 SV=1
Q8K4Z3	54.3551	5.88117e-06	2.43282	PMX	A60	NAD(P)H-hydrate epimerase OS=Mus musculus GN=Apoa1bp PE=1 SV=1
Q8R1H0	14.241	5.95885e-06	18.5292	A60	PMX	Homeodomain-only protein OS=Mus musculus GN=Hopx PE=1 SV=1
Q8BJS8	5.182	5.98286e-06	2.34546	A60	PMX	Mdm2-binding protein OS=Mus musculus GN=Mtbp PE=1 SV=1
P52787	211.802	6.0199e-06	4.95009	PMX	A60	Gastric intrinsic factor OS=Mus musculus GN=Gif PE=2 SV=2
P26040	633.551	6.0263e-06	4.34339	PMX	A60	Ezrin OS=Mus musculus GN=Ezr PE=1 SV=3
Q9EQ06	51.9208	6.09534e-06	3.75675	PMX	A60	Estradiol 17-beta-dehydrogenase 11 OS=Mus musculus GN=Hsd17b11 PE=1 SV=1
Q99PL5	383.186	6.10612e-06	3.55571	PMX	A60	Ribosome-binding protein 1 OS=Mus musculus GN=Rrbp1 PE=1 SV=2
Q06318	33.8568	6.12856e-06	3.39855	A60	PMX	Uteroglobin OS=Mus musculus GN=Scgb1a1 PE=1 SV=1
P55772	22.9143	6.1384e-06	2.54521	A60	PMX	Ectonucleoside triphosphate diphosphohydrolase 1 OS=Mus musculus GN=Entpd1 PE=1 SV=1
P18165	18.7949	6.22824e-06	4.58727	A60	PMX	Loricrin OS=Mus musculus GN=Lor PE=2 SV=2
Q61703	41.5828	6.23154e-06	1.96351	A60	PMX	Inter-alpha-trypsin inhibitor heavy chain H2 OS=Mus musculus GN=Itih2 PE=1 SV=1
Q9DCR2	6.2231	6.28878e-06	8.1266	PMX	A60	AP-3 complex subunit sigma-1 OS=Mus musculus GN=Ap3s1 PE=1 SV=2
Q3UPL0	168.398	6.4038e-06	1.76631	PMX	A60	Protein transport protein Sec31A OS=Mus musculus GN=Sec31a PE=1 SV=2
P19324	167.801	6.41149e-06	1.31398	A60	PMX	Serpin H1 OS=Mus musculus GN=Serpinh1 PE=1 SV=3
O88531	120.366	6.4364e-06	2.94601	PMX	A60	Palmitoyl-protein thioesterase 1 OS=Mus musculus GN=Ppt1 PE=1 SV=2
P08113	659.877	6.60923e-06	2.8831	PMX	A60	Endoplasmin OS=Mus musculus GN=Hsp90b1 PE=1 SV=2
P41105	27.9	6.67938e-06	2.33646	PMX	A60	60S ribosomal protein L28 OS=Mus musculus GN=Rpl28 PE=1 SV=2
Q9CQX2	64.7694	6.68183e-06	2.63966	PMX	A60	Cytochrome b5 type B OS=Mus musculus GN=Cyb5b PE=1 SV=1
Q9DD18	23.484	6.68807e-06	4.64571	PMX	A60	D-tyrosyl-tRNA(Tyr) deacylase 1 OS=Mus musculus GN=Dtd1 PE=1 SV=2
Q9D023	30.167	6.6962e-06	4.48216	PMX	A60	Mitochondrial pyruvate carrier 2 OS=Mus musculus GN=Mpc2 PE=1 SV=1
Q8VEJ9	17.526	6.70728e-06	2.45355	A60	PMX	Vacuolar protein sorting-associated protein 4A OS=Mus musculus GN=Vps4a PE=1 SV=1
Q8R007	13.7674	6.73351e-06	5.74682	PMX	A60	Nectin-4 OS=Mus musculus GN=Pvrl4 PE=2 SV=1
P61750	132.013	6.81203e-06	3.39684	PMX	A60	ADP-ribosylation factor 4 OS=Mus musculus GN=Arf4 PE=1 SV=2
Q91VR5	209.981	6.81626e-06	1.89247	PMX	A60	ATP-dependent RNA helicase DDX1 OS=Mus musculus GN=Ddx1 PE=1 SV=1
Q3TLP5	36.2054	6.91022e-06	6.1323	PMX	A60	Enoyl-CoA hydratase domain-containing protein 2_ mitochondrial OS=Mus musculus GN=Echdc2 PE=1 SV=2
Q9D2J4	36.8237	6.91863e-06	10.1293	PMX	A60	V-set and immunoglobulin domain-containing protein 1 OS=Mus musculus GN=Vsig1 PE=1 SV=1
Q9DCT2	58.4189	6.97806e-06	3.82169	PMX	A60	NADH dehydrogenase [ubiquinone] iron-sulfur protein 3_ mitochondrial OS=Mus musculus GN=Ndufs3 PE=1 SV=2
P97807	349.991	7.00646e-06	3.98895	PMX	A60	Fumarate hydratase_ mitochondrial OS=Mus musculus GN=Fh PE=1 SV=3
P04919	36.6477	7.02714e-06	2.37726	A60	PMX	Band 3 anion transport protein OS=Mus musculus GN=Slc4a1 PE=1 SV=1
P62270	102.356	7.09106e-06	2.37899	PMX	A60	40S ribosomal protein S18 OS=Mus musculus GN=Rps18 PE=1 SV=3
Q8K157	35.3261	7.14799e-06	4.26061	PMX	A60	Aldose 1-epimerase OS=Mus musculus GN=Galm PE=1 SV=1
P08551	48.0325	7.15454e-06	15.3575	A60	PMX	Neurofilament light polypeptide OS=Mus musculus GN=Nefl PE=1 SV=5
P97429	221.433	7.20948e-06	2.1993	PMX	A60	Annexin A4 OS=Mus musculus GN=Anxa4 PE=1 SV=4
Q9R0Q6	65.043	7.23563e-06	2.99254	PMX	A60	Actin-related protein 2/3 complex subunit 1A OS=Mus musculus GN=Arpc1a PE=1 SV=1
Q80X90	665.247	7.26964e-06	3.38604	PMX	A60	Filamin-B OS=Mus musculus GN=Flnb PE=1 SV=3
Q9D1H9	104.303	7.28294e-06	4.90722	A60	PMX	Microfibril-associated glycoprotein 4 OS=Mus musculus GN=Mfap4 PE=1 SV=1
Q9DCG6	28.8435	7.30783e-06	7.56784	PMX	A60	Phenazine biosynthesis-like domain-containing protein 1 OS=Mus musculus GN=Pbld1 PE=1 SV=2
Q8BFR5	258.669	7.32795e-06	3.23861	PMX	A60	Elongation factor Tu_ mitochondrial OS=Mus musculus GN=Tufm PE=1 SV=1
P62862	25	7.35931e-06	12.2098	PMX	A60	40S ribosomal protein S30 OS=Mus musculus GN=Fau PE=1 SV=1
P01654;P01655;P01656;P03977;P01657;P01659;P01660;P01673	37.1735	7.39593e-06	39.0421	A60	PMX	Ig kappa chain V-III region PC 2880/PC 1229 OS=Mus musculus PE=1 SV=1
Q60931	101.427	7.41807e-06	2.87644	PMX	A60	Voltage-dependent anion-selective channel protein 3 OS=Mus musculus GN=Vdac3 PE=1 SV=1
Q8CI43	30.6281	7.50931e-06	3.62063	A60	PMX	Myosin light chain 6B OS=Mus musculus GN=Myl6b PE=1 SV=1
O08583;Q9JJW6	41.3914	7.52711e-06	2.10403	PMX	A60	THO complex subunit 4 OS=Mus musculus GN=Alyref PE=1 SV=3
Q9DCX2	234.536	7.55424e-06	4.64987	PMX	A60	ATP synthase subunit d_ mitochondrial OS=Mus musculus GN=Atp5h PE=1 SV=3
P62301	59.7901	7.56122e-06	2.47241	PMX	A60	40S ribosomal protein S13 OS=Mus musculus GN=Rps13 PE=1 SV=2
Q9Z2W0	62.6281	7.5809e-06	1.83111	PMX	A60	Aspartyl aminopeptidase OS=Mus musculus GN=Dnpep PE=1 SV=2
Q91ZE0	26.6458	7.62133e-06	2.44445	PMX	A60	Trimethyllysine dioxygenase_ mitochondrial OS=Mus musculus GN=Tmlhe PE=1 SV=2
Q9QXC1	128.68	7.63485e-06	5.8124	A60	PMX	Fetuin-B OS=Mus musculus GN=Fetub PE=1 SV=1
Q8C6C9	57.572	7.71516e-06	9.35096	A60	PMX	Protein LEG1 homolog OS=Mus musculus GN=Leg1 PE=2 SV=2
Q9CQS8	23.0943	7.71862e-06	3.38229	PMX	A60	Protein transport protein Sec61 subunit beta OS=Mus musculus GN=Sec61b PE=1 SV=3
Q60674	13.2244	7.76553e-06	4.85236	A60	PMX	Nuclear receptor subfamily 1 group D member 2 OS=Mus musculus GN=Nr1d2 PE=1 SV=1
P40240	22.6727	7.76948e-06	4.01927	A60	PMX	CD9 antigen OS=Mus musculus GN=Cd9 PE=1 SV=2
Q9D5S7	23.6601	7.8487e-06	7.53348	A60	PMX	Leucine-rich repeat and guanylate kinase domain-containing protein OS=Mus musculus GN=Lrguk PE=1 SV=1
P56395	112.696	7.88473e-06	1.66953	PMX	A60	Cytochrome b5 OS=Mus musculus GN=Cyb5a PE=1 SV=2
Q6A0A9	29.852	7.89043e-06	2.68113	PMX	A60	Constitutive coactivator of PPAR-gamma-like protein 1 OS=Mus musculus GN=FAM120A PE=1 SV=2
Q9R1A9	58.5214	8.00658e-06	6.1474	A60	PMX	Three prime repair exonuclease 2 OS=Mus musculus GN=Trex2 PE=2 SV=1
P62821;O35963;Q8K386;Q504M8;Q923S9;Q9JKM7	154.016	8.0603e-06	2.20472	PMX	A60	Ras-related protein Rab-1A OS=Mus musculus GN=Rab1A PE=1 SV=3
Q8BHG3	5.9729	8.24497e-06	6.2206	PMX	A60	Cell cycle control protein 50B OS=Mus musculus GN=Tmem30b PE=2 SV=1
Q8R2Q4	11.9757	8.30643e-06	7.37034	PMX	A60	Ribosome-releasing factor 2_ mitochondrial OS=Mus musculus GN=Gfm2 PE=1 SV=2
Q62523	46.9619	8.35457e-06	3.48299	A60	PMX	Zyxin OS=Mus musculus GN=Zyx PE=1 SV=2
P00493	90.8299	8.37155e-06	2.08449	A60	PMX	Hypoxanthine-guanine phosphoribosyltransferase OS=Mus musculus GN=Hprt1 PE=1 SV=3
Q8K419	40.4201	8.3728e-06	4.79093	PMX	A60	Galectin-4 OS=Mus musculus GN=Lgals4 PE=1 SV=2
P24549	275.539	8.38898e-06	1.93395	PMX	A60	Retinal dehydrogenase 1 OS=Mus musculus GN=Aldh1a1 PE=1 SV=5
Q99LC5	250.46	8.3914e-06	4.23764	PMX	A60	Electron transfer flavoprotein subunit alpha_ mitochondrial OS=Mus musculus GN=Etfa PE=1 SV=2
P02816	59.0471	8.48028e-06	2.56486	A60	PMX	Prolactin-inducible protein homolog OS=Mus musculus GN=Pip PE=2 SV=3
Q7TMB8	90.1002	8.4892e-06	2.75247	PMX	A60	Cytoplasmic FMR1-interacting protein 1 OS=Mus musculus GN=Cyfip1 PE=1 SV=1
P62858	34.7138	8.51095e-06	1.45376	PMX	A60	40S ribosomal protein S28 OS=Mus musculus GN=Rps28 PE=1 SV=1
Q91YW3	111.23	8.51211e-06	2.6847	PMX	A60	DnaJ homolog subfamily C member 3 OS=Mus musculus GN=Dnajc3 PE=1 SV=1
Q8K0E8	226.007	8.56287e-06	3.54161	A60	PMX	Fibrinogen beta chain OS=Mus musculus GN=Fgb PE=1 SV=1
P07724	887.338	8.56316e-06	2.64107	A60	PMX	Serum albumin OS=Mus musculus GN=Alb PE=1 SV=3
P15379	13.7633	8.63317e-06	3.77976	A60	PMX	CD44 antigen OS=Mus musculus GN=Cd44 PE=1 SV=3
Q91WS0	41.0517	8.64832e-06	2.42758	PMX	A60	CDGSH iron-sulfur domain-containing protein 1 OS=Mus musculus GN=Cisd1 PE=1 SV=1
P37804	339.138	8.65879e-06	1.96096	A60	PMX	Transgelin OS=Mus musculus GN=Tagln PE=1 SV=3
P27773	469.887	8.66914e-06	1.75052	PMX	A60	Protein disulfide-isomerase A3 OS=Mus musculus GN=Pdia3 PE=1 SV=2
O55060	49.4883	8.68864e-06	3.05942	PMX	A60	Thiopurine S-methyltransferase OS=Mus musculus GN=Tpmt PE=1 SV=1
P0C871	18.5569	8.74608e-06	24.2473	A60	PMX	Cytosolic phospholipase A2 beta OS=Mus musculus GN=Pla2g4b PE=2 SV=1
Q8K3J1	68.1852	8.89689e-06	3.68685	PMX	A60	NADH dehydrogenase [ubiquinone] iron-sulfur protein 8_ mitochondrial OS=Mus musculus GN=Ndufs8 PE=1 SV=1
Q9JHI5	80.039	9.2473e-06	5.17122	PMX	A60	Isovaleryl-CoA dehydrogenase_ mitochondrial OS=Mus musculus GN=Ivd PE=1 SV=1
P99028	86.3939	9.26087e-06	4.05715	PMX	A60	Cytochrome b-c1 complex subunit 6_ mitochondrial OS=Mus musculus GN=Uqcrh PE=1 SV=2
Q8JZQ2	24.2304	9.31197e-06	3.74426	PMX	A60	AFG3-like protein 2 OS=Mus musculus GN=Afg3l2 PE=1 SV=1
Q00PI9	64.1343	9.3291e-06	1.39543	PMX	A60	Heterogeneous nuclear ribonucleoprotein U-like protein 2 OS=Mus musculus GN=Hnrnpul2 PE=1 SV=2
Q61235	46.1912	9.37822e-06	1.8601	A60	PMX	Beta-2-syntrophin OS=Mus musculus GN=Sntb2 PE=1 SV=2
Q9DBJ3	75.5685	9.40773e-06	3.28527	PMX	A60	Brain-specific angiogenesis inhibitor 1-associated protein 2-like protein 1 OS=Mus musculus GN=Baiap2l1 PE=1 SV=1
Q9DBG3	189.774	9.48784e-06	2.2899	PMX	A60	AP-2 complex subunit beta OS=Mus musculus GN=Ap2b1 PE=1 SV=1
O35405	19.9952	9.62902e-06	2.76773	PMX	A60	Phospholipase D3 OS=Mus musculus GN=Pld3 PE=1 SV=1
P21614	264.914	9.66451e-06	3.03752	A60	PMX	Vitamin D-binding protein OS=Mus musculus GN=Gc PE=1 SV=2
Q8BFW7	313.831	9.69895e-06	2.68291	A60	PMX	Lipoma-preferred partner homolog OS=Mus musculus GN=Lpp PE=1 SV=1
Q8BXZ1	39.153	9.76955e-06	2.00284	PMX	A60	Protein disulfide-isomerase TMX3 OS=Mus musculus GN=Tmx3 PE=1 SV=2
Q9QXX4	116.294	9.77648e-06	3.46161	PMX	A60	Calcium-binding mitochondrial carrier protein Aralar2 OS=Mus musculus GN=Slc25a13 PE=1 SV=1
Q62188	209.035	9.78146e-06	2.40265	A60	PMX	Dihydropyrimidinase-related protein 3 OS=Mus musculus GN=Dpysl3 PE=1 SV=1
Q99JX7	11.4644	9.79859e-06	11.3649	PMX	A60	Nuclear RNA export factor 1 OS=Mus musculus GN=Nxf1 PE=1 SV=3
Q3UPR9	73.8118	9.89528e-06	2.45315	A60	PMX	Somatomedin-B and thrombospondin type-1 domain-containing protein OS=Mus musculus GN=Sbspon PE=2 SV=1
Q99MR8	209.464	9.94488e-06	7.59439	PMX	A60	Methylcrotonoyl-CoA carboxylase subunit alpha_ mitochondrial OS=Mus musculus GN=Mccc1 PE=1 SV=2
Q45KJ6	6.1161	9.946e-06	4.76341	PMX	A60	Protein lin-28 homolog B OS=Mus musculus GN=Lin28b PE=1 SV=2
Q8BHB9	468.166	9.96228e-06	48.9349	PMX	A60	Chloride intracellular channel protein 6 OS=Mus musculus GN=Clic6 PE=1 SV=1
Q9EPM5	5.6735	9.97338e-06	10.9378	A60	PMX	Syncoilin OS=Mus musculus GN=Sync PE=1 SV=1
P42125	150.865	1.01253e-05	3.63368	PMX	A60	Enoyl-CoA delta isomerase 1_ mitochondrial OS=Mus musculus GN=Eci1 PE=1 SV=2
P51881	307.896	1.01317e-05	4.10616	PMX	A60	ADP/ATP translocase 2 OS=Mus musculus GN=Slc25a5 PE=1 SV=3
Q9WV54	96.0625	1.02264e-05	3.34169	PMX	A60	Acid ceramidase OS=Mus musculus GN=Asah1 PE=1 SV=1
P62830	90.6817	1.02689e-05	2.66125	PMX	A60	60S ribosomal protein L23 OS=Mus musculus GN=Rpl23 PE=1 SV=1
Q01279	80.9171	1.03068e-05	8.34244	A60	PMX	Epidermal growth factor receptor OS=Mus musculus GN=Egfr PE=1 SV=1
P14873	90.742	1.03259e-05	10.2379	A60	PMX	Microtubule-associated protein 1B OS=Mus musculus GN=Map1b PE=1 SV=2
Q91YN9	42.7775	1.03654e-05	2.63524	A60	PMX	BAG family molecular chaperone regulator 2 OS=Mus musculus GN=Bag2 PE=1 SV=1
Q9QWY8	24.1801	1.04197e-05	5.67893	PMX	A60	Arf-GAP with SH3 domain_ ANK repeat and PH domain-containing protein 1 OS=Mus musculus GN=Asap1 PE=1 SV=2
P51885	255.601	1.04496e-05	3.73202	A60	PMX	Lumican OS=Mus musculus GN=Lum PE=1 SV=2
P15948	150.214	1.04831e-05	9.10308	A60	PMX	Kallikrein 1-related peptidase b22 OS=Mus musculus GN=Klk1b22 PE=1 SV=1
Q9DCF9	7.8116	1.05228e-05	3.5804	PMX	A60	Translocon-associated protein subunit gamma OS=Mus musculus GN=Ssr3 PE=1 SV=1
Q922H4	25.2193	1.05493e-05	2.14717	PMX	A60	Mannose-1-phosphate guanyltransferase alpha OS=Mus musculus GN=Gmppa PE=1 SV=1
P63323	98.1885	1.06103e-05	1.5433	PMX	A60	40S ribosomal protein S12 OS=Mus musculus GN=Rps12 PE=1 SV=2
Q9D7G0	38.1923	1.06122e-05	2.22318	PMX	A60	Ribose-phosphate pyrophosphokinase 1 OS=Mus musculus GN=Prps1 PE=1 SV=4
P56391	62.5492	1.06572e-05	6.35126	PMX	A60	Cytochrome c oxidase subunit 6B1 OS=Mus musculus GN=Cox6b1 PE=1 SV=2
P63038	619.295	1.07612e-05	2.24864	PMX	A60	60 kDa heat shock protein_ mitochondrial OS=Mus musculus GN=Hspd1 PE=1 SV=1
Q9DC70	22.5137	1.08216e-05	2.0908	PMX	A60	NADH dehydrogenase [ubiquinone] iron-sulfur protein 7_ mitochondrial OS=Mus musculus GN=Ndufs7 PE=1 SV=1
Q9CRC0	6.2459	1.0844e-05	6.10773	PMX	A60	Vitamin K epoxide reductase complex subunit 1 OS=Mus musculus GN=Vkorc1 PE=1 SV=1
Q8BLF1	44.5634	1.09668e-05	4.02245	PMX	A60	Neutral cholesterol ester hydrolase 1 OS=Mus musculus GN=Nceh1 PE=1 SV=1
Q920E5	97.1863	1.10467e-05	2.89667	A60	PMX	Farnesyl pyrophosphate synthase OS=Mus musculus GN=Fdps PE=1 SV=1
P01898;P01895;P01900	36.9415	1.1061e-05	3.91952	A60	PMX	H-2 class I histocompatibility antigen_ Q10 alpha chain OS=Mus musculus GN=H2-Q10 PE=1 SV=3
Q8BTZ7	60.1755	1.1138e-05	1.93965	PMX	A60	Mannose-1-phosphate guanyltransferase beta OS=Mus musculus GN=Gmppb PE=1 SV=1
Q00519	222.683	1.12489e-05	3.81188	A60	PMX	Xanthine dehydrogenase/oxidase OS=Mus musculus GN=Xdh PE=1 SV=5
O88456	81.1159	1.12551e-05	1.51234	A60	PMX	Calpain small subunit 1 OS=Mus musculus GN=Capns1 PE=1 SV=1
Q62000	199.102	1.12672e-05	6.67759	A60	PMX	Mimecan OS=Mus musculus GN=Ogn PE=1 SV=1
Q91WJ8	58.5849	1.12897e-05	1.95438	PMX	A60	Far upstream element-binding protein 1 OS=Mus musculus GN=Fubp1 PE=1 SV=1
Q9DBB9	18.5883	1.12992e-05	9.41088	A60	PMX	Carboxypeptidase N subunit 2 OS=Mus musculus GN=Cpn2 PE=1 SV=2
Q9JK53	241.22	1.13523e-05	4.83522	A60	PMX	Prolargin OS=Mus musculus GN=Prelp PE=1 SV=2
Q9CQC2	121.389	1.13896e-05	4.982	PMX	A60	Colipase OS=Mus musculus GN=Clps PE=1 SV=1
Q9ESP1	44.5403	1.15044e-05	4.71331	PMX	A60	Stromal cell-derived factor 2-like protein 1 OS=Mus musculus GN=Sdf2l1 PE=1 SV=2
P62751	93.8646	1.15388e-05	2.95848	PMX	A60	60S ribosomal protein L23a OS=Mus musculus GN=Rpl23a PE=1 SV=1
Q91YH5	106.652	1.15871e-05	1.87689	A60	PMX	Atlastin-3 OS=Mus musculus GN=Atl3 PE=1 SV=1
Q0VBK2	56.0956	1.16293e-05	2.60889	A60	PMX	Keratin_ type II cytoskeletal 80 OS=Mus musculus GN=Krt80 PE=1 SV=1
P25799	18.6758	1.17245e-05	3.13173	A60	PMX	Nuclear factor NF-kappa-B p105 subunit OS=Mus musculus GN=Nfkb1 PE=1 SV=2
Q9D0W5	6.2532	1.17455e-05	2.39277	PMX	A60	Peptidyl-prolyl cis-trans isomerase-like 1 OS=Mus musculus GN=Ppil1 PE=1 SV=1
Q497I4	38.1574	1.17619e-05	2.89689	A60	PMX	Keratin_ type I cuticular Ha5 OS=Mus musculus GN=Krt35 PE=1 SV=1
Q6IFX3	25.812	1.18973e-05	1.29364	A60	PMX	Keratin_ type I cytoskeletal 40 OS=Mus musculus GN=Krt40 PE=2 SV=1
P35486	224.228	1.19188e-05	2.3803	PMX	A60	Pyruvate dehydrogenase E1 component subunit alpha_ somatic form_ mitochondrial OS=Mus musculus GN=Pdha1 PE=1 SV=1
Q9Z1D1	59.3395	1.19553e-05	1.65471	PMX	A60	Eukaryotic translation initiation factor 3 subunit G OS=Mus musculus GN=Eif3g PE=1 SV=2
O89079	110.752	1.19647e-05	2.05689	PMX	A60	Coatomer subunit epsilon OS=Mus musculus GN=Cope PE=1 SV=3
Q8K023	14.0654	1.1988e-05	7.23306	PMX	A60	Aldo-keto reductase family 1 member C18 OS=Mus musculus GN=Akr1c18 PE=1 SV=2
Q9QZA0	35.9581	1.20992e-05	2.71679	PMX	A60	Carbonic anhydrase 5B_ mitochondrial OS=Mus musculus GN=Ca5b PE=1 SV=2
P01837	52.3316	1.21471e-05	2.30205	A60	PMX	Ig kappa chain C region OS=Mus musculus PE=1 SV=1
P35385	45.1669	1.23206e-05	3.29128	A60	PMX	Heat shock protein beta-7 OS=Mus musculus GN=Hspb7 PE=1 SV=3
Q60936	12.8185	1.23734e-05	6.3102	PMX	A60	Atypical kinase ADCK3_ mitochondrial OS=Mus musculus GN=Adck3 PE=1 SV=2
P58771	339.104	1.23753e-05	1.68709	A60	PMX	Tropomyosin alpha-1 chain OS=Mus musculus GN=Tpm1 PE=1 SV=1
P38647	439.418	1.24281e-05	2.64981	PMX	A60	Stress-70 protein_ mitochondrial OS=Mus musculus GN=Hspa9 PE=1 SV=3
Q9CQA6	12.6317	1.24434e-05	3.15726	PMX	A60	Coiled-coil-helix-coiled-coil-helix domain-containing protein 1 OS=Mus musculus GN=Chchd1 PE=1 SV=1
Q8BP47	147.474	1.2662e-05	1.87939	PMX	A60	Asparagine--tRNA ligase_ cytoplasmic OS=Mus musculus GN=Nars PE=1 SV=2
Q8K0D5	41.2908	1.26744e-05	3.15958	PMX	A60	Elongation factor G_ mitochondrial OS=Mus musculus GN=Gfm1 PE=1 SV=1
Q9D6R2	213.009	1.28276e-05	2.82545	PMX	A60	Isocitrate dehydrogenase [NAD] subunit alpha_ mitochondrial OS=Mus musculus GN=Idh3a PE=1 SV=1
Q68FD5	690.99	1.28553e-05	2.19688	PMX	A60	Clathrin heavy chain 1 OS=Mus musculus GN=Cltc PE=1 SV=3
Q9D816	7.2866	1.29584e-05	4.70552	PMX	A60	Cytochrome P450 2C55 OS=Mus musculus GN=Cyp2c55 PE=1 SV=1
Q9QXN3	10.7131	1.30168e-05	5.62638	PMX	A60	Activating signal cointegrator 1 OS=Mus musculus GN=Trip4 PE=1 SV=2
Q6P5E6	24.6545	1.3027e-05	6.51088	PMX	A60	ADP-ribosylation factor-binding protein GGA2 OS=Mus musculus GN=Gga2 PE=1 SV=1
Q9JHH9	7.0074	1.3032e-05	7.17492	PMX	A60	Coatomer subunit zeta-2 OS=Mus musculus GN=Copz2 PE=1 SV=1
P20918	143.538	1.31024e-05	10.0686	A60	PMX	Plasminogen OS=Mus musculus GN=Plg PE=1 SV=3
Q9DBP5	111.044	1.31928e-05	2.52763	PMX	A60	UMP-CMP kinase OS=Mus musculus GN=Cmpk1 PE=1 SV=1
P56212	12.6188	1.32278e-05	10.4805	PMX	A60	cAMP-regulated phosphoprotein 19 OS=Mus musculus GN=Arpp19 PE=1 SV=2
Q5RL79	14.9708	1.32652e-05	28.926	PMX	A60	Keratinocyte-associated protein 2 OS=Mus musculus GN=Krtcap2 PE=1 SV=2
P09055	265.768	1.33844e-05	2.51373	A60	PMX	Integrin beta-1 OS=Mus musculus GN=Itgb1 PE=1 SV=1
Q9QYB5	36.5312	1.34085e-05	2.06752	PMX	A60	Gamma-adducin OS=Mus musculus GN=Add3 PE=1 SV=2
Q64436	746.647	1.34439e-05	3.74001	PMX	A60	Potassium-transporting ATPase alpha chain 1 OS=Mus musculus GN=Atp4a PE=1 SV=3
Q9QYJ0	47.9648	1.34945e-05	1.70916	PMX	A60	DnaJ homolog subfamily A member 2 OS=Mus musculus GN=Dnaja2 PE=1 SV=1
B2RSH2	69.7372	1.35112e-05	1.27405	A60	PMX	Guanine nucleotide-binding protein G(i) subunit alpha-1 OS=Mus musculus GN=Gnai1 PE=1 SV=1
Q8K4L4	53.1566	1.35811e-05	2.22629	PMX	A60	Protein POF1B OS=Mus musculus GN=Pof1b PE=2 SV=3
Q9CZB0	44.1471	1.36007e-05	4.41955	PMX	A60	Succinate dehydrogenase cytochrome b560 subunit_ mitochondrial OS=Mus musculus GN=Sdhc PE=1 SV=1
P53994;P59279	81.5398	1.37178e-05	2.42238	PMX	A60	Ras-related protein Rab-2A OS=Mus musculus GN=Rab2a PE=1 SV=1
Q99L47	101.555	1.37473e-05	1.33648	PMX	A60	Hsc70-interacting protein OS=Mus musculus GN=St13 PE=1 SV=1
P43275	33.6206	1.37806e-05	5.06849	PMX	A60	Histone H1.1 OS=Mus musculus GN=Hist1h1a PE=1 SV=2
P31001	635.899	1.37815e-05	3.99996	A60	PMX	Desmin OS=Mus musculus GN=Des PE=1 SV=3
Q8VE22	20.1428	1.38353e-05	3.78638	PMX	A60	28S ribosomal protein S23_ mitochondrial OS=Mus musculus GN=Mrps23 PE=1 SV=1
G5E861	16.869	1.38562e-05	4.18226	A60	PMX	Sodium channel and clathrin linker 1 OS=Mus musculus GN=Sclt1 PE=1 SV=1
A2AFS3	41.063	1.38586e-05	3.80822	PMX	A60	UPF0577 protein KIAA1324 OS=Mus musculus GN=Kiaa1324 PE=1 SV=1
P54728	94.1046	1.39527e-05	2.46083	A60	PMX	UV excision repair protein RAD23 homolog B OS=Mus musculus GN=Rad23b PE=1 SV=2
P01592	19.6191	1.40919e-05	1.22662	PMX	A60	Immunoglobulin J chain OS=Mus musculus GN=Jchain PE=1 SV=4
Q8BW94	23.1985	1.41088e-05	2.59593	PMX	A60	Dynein heavy chain 3_ axonemal OS=Mus musculus GN=Dnah3 PE=1 SV=2
Q91VM9	145.618	1.41711e-05	2.71327	PMX	A60	Inorganic pyrophosphatase 2_ mitochondrial OS=Mus musculus GN=Ppa2 PE=1 SV=1
O08532	62.9176	1.42838e-05	3.43097	PMX	A60	Voltage-dependent calcium channel subunit alpha-2/delta-1 OS=Mus musculus GN=Cacna2d1 PE=1 SV=1
P10639	127.169	1.44143e-05	1.80423	A60	PMX	Thioredoxin OS=Mus musculus GN=Txn PE=1 SV=3
O08547	39.1011	1.44488e-05	2.20852	PMX	A60	Vesicle-trafficking protein SEC22b OS=Mus musculus GN=Sec22b PE=1 SV=3
P80315	160.968	1.45028e-05	3.00384	PMX	A60	T-complex protein 1 subunit delta OS=Mus musculus GN=Cct4 PE=1 SV=3
Q61133	34.7084	1.45167e-05	1.66857	PMX	A60	Glutathione S-transferase theta-2 OS=Mus musculus GN=Gstt2 PE=1 SV=4
P47962	170.171	1.46317e-05	1.4849	PMX	A60	60S ribosomal protein L5 OS=Mus musculus GN=Rpl5 PE=1 SV=3
Q9DBL1	197.232	1.47261e-05	2.98715	PMX	A60	Short/branched chain specific acyl-CoA dehydrogenase_ mitochondrial OS=Mus musculus GN=Acadsb PE=1 SV=1
Q8VHD8	54.8598	1.47702e-05	3.68216	A60	PMX	Hornerin OS=Mus musculus GN=Hrnr PE=2 SV=1
P70168	165.628	1.4969e-05	1.37575	A60	PMX	Importin subunit beta-1 OS=Mus musculus GN=Kpnb1 PE=1 SV=2
P62748;P84075	67.4828	1.50683e-05	1.29782	A60	PMX	Hippocalcin-like protein 1 OS=Mus musculus GN=Hpcal1 PE=1 SV=2
Q9DBR7	220.486	1.5183e-05	2.16864	A60	PMX	Protein phosphatase 1 regulatory subunit 12A OS=Mus musculus GN=Ppp1r12a PE=1 SV=2
Q8BMJ3;Q60872	42.5817	1.52295e-05	1.95948	PMX	A60	Eukaryotic translation initiation factor 1A_ X-chromosomal OS=Mus musculus GN=Eif1ax PE=2 SV=3
Q8R5F8	94.8163	1.52418e-05	4.40784	A60	PMX	Epidermal growth factor receptor kinase substrate 8-like protein 1 OS=Mus musculus GN=Eps8l1 PE=1 SV=1
P61924	22.3771	1.52447e-05	3.53603	PMX	A60	Coatomer subunit zeta-1 OS=Mus musculus GN=Copz1 PE=1 SV=1
Q6QI06	6.0266	1.5346e-05	2.43411	A60	PMX	Rapamycin-insensitive companion of mTOR OS=Mus musculus GN=Rictor PE=1 SV=2
P67778	181.475	1.5443e-05	2.04706	PMX	A60	Prohibitin OS=Mus musculus GN=Phb PE=1 SV=1
Q9Z1Z0	150.206	1.5478e-05	2.43813	PMX	A60	General vesicular transport factor p115 OS=Mus musculus GN=Uso1 PE=1 SV=2
Q61234	18.3611	1.55564e-05	3.74885	A60	PMX	Alpha-1-syntrophin OS=Mus musculus GN=Snta1 PE=1 SV=1
Q5SSZ5	50.1876	1.55991e-05	2.55324	PMX	A60	Tensin-3 OS=Mus musculus GN=Tns3 PE=1 SV=1
Q80VD1	17.3987	1.56497e-05	1.723	PMX	A60	Protein FAM98B OS=Mus musculus GN=Fam98b PE=1 SV=1
O35658	74.431	1.56963e-05	2.19734	PMX	A60	Complement component 1 Q subcomponent-binding protein_ mitochondrial OS=Mus musculus GN=C1qbp PE=1 SV=1
P35822	5.7043	1.57314e-05	1.49824	PMX	A60	Receptor-type tyrosine-protein phosphatase kappa OS=Mus musculus GN=Ptprk PE=1 SV=1
P02463	68.0953	1.59475e-05	5.38176	A60	PMX	Collagen alpha-1(IV) chain OS=Mus musculus GN=Col4a1 PE=1 SV=4
Q9R1Q8	65.2009	1.609e-05	3.50123	PMX	A60	Transgelin-3 OS=Mus musculus GN=Tagln3 PE=1 SV=1
Q6PDI5	33.7342	1.62371e-05	3.40534	PMX	A60	Proteasome-associated protein ECM29 homolog OS=Mus musculus GN=Ecm29 PE=1 SV=3
O35074	89.8983	1.62548e-05	2.92407	A60	PMX	Prostacyclin synthase OS=Mus musculus GN=Ptgis PE=1 SV=1
O55234	68.7723	1.62936e-05	1.84593	PMX	A60	Proteasome subunit beta type-5 OS=Mus musculus GN=Psmb5 PE=1 SV=3
Q08091	381.682	1.63022e-05	2.00154	A60	PMX	Calponin-1 OS=Mus musculus GN=Cnn1 PE=1 SV=1
Q8R4N0	93.8834	1.63891e-05	1.52899	PMX	A60	Citrate lyase subunit beta-like protein_ mitochondrial OS=Mus musculus GN=Clybl PE=1 SV=2
Q5XJY5	107.297	1.64554e-05	2.0905	PMX	A60	Coatomer subunit delta OS=Mus musculus GN=Arcn1 PE=1 SV=2
Q9ERS2	51.0987	1.64556e-05	2.88904	PMX	A60	NADH dehydrogenase [ubiquinone] 1 alpha subcomplex subunit 13 OS=Mus musculus GN=Ndufa13 PE=1 SV=3
Q9DBC7	49.2554	1.6491e-05	1.75771	PMX	A60	cAMP-dependent protein kinase type I-alpha regulatory subunit OS=Mus musculus GN=Prkar1a PE=1 SV=3
O88696	38.2669	1.65657e-05	2.36333	PMX	A60	ATP-dependent Clp protease proteolytic subunit_ mitochondrial OS=Mus musculus GN=Clpp PE=1 SV=1
P24622	75.0864	1.66934e-05	3.75525	A60	PMX	Alpha-crystallin A chain OS=Mus musculus GN=Cryaa PE=2 SV=1
Q9JKL4	13.0194	1.67345e-05	9.99325	PMX	A60	NADH dehydrogenase [ubiquinone] 1 alpha subcomplex assembly factor 3 OS=Mus musculus GN=Ndufaf3 PE=1 SV=1
Q62264	6.2685	1.68124e-05	2.24421	A60	PMX	Thyroid hormone-inducible hepatic protein OS=Mus musculus GN=Thrsp PE=1 SV=1
Q8CJ19	23.8826	1.68976e-05	5.65996	PMX	A60	Protein-methionine sulfoxide oxidase MICAL3 OS=Mus musculus GN=Mical3 PE=1 SV=2
Q8R3G9	76.8524	1.69298e-05	4.5956	PMX	A60	Tetraspanin-8 OS=Mus musculus GN=Tspan8 PE=1 SV=1
P03911	33.1556	1.69834e-05	15.0491	PMX	A60	NADH-ubiquinone oxidoreductase chain 4 OS=Mus musculus GN=Mtnd4 PE=1 SV=1
Q06185	49.7622	1.70912e-05	1.91516	PMX	A60	ATP synthase subunit e_ mitochondrial OS=Mus musculus GN=Atp5i PE=1 SV=2
Q8CHT0	122.4	1.71582e-05	1.88616	PMX	A60	Delta-1-pyrroline-5-carboxylate dehydrogenase_ mitochondrial OS=Mus musculus GN=Aldh4a1 PE=1 SV=3
Q9R013	17.4515	1.72315e-05	2.54729	PMX	A60	Cathepsin F OS=Mus musculus GN=Ctsf PE=1 SV=1
Q9Z0L8	83.8477	1.73241e-05	4.13213	A60	PMX	Gamma-glutamyl hydrolase OS=Mus musculus GN=Ggh PE=1 SV=2
Q9QWG7	121.335	1.73605e-05	3.96677	PMX	A60	Sulfotransferase family cytosolic 1B member 1 OS=Mus musculus GN=Sult1b1 PE=1 SV=2
Q9DBJ1;O70250	212.864	1.73624e-05	1.55377	PMX	A60	Phosphoglycerate mutase 1 OS=Mus musculus GN=Pgam1 PE=1 SV=3
O09164	48.2745	1.7405e-05	2.63455	A60	PMX	Extracellular superoxide dismutase [Cu-Zn] OS=Mus musculus GN=Sod3 PE=1 SV=1
P01662;P01663	14.6701	1.75585e-05	37.119	A60	PMX	Ig kappa chain V-III region ABPC 22/PC 9245 OS=Mus musculus PE=1 SV=1
P62702	136.144	1.75799e-05	2.21859	PMX	A60	40S ribosomal protein S4_ X isoform OS=Mus musculus GN=Rps4x PE=1 SV=2
Q3UWA4	5.9629	1.76444e-05	8.12463	PMX	A60	Tripartite motif-containing protein 40 OS=Mus musculus GN=Trim40 PE=2 SV=1
Q8BX02	189.685	1.76673e-05	1.95507	A60	PMX	KN motif and ankyrin repeat domain-containing protein 2 OS=Mus musculus GN=Kank2 PE=1 SV=1
Q8BWM0	56.8096	1.77292e-05	2.90223	PMX	A60	Prostaglandin E synthase 2 OS=Mus musculus GN=Ptges2 PE=1 SV=3
Q8VCT3	181.188	1.78313e-05	2.3036	PMX	A60	Aminopeptidase B OS=Mus musculus GN=Rnpep PE=1 SV=2
Q7TSF1;Q61495	37.5633	1.7833e-05	2.34621	A60	PMX	Desmoglein-1-beta OS=Mus musculus GN=Dsg1b PE=1 SV=1
Q60605;P05977;P09542	209.282	1.78443e-05	2.04377	A60	PMX	Myosin light polypeptide 6 OS=Mus musculus GN=Myl6 PE=1 SV=3
Q9D8B3	55.3288	1.79133e-05	1.66351	PMX	A60	Charged multivesicular body protein 4b OS=Mus musculus GN=Chmp4b PE=1 SV=2
Q9DCL9	43.3291	1.79844e-05	1.98638	PMX	A60	Multifunctional protein ADE2 OS=Mus musculus GN=Paics PE=1 SV=4
Q91VR2	195.501	1.79871e-05	2.45156	PMX	A60	ATP synthase subunit gamma_ mitochondrial OS=Mus musculus GN=Atp5c1 PE=1 SV=1
Q6A070	34.2257	1.80596e-05	10.356	A60	PMX	Protein FAM179B OS=Mus musculus GN=Fam179b PE=1 SV=3
P54869	77.6002	1.81623e-05	1.69952	A60	PMX	Hydroxymethylglutaryl-CoA synthase_ mitochondrial OS=Mus musculus GN=Hmgcs2 PE=1 SV=2
Q3B7Z2	55.5555	1.82262e-05	2.20291	PMX	A60	Oxysterol-binding protein 1 OS=Mus musculus GN=Osbp PE=1 SV=3
P25444	132.095	1.82778e-05	2.34602	PMX	A60	40S ribosomal protein S2 OS=Mus musculus GN=Rps2 PE=1 SV=3
Q9CQB5	6.0954	1.83318e-05	2.86215	PMX	A60	CDGSH iron-sulfur domain-containing protein 2 OS=Mus musculus GN=Cisd2 PE=1 SV=1
Q9Z2Z9	54.0386	1.83534e-05	2.54127	PMX	A60	Glutamine--fructose-6-phosphate aminotransferase [isomerizing] 2 OS=Mus musculus GN=Gfpt2 PE=1 SV=3
Q9JI39	11.9849	1.84507e-05	3.28766	PMX	A60	ATP-binding cassette sub-family B member 10_ mitochondrial OS=Mus musculus GN=Abcb10 PE=1 SV=1
Q9JLQ0	96.6416	1.8552e-05	2.59671	PMX	A60	CD2-associated protein OS=Mus musculus GN=Cd2ap PE=1 SV=3
Q62186	39.7578	1.8908e-05	4.86641	PMX	A60	Translocon-associated protein subunit delta OS=Mus musculus GN=Ssr4 PE=1 SV=1
Q9CRB6	86.1689	1.89146e-05	2.92291	A60	PMX	Tubulin polymerization-promoting protein family member 3 OS=Mus musculus GN=Tppp3 PE=1 SV=1
Q3UMT1	81.7375	1.89245e-05	2.8797	A60	PMX	Protein phosphatase 1 regulatory subunit 12C OS=Mus musculus GN=Ppp1r12c PE=1 SV=1
Q9DC50	76.8037	1.90703e-05	6.71259	A60	PMX	Peroxisomal carnitine O-octanoyltransferase OS=Mus musculus GN=Crot PE=1 SV=1
B2RS91	6.1964	1.91038e-05	4.68268	A60	PMX	RNA polymerase I-specific transcription initiation factor RRN3 OS=Mus musculus GN=Rrn3 PE=1 SV=1
O35143	16.3996	1.91242e-05	6.23791	PMX	A60	ATPase inhibitor_ mitochondrial OS=Mus musculus GN=Atpif1 PE=1 SV=2
P11680	12.0188	1.91609e-05	2.96396	A60	PMX	Properdin OS=Mus musculus GN=Cfp PE=2 SV=2
P10852	72.1418	1.93066e-05	2.01488	PMX	A60	4F2 cell-surface antigen heavy chain OS=Mus musculus GN=Slc3a2 PE=1 SV=1
Q8K1R3	11.8255	1.93613e-05	5.2191	PMX	A60	Polyribonucleotide nucleotidyltransferase 1_ mitochondrial OS=Mus musculus GN=Pnpt1 PE=1 SV=1
O35857	45.7862	1.93922e-05	2.52796	PMX	A60	Mitochondrial import inner membrane translocase subunit TIM44 OS=Mus musculus GN=Timm44 PE=1 SV=2
O54724	191.261	1.94933e-05	2.65327	A60	PMX	Polymerase I and transcript release factor OS=Mus musculus GN=Ptrf PE=1 SV=1
Q99JW2	70.9239	1.95807e-05	2.45929	PMX	A60	Aminoacylase-1 OS=Mus musculus GN=Acy1 PE=1 SV=1
Q9WTU6	28.0174	1.96757e-05	29.8837	PMX	A60	Mitogen-activated protein kinase 9 OS=Mus musculus GN=Mapk9 PE=1 SV=2
P61358	54.2298	1.99035e-05	3.15151	PMX	A60	60S ribosomal protein L27 OS=Mus musculus GN=Rpl27 PE=1 SV=2
Q9D8L5	5.4303	1.99194e-05	3.43901	PMX	A60	Coiled-coil domain-containing protein 91 OS=Mus musculus GN=Ccdc91 PE=1 SV=2
Q8BTM8	2349.36	1.99253e-05	2.79002	A60	PMX	Filamin-A OS=Mus musculus GN=Flna PE=1 SV=5
O55127	10.8962	2.02069e-05	5.25581	A60	PMX	Cytochrome P450 26A1 OS=Mus musculus GN=Cyp26a1 PE=2 SV=1
P31725	33.2387	2.05501e-05	3.82898	A60	PMX	Protein S100-A9 OS=Mus musculus GN=S100a9 PE=1 SV=3
Q9R111	65.6625	2.06159e-05	2.2826	PMX	A60	Guanine deaminase OS=Mus musculus GN=Gda PE=1 SV=1
P48774	105.632	2.06646e-05	4.57557	PMX	A60	Glutathione S-transferase Mu 5 OS=Mus musculus GN=Gstm5 PE=1 SV=1
Q9WVP1	39.3518	2.06877e-05	3.20375	PMX	A60	AP-1 complex subunit mu-2 OS=Mus musculus GN=Ap1m2 PE=1 SV=3
Q9Z1W9	34.9856	2.07861e-05	2.99868	PMX	A60	STE20/SPS1-related proline-alanine-rich protein kinase OS=Mus musculus GN=Stk39 PE=1 SV=1
Q9Z2I8	220.352	2.08048e-05	3.80503	PMX	A60	Succinyl-CoA ligase [GDP-forming] subunit beta_ mitochondrial OS=Mus musculus GN=Suclg2 PE=1 SV=3
Q9D6Y7	99.7677	2.08859e-05	3.16823	PMX	A60	Mitochondrial peptide methionine sulfoxide reductase OS=Mus musculus GN=Msra PE=1 SV=1
O89103	11.0904	2.08923e-05	161.199	A60	PMX	Complement component C1q receptor OS=Mus musculus GN=Cd93 PE=1 SV=1
O09167	57.5255	2.10413e-05	2.19888	PMX	A60	60S ribosomal protein L21 OS=Mus musculus GN=Rpl21 PE=1 SV=3
Q8K0Z7	26.8065	2.10978e-05	2.61017	PMX	A60	Translational activator of cytochrome c oxidase 1 OS=Mus musculus GN=Taco1 PE=1 SV=1
P48962	249.268	2.11032e-05	2.66245	PMX	A60	ADP/ATP translocase 1 OS=Mus musculus GN=Slc25a4 PE=1 SV=4
Q91WD9	25.2087	2.11791e-05	5.36598	PMX	A60	Secretagogin OS=Mus musculus GN=Scgn PE=2 SV=1
P22752;Q64523;Q6GSS7;Q8BFU2;Q8CGP5;Q8CGP6;Q8CGP7;Q8R1M2	50.2854	2.13889e-05	1.46557	PMX	A60	Histone H2A type 1 OS=Mus musculus GN=Hist1h2ab PE=1 SV=3
P01901;P04223;P14426;P14431	34.6342	2.14069e-05	2.2911	PMX	A60	H-2 class I histocompatibility antigen_ K-B alpha chain OS=Mus musculus GN=H2-K1 PE=1 SV=1
Q8BMG7	12.0603	2.1424e-05	2.24863	PMX	A60	Rab3 GTPase-activating protein non-catalytic subunit OS=Mus musculus GN=Rab3gap2 PE=1 SV=2
Q8QZR5	91.2275	2.15243e-05	2.6469	PMX	A60	Alanine aminotransferase 1 OS=Mus musculus GN=Gpt PE=1 SV=3
Q923D2	102.683	2.19348e-05	1.83247	PMX	A60	Flavin reductase (NADPH) OS=Mus musculus GN=Blvrb PE=1 SV=3
O35744	163.287	2.20768e-05	10.0929	A60	PMX	Chitinase-like protein 3 OS=Mus musculus GN=Chil3 PE=1 SV=2
Q8R4E6	26.5955	2.21726e-05	3.34919	A60	PMX	Purine-rich element-binding protein gamma OS=Mus musculus GN=Purg PE=1 SV=1
Q9DB29	30.8142	2.2231e-05	3.89122	PMX	A60	Isoamyl acetate-hydrolyzing esterase 1 homolog OS=Mus musculus GN=Iah1 PE=1 SV=1
Q60648	55.1942	2.22588e-05	3.76475	A60	PMX	Ganglioside GM2 activator OS=Mus musculus GN=Gm2a PE=1 SV=2
P11983	177.592	2.22688e-05	2.4652	PMX	A60	T-complex protein 1 subunit alpha OS=Mus musculus GN=Tcp1 PE=1 SV=3
Q9D0K2	321.231	2.22707e-05	3.1916	PMX	A60	Succinyl-CoA:3-ketoacid coenzyme A transferase 1_ mitochondrial OS=Mus musculus GN=Oxct1 PE=1 SV=1
Q8R1V4	52.7399	2.22958e-05	3.70282	PMX	A60	Transmembrane emp24 domain-containing protein 4 OS=Mus musculus GN=Tmed4 PE=1 SV=1
A6H584	483.1	2.23723e-05	2.38906	A60	PMX	Collagen alpha-5(VI) chain OS=Mus musculus GN=Col6a5 PE=1 SV=4
P63011	47.4159	2.23846e-05	1.95073	PMX	A60	Ras-related protein Rab-3A OS=Mus musculus GN=Rab3a PE=1 SV=1
Q9CQ62	71.2634	2.25193e-05	2.25466	PMX	A60	2_4-dienoyl-CoA reductase_ mitochondrial OS=Mus musculus GN=Decr1 PE=1 SV=1
Q9QZD8	22.7937	2.25872e-05	3.03133	PMX	A60	Mitochondrial dicarboxylate carrier OS=Mus musculus GN=Slc25a10 PE=1 SV=2
Q8K2Q5	12.7392	2.26848e-05	10.4623	PMX	A60	Coiled-coil-helix-coiled-coil-helix domain-containing protein 7 OS=Mus musculus GN=Chchd7 PE=1 SV=1
P12388	73.3829	2.27513e-05	12.6041	A60	PMX	Plasminogen activator inhibitor 2_ macrophage OS=Mus musculus GN=Serpinb2 PE=1 SV=1
P43137	75.5816	2.28754e-05	2.73724	A60	PMX	Lithostathine-1 OS=Mus musculus GN=Reg1 PE=1 SV=1
Q5SF07	18.7882	2.28868e-05	74.0499	PMX	A60	Insulin-like growth factor 2 mRNA-binding protein 2 OS=Mus musculus GN=Igf2bp2 PE=1 SV=1
Q9JIK9	19.5846	2.29371e-05	2.39338	PMX	A60	28S ribosomal protein S34_ mitochondrial OS=Mus musculus GN=Mrps34 PE=1 SV=1
P70124	221.228	2.29521e-05	1.91302	A60	PMX	Serpin B5 OS=Mus musculus GN=Serpinb5 PE=1 SV=1
Q9CR09	26.3038	2.33187e-05	2.4855	PMX	A60	Ubiquitin-fold modifier-conjugating enzyme 1 OS=Mus musculus GN=Ufc1 PE=1 SV=1
P56135	22.573	2.33466e-05	3.00036	PMX	A60	ATP synthase subunit f_ mitochondrial OS=Mus musculus GN=Atp5j2 PE=1 SV=3
Q61830	23.1957	2.33908e-05	2.36834	A60	PMX	Macrophage mannose receptor 1 OS=Mus musculus GN=Mrc1 PE=1 SV=2
Q01730	125.79	2.34011e-05	1.43978	A60	PMX	Ras suppressor protein 1 OS=Mus musculus GN=Rsu1 PE=1 SV=3
P01027	414.469	2.34659e-05	2.6387	A60	PMX	Complement C3 OS=Mus musculus GN=C3 PE=1 SV=3
P47915	21.2965	2.34923e-05	10.2984	PMX	A60	60S ribosomal protein L29 OS=Mus musculus GN=Rpl29 PE=2 SV=2
Q9JLZ3	86.5581	2.35106e-05	4.72161	PMX	A60	Methylglutaconyl-CoA hydratase_ mitochondrial OS=Mus musculus GN=Auh PE=1 SV=1
Q8K363	6.6937	2.36204e-05	3.14393	A60	PMX	ATP-dependent RNA helicase DDX18 OS=Mus musculus GN=Ddx18 PE=1 SV=1
P70333	156.528	2.36257e-05	1.36836	PMX	A60	Heterogeneous nuclear ribonucleoprotein H2 OS=Mus musculus GN=Hnrnph2 PE=1 SV=1
P62309	20.112	2.36882e-05	1.59051	PMX	A60	Small nuclear ribonucleoprotein G OS=Mus musculus GN=Snrpg PE=1 SV=1
Q61733	12.2341	2.3843e-05	3.85051	PMX	A60	28S ribosomal protein S31_ mitochondrial OS=Mus musculus GN=Mrps31 PE=1 SV=1
Q9CR86	23.7073	2.39421e-05	2.11806	PMX	A60	Calcium-regulated heat stable protein 1 OS=Mus musculus GN=Carhsp1 PE=1 SV=1
Q8R1I1	35.7996	2.42835e-05	6.47764	PMX	A60	Cytochrome b-c1 complex subunit 9 OS=Mus musculus GN=Uqcr10 PE=1 SV=1
Q9WVL0	96.0679	2.43086e-05	2.43305	PMX	A60	Maleylacetoacetate isomerase OS=Mus musculus GN=Gstz1 PE=1 SV=1
Q3V0K9	154.546	2.43088e-05	4.77513	PMX	A60	Plastin-1 OS=Mus musculus GN=Pls1 PE=1 SV=1
P70191	18.074	2.45357e-05	5.05956	PMX	A60	TNF receptor-associated factor 5 OS=Mus musculus GN=Traf5 PE=1 SV=1
P04426	5.1362	2.45757e-05	24.8791	A60	PMX	Proto-oncogene Wnt-1 OS=Mus musculus GN=Wnt1 PE=1 SV=1
Q80XI7	180.509	2.45821e-05	5.45886	A60	PMX	Vomeromodulin OS=Mus musculus PE=2 SV=1
P50171	45.7372	2.48069e-05	2.74569	PMX	A60	Estradiol 17-beta-dehydrogenase 8 OS=Mus musculus GN=Hsd17b8 PE=1 SV=2
Q3UZZ6	57.7366	2.52777e-05	19.389	PMX	A60	Sulfotransferase 1 family member D1 OS=Mus musculus GN=Sult1d1 PE=1 SV=1
P49025	39.5499	2.53193e-05	1.27977	A60	PMX	Citron Rho-interacting kinase OS=Mus musculus GN=Cit PE=1 SV=3
Q9CQH3	52.268	2.54964e-05	3.46709	PMX	A60	NADH dehydrogenase [ubiquinone] 1 beta subcomplex subunit 5_ mitochondrial OS=Mus musculus GN=Ndufb5 PE=1 SV=1
P97347	272.425	2.5513e-05	5.52328	A60	PMX	Repetin OS=Mus musculus GN=Rptn PE=2 SV=2
P07356	331.219	2.55286e-05	2.3018	A60	PMX	Annexin A2 OS=Mus musculus GN=Anxa2 PE=1 SV=2
P51660	42.1771	2.55406e-05	1.60497	A60	PMX	Peroxisomal multifunctional enzyme type 2 OS=Mus musculus GN=Hsd17b4 PE=1 SV=3
Q64442	70.6719	2.55964e-05	2.20392	PMX	A60	Sorbitol dehydrogenase OS=Mus musculus GN=Sord PE=1 SV=3
Q8VE47	34.3481	2.59641e-05	1.84554	PMX	A60	Ubiquitin-like modifier-activating enzyme 5 OS=Mus musculus GN=Uba5 PE=1 SV=2
Q9R0K7	48.236	2.59753e-05	6.89341	A60	PMX	Plasma membrane calcium-transporting ATPase 2 OS=Mus musculus GN=Atp2b2 PE=1 SV=2
Q78IK2	17.8332	2.59913e-05	3.83495	PMX	A60	Up-regulated during skeletal muscle growth protein 5 OS=Mus musculus GN=Usmg5 PE=1 SV=1
P05208	154.58	2.60608e-05	34.7959	A60	PMX	Chymotrypsin-like elastase family member 2A OS=Mus musculus GN=Cela2a PE=1 SV=1
Q9CR61	29.9461	2.61526e-05	3.70793	PMX	A60	NADH dehydrogenase [ubiquinone] 1 beta subcomplex subunit 7 OS=Mus musculus GN=Ndufb7 PE=1 SV=3
P70380	6.2248	2.61629e-05	2.61238	A60	PMX	Interleukin-18 OS=Mus musculus GN=Il18 PE=1 SV=2
Q6P069	76.5698	2.62947e-05	2.53126	PMX	A60	Sorcin OS=Mus musculus GN=Sri PE=1 SV=1
Q9EPK6	11.3365	2.63821e-05	7.60638	PMX	A60	Nucleotide exchange factor SIL1 OS=Mus musculus GN=Sil1 PE=1 SV=2
Q921G7	233.2	2.67342e-05	2.88651	PMX	A60	Electron transfer flavoprotein-ubiquinone oxidoreductase_ mitochondrial OS=Mus musculus GN=Etfdh PE=1 SV=1
P63037	21.0825	2.67858e-05	2.33819	PMX	A60	DnaJ homolog subfamily A member 1 OS=Mus musculus GN=Dnaja1 PE=1 SV=1
P40201	5.1299	2.67888e-05	67.503	A60	PMX	Chromodomain-helicase-DNA-binding protein 1 OS=Mus musculus GN=Chd1 PE=1 SV=3
Q922B1	30.338	2.68001e-05	2.1099	PMX	A60	O-acetyl-ADP-ribose deacetylase MACROD1 OS=Mus musculus GN=Macrod1 PE=1 SV=2
Q8BJ64	38.2031	2.68743e-05	2.32369	PMX	A60	Choline dehydrogenase_ mitochondrial OS=Mus musculus GN=Chdh PE=1 SV=1
Q99JT9	81.5561	2.6997e-05	2.62215	PMX	A60	1_2-dihydroxy-3-keto-5-methylthiopentene dioxygenase OS=Mus musculus GN=Adi1 PE=1 SV=1
Q9EQW7	13.059	2.70599e-05	2.90194	A60	PMX	Kinesin-like protein KIF13A OS=Mus musculus GN=Kif13a PE=1 SV=1
P53026	102.403	2.71607e-05	2.0225	PMX	A60	60S ribosomal protein L10a OS=Mus musculus GN=Rpl10a PE=1 SV=3
O70555	10.8544	2.72209e-05	5.07243	A60	PMX	Small proline-rich protein 2D OS=Mus musculus GN=Sprr2d PE=2 SV=1
Q9Z0F7	41.3501	2.74048e-05	1.59122	PMX	A60	Gamma-synuclein OS=Mus musculus GN=Sncg PE=1 SV=1
Q9CZA6;Q9ERR1	28.5278	2.77393e-05	1.76685	PMX	A60	Nuclear distribution protein nudE homolog 1 OS=Mus musculus GN=Nde1 PE=1 SV=1
P56857	14.4423	2.7761e-05	9.66599	PMX	A60	Claudin-18 OS=Mus musculus GN=Cldn18 PE=1 SV=1
P16546	1105.49	2.78577e-05	1.65547	A60	PMX	Spectrin alpha chain_ non-erythrocytic 1 OS=Mus musculus GN=Sptan1 PE=1 SV=4
Q9DCS3	118.584	2.82393e-05	3.32633	PMX	A60	Trans-2-enoyl-CoA reductase_ mitochondrial OS=Mus musculus GN=Mecr PE=1 SV=2
Q8K370	37.5257	2.83167e-05	3.05775	PMX	A60	Acyl-CoA dehydrogenase family member 10 OS=Mus musculus GN=Acad10 PE=1 SV=1
Q9Z1B7	22.6715	2.86815e-05	2.35454	PMX	A60	Mitogen-activated protein kinase 13 OS=Mus musculus GN=Mapk13 PE=1 SV=2
Q9Z1W8	50.4651	2.86879e-05	40.0323	PMX	A60	Potassium-transporting ATPase alpha chain 2 OS=Mus musculus GN=Atp12a PE=1 SV=3
Q60597	557.69	2.86925e-05	4.47735	PMX	A60	2-oxoglutarate dehydrogenase_ mitochondrial OS=Mus musculus GN=Ogdh PE=1 SV=3
P45377	155.543	2.89037e-05	1.87898	A60	PMX	Aldose reductase-related protein 2 OS=Mus musculus GN=Akr1b8 PE=1 SV=2
P68368	339.06	2.92023e-05	2.2184	PMX	A60	Tubulin alpha-4A chain OS=Mus musculus GN=Tuba4a PE=1 SV=1
Q9CQU3	6.2475	2.92679e-05	12.1481	PMX	A60	Protein RER1 OS=Mus musculus GN=Rer1 PE=1 SV=1
Q8BVA4	67.4106	2.93596e-05	1.95428	A60	PMX	Leiomodin-1 OS=Mus musculus GN=Lmod1 PE=2 SV=1
Q9WVE8	168.25	2.9366e-05	2.20902	PMX	A60	Protein kinase C and casein kinase substrate in neurons protein 2 OS=Mus musculus GN=Pacsin2 PE=1 SV=1
P62852	76.3474	2.95676e-05	2.14564	PMX	A60	40S ribosomal protein S25 OS=Mus musculus GN=Rps25 PE=1 SV=1
Q9Z204	82.8167	2.95948e-05	2.46543	PMX	A60	Heterogeneous nuclear ribonucleoproteins C1/C2 OS=Mus musculus GN=Hnrnpc PE=1 SV=1
P16110	89.6559	2.97497e-05	5.82642	A60	PMX	Galectin-3 OS=Mus musculus GN=Lgals3 PE=1 SV=3
P10126;P62631	406.402	2.98342e-05	1.18619	PMX	A60	Elongation factor 1-alpha 1 OS=Mus musculus GN=Eef1a1 PE=1 SV=3
Q9D662	109.317	2.98804e-05	1.50886	PMX	A60	Protein transport protein Sec23B OS=Mus musculus GN=Sec23b PE=1 SV=1
Q01514	30.6235	3.02375e-05	3.17899	A60	PMX	Guanylate-binding protein 1 OS=Mus musculus GN=Gbp1 PE=1 SV=1
Q99JY9;Q641P0	148.167	3.02836e-05	2.40745	PMX	A60	Actin-related protein 3 OS=Mus musculus GN=Actr3 PE=1 SV=3
Q7TMR0	17.379	3.03833e-05	6.13215	A60	PMX	Lysosomal Pro-X carboxypeptidase OS=Mus musculus GN=Prcp PE=1 SV=2
Q91Z53	112.911	3.04024e-05	1.96595	PMX	A60	Glyoxylate reductase/hydroxypyruvate reductase OS=Mus musculus GN=Grhpr PE=1 SV=1
O08807	93.5686	3.04588e-05	2.54905	PMX	A60	Peroxiredoxin-4 OS=Mus musculus GN=Prdx4 PE=1 SV=1
Q9QXS6	113.515	3.05628e-05	2.35215	A60	PMX	Drebrin OS=Mus musculus GN=Dbn1 PE=1 SV=4
Q9ET01	98.6507	3.07277e-05	2.35831	A60	PMX	Glycogen phosphorylase_ liver form OS=Mus musculus GN=Pygl PE=1 SV=4
Q8CBW3	33.0086	3.11063e-05	1.76649	PMX	A60	Abl interactor 1 OS=Mus musculus GN=Abi1 PE=1 SV=3
Q9CQX8	59.1708	3.11171e-05	3.09498	PMX	A60	28S ribosomal protein S36_ mitochondrial OS=Mus musculus GN=Mrps36 PE=1 SV=1
Q9ESE1	29.4613	3.11959e-05	2.13064	PMX	A60	Lipopolysaccharide-responsive and beige-like anchor protein OS=Mus musculus GN=Lrba PE=1 SV=1
P14131	55.522	3.13339e-05	2.34729	PMX	A60	40S ribosomal protein S16 OS=Mus musculus GN=Rps16 PE=1 SV=4
Q6DFW4	18.7997	3.14874e-05	2.1264	A60	PMX	Nucleolar protein 58 OS=Mus musculus GN=Nop58 PE=1 SV=1
P97872	11.4498	3.15677e-05	2.47477	A60	PMX	Dimethylaniline monooxygenase [N-oxide-forming] 5 OS=Mus musculus GN=Fmo5 PE=1 SV=4
Q8BL97	30.0831	3.17986e-05	1.48429	PMX	A60	Serine/arginine-rich splicing factor 7 OS=Mus musculus GN=Srsf7 PE=1 SV=1
Q64726	42.6666	3.18008e-05	1.64369	PMX	A60	Zinc-alpha-2-glycoprotein OS=Mus musculus GN=Azgp1 PE=1 SV=2
Q9DBD0	74.4854	3.2127e-05	3.19379	A60	PMX	Inhibitor of carbonic anhydrase OS=Mus musculus GN=Ica PE=1 SV=1
Q8BI84	125.112	3.23355e-05	4.07471	PMX	A60	Melanoma inhibitory activity protein 3 OS=Mus musculus GN=Mia3 PE=1 SV=2
Q8BYK4	5.8303	3.24774e-05	17.4798	A60	PMX	Retinol dehydrogenase 12 OS=Mus musculus GN=Rdh12 PE=2 SV=1
Q9WTI7	244.985	3.27644e-05	1.75561	A60	PMX	Unconventional myosin-Ic OS=Mus musculus GN=Myo1c PE=1 SV=2
Q99LC3	161.319	3.28423e-05	2.99927	PMX	A60	NADH dehydrogenase [ubiquinone] 1 alpha subcomplex subunit 10_ mitochondrial OS=Mus musculus GN=Ndufa10 PE=1 SV=1
P00329	93.2084	3.2875e-05	2.00918	PMX	A60	Alcohol dehydrogenase 1 OS=Mus musculus GN=Adh1 PE=1 SV=2
P70298	17.5531	3.28943e-05	2.6714	A60	PMX	Homeobox protein cut-like 2 OS=Mus musculus GN=Cux2 PE=2 SV=2
Q3TC72	90.5992	3.30298e-05	2.31446	PMX	A60	Fumarylacetoacetate hydrolase domain-containing protein 2A OS=Mus musculus GN=Fahd2 PE=1 SV=1
P97742	66.1538	3.30966e-05	3.9428	PMX	A60	Carnitine O-palmitoyltransferase 1_ liver isoform OS=Mus musculus GN=Cpt1a PE=1 SV=4
Q8VDN2	328.509	3.31124e-05	2.01216	PMX	A60	Sodium/potassium-transporting ATPase subunit alpha-1 OS=Mus musculus GN=Atp1a1 PE=1 SV=1
Q5SWT3	6.4003	3.32932e-05	10.9563	PMX	A60	Solute carrier family 25 member 35 OS=Mus musculus GN=Slc25a35 PE=1 SV=2
O55222	204.734	3.33745e-05	2.22332	A60	PMX	Integrin-linked protein kinase OS=Mus musculus GN=Ilk PE=1 SV=2
Q8BMF4	177.97	3.3403e-05	2.72882	PMX	A60	Dihydrolipoyllysine-residue acetyltransferase component of pyruvate dehydrogenase complex_ mitochondrial OS=Mus musculus GN=Dlat PE=1 SV=2
Q8C050	5.5254	3.36124e-05	2.65963	PMX	A60	Ribosomal protein S6 kinase alpha-5 OS=Mus musculus GN=Rps6ka5 PE=1 SV=2
Q8BHN3	218.964	3.36243e-05	1.88514	PMX	A60	Neutral alpha-glucosidase AB OS=Mus musculus GN=Ganab PE=1 SV=1
Q9D5T0	12.5303	3.37345e-05	3.81763	PMX	A60	ATPase family AAA domain-containing protein 1 OS=Mus musculus GN=Atad1 PE=1 SV=1
Q9CQ54	31.6435	3.37456e-05	4.60931	PMX	A60	NADH dehydrogenase [ubiquinone] 1 subunit C2 OS=Mus musculus GN=Ndufc2 PE=1 SV=1
Q9WVD5	13.3178	3.39311e-05	5.65368	PMX	A60	Mitochondrial ornithine transporter 1 OS=Mus musculus GN=Slc25a15 PE=1 SV=1
O89026	16.8631	3.40204e-05	3.07216	A60	PMX	Roundabout homolog 1 OS=Mus musculus GN=Robo1 PE=1 SV=1
P24527	177.326	3.41292e-05	2.41006	PMX	A60	Leukotriene A-4 hydrolase OS=Mus musculus GN=Lta4h PE=1 SV=4
Q9JLJ2	122.151	3.41677e-05	1.28533	PMX	A60	4-trimethylaminobutyraldehyde dehydrogenase OS=Mus musculus GN=Aldh9a1 PE=1 SV=1
P45952	239.099	3.45936e-05	2.08301	PMX	A60	Medium-chain specific acyl-CoA dehydrogenase_ mitochondrial OS=Mus musculus GN=Acadm PE=1 SV=1
P45700	28.5222	3.46119e-05	2.27584	PMX	A60	Mannosyl-oligosaccharide 1_2-alpha-mannosidase IA OS=Mus musculus GN=Man1a1 PE=1 SV=1
Q8R2Y2	198.216	3.46387e-05	2.65607	A60	PMX	Cell surface glycoprotein MUC18 OS=Mus musculus GN=Mcam PE=1 SV=1
P01878	157.609	3.47662e-05	1.56124	A60	PMX	Ig alpha chain C region OS=Mus musculus PE=1 SV=1
P70302	78.7942	3.48127e-05	1.20437	PMX	A60	Stromal interaction molecule 1 OS=Mus musculus GN=Stim1 PE=1 SV=2
Q8R3F5	18.3233	3.49469e-05	2.52956	PMX	A60	Malonyl-CoA-acyl carrier protein transacylase_ mitochondrial OS=Mus musculus GN=Mcat PE=1 SV=3
P97493	46.5667	3.50593e-05	2.43157	PMX	A60	Thioredoxin_ mitochondrial OS=Mus musculus GN=Txn2 PE=1 SV=1
Q99LD8	47.7534	3.5117e-05	1.90274	A60	PMX	N(G)_N(G)-dimethylarginine dimethylaminohydrolase 2 OS=Mus musculus GN=Ddah2 PE=1 SV=1
P61458	73.2362	3.51781e-05	1.68416	PMX	A60	Pterin-4-alpha-carbinolamine dehydratase OS=Mus musculus GN=Pcbd1 PE=1 SV=2
Q9CQC7	31.6922	3.54086e-05	4.18906	PMX	A60	NADH dehydrogenase [ubiquinone] 1 beta subcomplex subunit 4 OS=Mus musculus GN=Ndufb4 PE=1 SV=3
Q9Z160	5.376	3.56796e-05	364.297	PMX	A60	Conserved oligomeric Golgi complex subunit 1 OS=Mus musculus GN=Cog1 PE=1 SV=3
Q9CZ13	311.894	3.59608e-05	3.79477	PMX	A60	Cytochrome b-c1 complex subunit 1_ mitochondrial OS=Mus musculus GN=Uqcrc1 PE=1 SV=2
Q9JHL1	52.161	3.61625e-05	7.45077	PMX	A60	Na(+)/H(+) exchange regulatory cofactor NHE-RF2 OS=Mus musculus GN=Slc9a3r2 PE=1 SV=2
Q80X50	53.2031	3.61993e-05	2.23363	A60	PMX	Ubiquitin-associated protein 2-like OS=Mus musculus GN=Ubap2l PE=1 SV=1
Q9JMH9	60.6373	3.6228e-05	5.26762	PMX	A60	Unconventional myosin-XVIIIa OS=Mus musculus GN=Myo18a PE=1 SV=2
P14869	196.858	3.65786e-05	2.48404	PMX	A60	60S acidic ribosomal protein P0 OS=Mus musculus GN=Rplp0 PE=1 SV=3
Q9D733	46.742	3.66219e-05	2.74569	A60	PMX	Pancreatic secretory granule membrane major glycoprotein GP2 OS=Mus musculus GN=Gp2 PE=1 SV=3
B5X0G2	188.654	3.68532e-05	757.576	A60	PMX	Major urinary protein 17 OS=Mus musculus GN=Mup17 PE=2 SV=2
Q9QYY1	45.876	3.70807e-05	4.89333	A60	PMX	Interleukin-36 receptor antagonist protein OS=Mus musculus GN=IL36RN PE=1 SV=2
Q8R059	109.189	3.76303e-05	3.2148	PMX	A60	UDP-glucose 4-epimerase OS=Mus musculus GN=Gale PE=1 SV=1
Q9QZZ6	73.3506	3.767e-05	4.74313	A60	PMX	Dermatopontin OS=Mus musculus GN=Dpt PE=1 SV=1
Q80YX1	279.569	3.80465e-05	1.48683	A60	PMX	Tenascin OS=Mus musculus GN=Tnc PE=1 SV=1
Q8VCT4	236.46	3.8404e-05	1.99085	A60	PMX	Carboxylesterase 1D OS=Mus musculus GN=Ces1d PE=1 SV=1
P59325	69.3861	3.84668e-05	1.77844	PMX	A60	Eukaryotic translation initiation factor 5 OS=Mus musculus GN=Eif5 PE=1 SV=1
P47753	67.2064	3.8654e-05	1.60385	PMX	A60	F-actin-capping protein subunit alpha-1 OS=Mus musculus GN=Capza1 PE=1 SV=4
Q8BGH2	79.6078	3.87563e-05	2.73038	PMX	A60	Sorting and assembly machinery component 50 homolog OS=Mus musculus GN=Samm50 PE=1 SV=1
Q9QUH0	70.9818	3.87966e-05	1.80816	A60	PMX	Glutaredoxin-1 OS=Mus musculus GN=Glrx PE=1 SV=3
Q9DBS9	6.1736	3.88211e-05	9.06196	PMX	A60	Oxysterol-binding protein-related protein 3 OS=Mus musculus GN=Osbpl3 PE=1 SV=2
Q6ZWN5	73.2951	3.88717e-05	2.50822	PMX	A60	40S ribosomal protein S9 OS=Mus musculus GN=Rps9 PE=1 SV=3
Q99PN0	12.1682	3.90781e-05	36.8146	PMX	A60	Sodium/iodide cotransporter OS=Mus musculus GN=Slc5a5 PE=2 SV=1
Q8BVI4	62.1159	3.90951e-05	1.58334	PMX	A60	Dihydropteridine reductase OS=Mus musculus GN=Qdpr PE=1 SV=2
Q62148	47.7167	3.91797e-05	2.12715	A60	PMX	Retinal dehydrogenase 2 OS=Mus musculus GN=Aldh1a2 PE=1 SV=2
P35283	22.7982	3.92676e-05	7.16614	PMX	A60	Ras-related protein Rab-12 OS=Mus musculus GN=Rab12 PE=1 SV=3
D3YXK2	48.6801	3.96716e-05	2.43994	PMX	A60	Scaffold attachment factor B1 OS=Mus musculus GN=Safb PE=1 SV=2
Q61165	45.6692	3.99963e-05	3.25943	PMX	A60	Sodium/hydrogen exchanger 1 OS=Mus musculus GN=Slc9a1 PE=1 SV=1
Q91XV3	69.1491	4.02218e-05	2.73774	PMX	A60	Brain acid soluble protein 1 OS=Mus musculus GN=Basp1 PE=1 SV=3
Q9R257	46.2991	4.04801e-05	2.19132	PMX	A60	Heme-binding protein 1 OS=Mus musculus GN=Hebp1 PE=1 SV=2
P62245	72.2084	4.05133e-05	2.27	PMX	A60	40S ribosomal protein S15a OS=Mus musculus GN=Rps15a PE=1 SV=2
Q8K009	197.446	4.05297e-05	3.19346	PMX	A60	Mitochondrial 10-formyltetrahydrofolate dehydrogenase OS=Mus musculus GN=Aldh1l2 PE=1 SV=2
Q00897	215.901	4.06431e-05	3.7317	A60	PMX	Alpha-1-antitrypsin 1-4 OS=Mus musculus GN=Serpina1d PE=1 SV=1
Q9DC69	119.569	4.06674e-05	3.5265	PMX	A60	NADH dehydrogenase [ubiquinone] 1 alpha subcomplex subunit 9_ mitochondrial OS=Mus musculus GN=Ndufa9 PE=1 SV=2
Q70FJ1	87.4979	4.0681e-05	1.77654	A60	PMX	A-kinase anchor protein 9 OS=Mus musculus GN=Akap9 PE=1 SV=2
Q8VDP4	12.3357	4.07216e-05	2.41103	PMX	A60	Cell cycle and apoptosis regulator protein 2 OS=Mus musculus GN=Ccar2 PE=1 SV=2
P05064;Q91Y97	358.413	4.07273e-05	1.31245	A60	PMX	Fructose-bisphosphate aldolase A OS=Mus musculus GN=Aldoa PE=1 SV=2
Q8R404	31.2764	4.08769e-05	3.19244	PMX	A60	MICOS complex subunit MIC13 OS=Mus musculus GN=Mic13 PE=1 SV=1
Q9CQ69	45.953	4.09533e-05	3.60013	PMX	A60	Cytochrome b-c1 complex subunit 8 OS=Mus musculus GN=Uqcrq PE=1 SV=3
Q9Z2U0	129.513	4.10183e-05	1.34629	PMX	A60	Proteasome subunit alpha type-7 OS=Mus musculus GN=Psma7 PE=1 SV=1
Q06770	35.987	4.11725e-05	2.17231	A60	PMX	Corticosteroid-binding globulin OS=Mus musculus GN=Serpina6 PE=1 SV=1
P00756	96.9628	4.12572e-05	2.36781	A60	PMX	Kallikrein 1-related peptidase b3 OS=Mus musculus GN=Klk1b3 PE=1 SV=1
Q9QZS8;Q9ESN9	13.3453	4.13428e-05	2.33409	A60	PMX	SH2 domain-containing protein 3C OS=Mus musculus GN=Sh2d3c PE=1 SV=1
O54941	16.9697	4.14312e-05	3.27519	PMX	A60	SWI/SNF-related matrix-associated actin-dependent regulator of chromatin subfamily E member 1 OS=Mus musculus GN=Smarce1 PE=1 SV=1
Q99JW5	6.153	4.15075e-05	7.7235	PMX	A60	Epithelial cell adhesion molecule OS=Mus musculus GN=Epcam PE=1 SV=1
A4Q9F0	5.8465	4.16464e-05	1.97093	A60	PMX	Tubulin polyglutamylase TTLL7 OS=Mus musculus GN=Ttll7 PE=1 SV=1
Q8BG32	109.042	4.16625e-05	3.90368	A60	PMX	26S proteasome non-ATPase regulatory subunit 11 OS=Mus musculus GN=Psmd11 PE=1 SV=3
Q60997	83.5983	4.17627e-05	4.17395	A60	PMX	Deleted in malignant brain tumors 1 protein OS=Mus musculus GN=Dmbt1 PE=1 SV=2
Q9R0Q3	54.7074	4.1773e-05	1.65483	PMX	A60	Transmembrane emp24 domain-containing protein 2 OS=Mus musculus GN=Tmed2 PE=1 SV=1
O35381	93.7389	4.17855e-05	1.4876	PMX	A60	Acidic leucine-rich nuclear phosphoprotein 32 family member A OS=Mus musculus GN=Anp32a PE=1 SV=1
Q91W69;Q8CHU3	26.3137	4.19189e-05	2.85987	PMX	A60	Epsin-3 OS=Mus musculus GN=Epn3 PE=1 SV=1
O35711	18.8651	4.19319e-05	2.17681	A60	PMX	Liprin-beta-2 OS=Mus musculus GN=Ppfibp2 PE=1 SV=3
Q01768	208.969	4.21777e-05	1.5956	PMX	A60	Nucleoside diphosphate kinase B OS=Mus musculus GN=Nme2 PE=1 SV=1
Q8JZX4	5.9693	4.24141e-05	2.71044	PMX	A60	Splicing factor 45 OS=Mus musculus GN=Rbm17 PE=1 SV=1
P61255	58.4645	4.25083e-05	2.35138	PMX	A60	60S ribosomal protein L26 OS=Mus musculus GN=Rpl26 PE=1 SV=1
O54865	5.3575	4.27122e-05	2.09029	A60	PMX	Guanylate cyclase soluble subunit beta-1 OS=Mus musculus GN=Gucy1b3 PE=1 SV=1
P51655	22.2022	4.28744e-05	3.52053	A60	PMX	Glypican-4 OS=Mus musculus GN=Gpc4 PE=1 SV=2
Q62172	0	4.28972e-05	8.22393	A60	PMX	RalA-binding protein 1 OS=Mus musculus GN=Ralbp1 PE=1 SV=4
Q62394	19.1389	4.29405e-05	5.99106	A60	PMX	Zinc finger protein 185 OS=Mus musculus GN=Znf185 PE=1 SV=1
Q9Z0P4	37.2606	4.30752e-05	2.36503	A60	PMX	Paralemmin-1 OS=Mus musculus GN=Palm PE=1 SV=1
Q3TTY5	143.359	4.31618e-05	2.02281	A60	PMX	Keratin_ type II cytoskeletal 2 epidermal OS=Mus musculus GN=Krt2 PE=1 SV=1
Q3UIA2	6.5986	4.33838e-05	2.79326	A60	PMX	Rho GTPase-activating protein 17 OS=Mus musculus GN=Arhgap17 PE=1 SV=1
Q9QWK4	25.3274	4.34942e-05	3.62413	A60	PMX	CD5 antigen-like OS=Mus musculus GN=Cd5l PE=1 SV=3
P24472	185.348	4.36074e-05	2.08549	PMX	A60	Glutathione S-transferase A4 OS=Mus musculus GN=Gsta4 PE=1 SV=3
P09103	609.4	4.36447e-05	2.64566	PMX	A60	Protein disulfide-isomerase OS=Mus musculus GN=P4hb PE=1 SV=2
P52196	113.853	4.37106e-05	2.36751	PMX	A60	Thiosulfate sulfurtransferase OS=Mus musculus GN=Tst PE=1 SV=3
Q9D8I3	39.4197	4.37321e-05	10.5426	PMX	A60	Glyoxalase domain-containing protein 5 OS=Mus musculus GN=Glod5 PE=1 SV=1
Q91WG0;Q8QZR3	132.834	4.39561e-05	3.4856	PMX	A60	Acylcarnitine hydrolase OS=Mus musculus GN=Ces2c PE=1 SV=1
P18242	288.801	4.40358e-05	2.26384	PMX	A60	Cathepsin D OS=Mus musculus GN=Ctsd PE=1 SV=1
P37040	83.3338	4.45658e-05	1.54324	A60	PMX	NADPH--cytochrome P450 reductase OS=Mus musculus GN=Por PE=1 SV=2
P28660	34.4658	4.47109e-05	2.24838	A60	PMX	Nck-associated protein 1 OS=Mus musculus GN=Nckap1 PE=1 SV=2
Q9D7R7	35.9581	4.52175e-05	12.7076	PMX	A60	Gastricsin OS=Mus musculus GN=Pgc PE=2 SV=1
Q9JHC0	85.8329	4.54007e-05	1.99383	A60	PMX	Glutathione peroxidase 2 OS=Mus musculus GN=Gpx2 PE=2 SV=3
Q9D379	52.0845	4.54178e-05	1.74702	A60	PMX	Epoxide hydrolase 1 OS=Mus musculus GN=Ephx1 PE=1 SV=2
Q9EST1	135.512	4.57814e-05	20.2234	A60	PMX	Gasdermin-A OS=Mus musculus GN=Gsdma PE=2 SV=1
Q9CPZ8	26.1682	4.5815e-05	3.27662	PMX	A60	COX assembly mitochondrial protein homolog OS=Mus musculus GN=Cmc1 PE=1 SV=1
Q62086	33.5593	4.60032e-05	1.98954	PMX	A60	Serum paraoxonase/arylesterase 2 OS=Mus musculus GN=Pon2 PE=1 SV=2
O70551	29.7934	4.61856e-05	1.97522	A60	PMX	SRSF protein kinase 1 OS=Mus musculus GN=Srpk1 PE=1 SV=2
P35175	24.224	4.63022e-05	6.26368	A60	PMX	Stefin-1 OS=Mus musculus GN=Stfa1 PE=3 SV=1
P61961	35.8688	4.63049e-05	3.13323	PMX	A60	Ubiquitin-fold modifier 1 OS=Mus musculus GN=Ufm1 PE=1 SV=1
Q9Z2Q5	12.8722	4.674e-05	6.88552	PMX	A60	39S ribosomal protein L40_ mitochondrial OS=Mus musculus GN=Mrpl40 PE=1 SV=2
P02088	252.128	4.6743e-05	1.49203	A60	PMX	Hemoglobin subunit beta-1 OS=Mus musculus GN=Hbb-b1 PE=1 SV=2
Q62059	24.7298	4.68707e-05	3.15188	A60	PMX	Versican core protein OS=Mus musculus GN=Vcan PE=1 SV=2
Q64435	48.0282	4.69324e-05	2.26941	PMX	A60	UDP-glucuronosyltransferase 1-6 OS=Mus musculus GN=Ugt1a6 PE=1 SV=1
Q9Z130	71.7991	4.69943e-05	3.77477	A60	PMX	Heterogeneous nuclear ribonucleoprotein D-like OS=Mus musculus GN=Hnrnpdl PE=1 SV=1
Q8C8R3	33.5186	4.70448e-05	2.08015	A60	PMX	Ankyrin-2 OS=Mus musculus GN=Ank2 PE=1 SV=2
Q9CPP6	64.0328	4.74559e-05	4.10014	PMX	A60	NADH dehydrogenase [ubiquinone] 1 alpha subcomplex subunit 5 OS=Mus musculus GN=Ndufa5 PE=1 SV=3
Q8R081	185.365	4.76086e-05	1.94424	PMX	A60	Heterogeneous nuclear ribonucleoprotein L OS=Mus musculus GN=Hnrnpl PE=1 SV=2
Q71RI9	39.4612	4.76791e-05	6.68138	PMX	A60	Kynurenine--oxoglutarate transaminase 3 OS=Mus musculus GN=Ccbl2 PE=1 SV=1
Q08731	99.083	4.7727e-05	4.48668	A60	PMX	Lithostathine-2 OS=Mus musculus GN=Reg2 PE=1 SV=1
Q9QYI3	10.7893	4.78653e-05	2.02644	A60	PMX	DnaJ homolog subfamily C member 7 OS=Mus musculus GN=Dnajc7 PE=1 SV=2
Q99MD9	21.7986	4.78823e-05	3.48377	A60	PMX	Nuclear autoantigenic sperm protein OS=Mus musculus GN=Nasp PE=1 SV=2
Q8K3G9	29.3677	4.8058e-05	2.24198	PMX	A60	DCC-interacting protein 13-beta OS=Mus musculus GN=Appl2 PE=1 SV=1
P62075	70.7275	4.83e-05	2.80881	PMX	A60	Mitochondrial import inner membrane translocase subunit Tim13 OS=Mus musculus GN=Timm13 PE=1 SV=1
P35505	69.6114	4.86036e-05	2.78786	PMX	A60	Fumarylacetoacetase OS=Mus musculus GN=Fah PE=1 SV=2
Q91VC7	63.3924	4.89091e-05	13.145	A60	PMX	Protein phosphatase 1 regulatory subunit 14A OS=Mus musculus GN=Ppp1r14a PE=1 SV=1
Q62087	39.7338	4.90006e-05	2.6225	PMX	A60	Serum paraoxonase/lactonase 3 OS=Mus musculus GN=Pon3 PE=1 SV=2
Q9WUM4	223.019	4.91547e-05	3.32974	A60	PMX	Coronin-1C OS=Mus musculus GN=Coro1c PE=1 SV=2
Q9D1Q6	174.115	4.93768e-05	2.19465	PMX	A60	Endoplasmic reticulum resident protein 44 OS=Mus musculus GN=Erp44 PE=1 SV=1
P10605	155.492	4.95095e-05	1.83073	PMX	A60	Cathepsin B OS=Mus musculus GN=Ctsb PE=1 SV=2
P26443;Q9D9C6	319.277	4.95916e-05	1.53905	PMX	A60	Glutamate dehydrogenase 1_ mitochondrial OS=Mus musculus GN=Glud1 PE=1 SV=1
Q922Q1	49.3465	4.99798e-05	1.91858	PMX	A60	Mitochondrial amidoxime reducing component 2 OS=Mus musculus GN=Marc2 PE=1 SV=1
Q9Z1Q9	162.551	5.01942e-05	2.12378	PMX	A60	Valine--tRNA ligase OS=Mus musculus GN=Vars PE=1 SV=1
Q6PDN3;O08911;Q5SUV5;Q8VCR8;Q91Y86;Q9WUI1	474.34	5.03316e-05	1.46066	A60	PMX	Myosin light chain kinase_ smooth muscle OS=Mus musculus GN=Mylk PE=1 SV=3
Q9D1G0	23.9622	5.05669e-05	91.3249	A60	PMX	Deoxyribonuclease-1-like 2 OS=Mus musculus GN=Dnase1l2 PE=2 SV=1
P11031	37.3051	5.09376e-05	1.54813	PMX	A60	Activated RNA polymerase II transcriptional coactivator p15 OS=Mus musculus GN=Sub1 PE=1 SV=3
Q60759	67.7769	5.09862e-05	2.79647	PMX	A60	Glutaryl-CoA dehydrogenase_ mitochondrial OS=Mus musculus GN=Gcdh PE=1 SV=2
Q9WU01	11.5098	5.10152e-05	1.88462	A60	PMX	KH domain-containing_ RNA-binding_ signal transduction-associated protein 2 OS=Mus musculus GN=Khdrbs2 PE=1 SV=1
O55131	113.361	5.13309e-05	1.92656	A60	PMX	Septin-7 OS=Mus musculus GN=Sept7 PE=1 SV=1
P15946	99.3734	5.13495e-05	2.50555	A60	PMX	Kallikrein 1-related peptidase b11 OS=Mus musculus GN=Klk1b11 PE=2 SV=1
Q9CQN6	14.059	5.13807e-05	9.89889	PMX	A60	Transmembrane protein 14C OS=Mus musculus GN=Tmem14c PE=1 SV=1
Q6P8U6	241.958	5.14521e-05	14.4067	A60	PMX	Pancreatic triacylglycerol lipase OS=Mus musculus GN=Pnlip PE=1 SV=1
P60843	226.477	5.20464e-05	1.33485	PMX	A60	Eukaryotic initiation factor 4A-I OS=Mus musculus GN=Eif4a1 PE=1 SV=1
Q9D0S9	42.1756	5.21956e-05	4.65636	PMX	A60	Histidine triad nucleotide-binding protein 2_ mitochondrial OS=Mus musculus GN=Hint2 PE=1 SV=1
Q80YT7	11.3198	5.22082e-05	1.96088	PMX	A60	Myomegalin OS=Mus musculus GN=Pde4dip PE=1 SV=2
Q3ULJ0	139.639	5.22508e-05	4.36448	PMX	A60	Glycerol-3-phosphate dehydrogenase 1-like protein OS=Mus musculus GN=Gpd1l PE=1 SV=2
Q9Z0U1	77.9744	5.28892e-05	3.39378	PMX	A60	Tight junction protein ZO-2 OS=Mus musculus GN=Tjp2 PE=1 SV=2
Q9D1L0	34.9813	5.29845e-05	1.97927	PMX	A60	Coiled-coil-helix-coiled-coil-helix domain-containing protein 2 OS=Mus musculus GN=Chchd2 PE=2 SV=1
Q923T9	33.0173	5.31899e-05	2.98642	A60	PMX	Calcium/calmodulin-dependent protein kinase type II subunit gamma OS=Mus musculus GN=Camk2g PE=1 SV=1
Q9D7X3	63.6503	5.37564e-05	1.68906	A60	PMX	Dual specificity protein phosphatase 3 OS=Mus musculus GN=Dusp3 PE=1 SV=1
O88569	230.376	5.40964e-05	1.77948	PMX	A60	Heterogeneous nuclear ribonucleoproteins A2/B1 OS=Mus musculus GN=Hnrnpa2b1 PE=1 SV=2
Q91YY4	6.2423	5.41377e-05	5.04461	PMX	A60	ATP synthase mitochondrial F1 complex assembly factor 2 OS=Mus musculus GN=Atpaf2 PE=1 SV=1
Q62219	149.174	5.4184e-05	3.20837	A60	PMX	Transforming growth factor beta-1-induced transcript 1 protein OS=Mus musculus GN=Tgfb1i1 PE=1 SV=2
Q569Z6	23.2642	5.44635e-05	2.05309	A60	PMX	Thyroid hormone receptor-associated protein 3 OS=Mus musculus GN=Thrap3 PE=1 SV=1
P60229	137.102	5.46118e-05	1.56001	PMX	A60	Eukaryotic translation initiation factor 3 subunit E OS=Mus musculus GN=Eif3e PE=1 SV=1
P49183	20.264	5.52843e-05	10.821	A60	PMX	Deoxyribonuclease-1 OS=Mus musculus GN=Dnase1 PE=1 SV=2
Q9CR62	57.0472	5.52913e-05	3.17108	PMX	A60	Mitochondrial 2-oxoglutarate/malate carrier protein OS=Mus musculus GN=Slc25a11 PE=1 SV=3
P09528	128.753	5.53317e-05	1.35036	PMX	A60	Ferritin heavy chain OS=Mus musculus GN=Fth1 PE=1 SV=2
P21278	65.4316	5.54987e-05	1.88388	PMX	A60	Guanine nucleotide-binding protein subunit alpha-11 OS=Mus musculus GN=Gna11 PE=1 SV=1
O88398	80.4971	5.56796e-05	7.688	PMX	A60	Advillin OS=Mus musculus GN=Avil PE=1 SV=2
P19001	671.829	5.63861e-05	2.3606	PMX	A60	Keratin_ type I cytoskeletal 19 OS=Mus musculus GN=Krt19 PE=1 SV=1
Q570Y9	23.721	5.64387e-05	1.45733	PMX	A60	DEP domain-containing mTOR-interacting protein OS=Mus musculus GN=Deptor PE=1 SV=2
Q9JHU9	6.4379	5.67883e-05	2.071	PMX	A60	Inositol-3-phosphate synthase 1 OS=Mus musculus GN=Isyna1 PE=1 SV=1
Q9QY76	80.3241	5.68005e-05	1.49926	PMX	A60	Vesicle-associated membrane protein-associated protein B OS=Mus musculus GN=Vapb PE=1 SV=3
Q8VCR7	74.6055	5.68041e-05	2.66018	PMX	A60	Protein ABHD14B OS=Mus musculus GN=Abhd14b PE=1 SV=1
Q99K23	17.4065	5.70678e-05	4.00966	PMX	A60	Ufm1-specific protease 2 OS=Mus musculus GN=Ufsp2 PE=1 SV=1
Q8K5B2	62.0464	5.73755e-05	3.02927	PMX	A60	Multiple coagulation factor deficiency protein 2 homolog OS=Mus musculus GN=Mcfd2 PE=1 SV=1
O08848	29.8371	5.73992e-05	2.45012	PMX	A60	60 kDa SS-A/Ro ribonucleoprotein OS=Mus musculus GN=Trove2 PE=1 SV=1
Q60739	12.3739	5.74951e-05	2.18231	PMX	A60	BAG family molecular chaperone regulator 1 OS=Mus musculus GN=Bag1 PE=1 SV=3
P20152	553.051	5.76538e-05	1.85194	A60	PMX	Vimentin OS=Mus musculus GN=Vim PE=1 SV=3
Q8R5H1	39.216	5.7706e-05	2.368	PMX	A60	Ubiquitin carboxyl-terminal hydrolase 15 OS=Mus musculus GN=Usp15 PE=1 SV=1
P03888	19.1575	5.80623e-05	2.01206	PMX	A60	NADH-ubiquinone oxidoreductase chain 1 OS=Mus musculus GN=Mtnd1 PE=1 SV=3
Q9QYC0	44.9558	5.81247e-05	1.57035	PMX	A60	Alpha-adducin OS=Mus musculus GN=Add1 PE=1 SV=2
P62983;P0CG49;P0CG50;P62984	175.772	5.81961e-05	1.25355	PMX	A60	Ubiquitin-40S ribosomal protein S27a OS=Mus musculus GN=Rps27a PE=1 SV=2
Q91V41	123.836	5.82213e-05	2.10683	PMX	A60	Ras-related protein Rab-14 OS=Mus musculus GN=Rab14 PE=1 SV=3
O54931	11.733	5.82703e-05	4.14326	PMX	A60	A-kinase anchor protein 2 OS=Mus musculus GN=Akap2 PE=1 SV=3
P03921	25.3963	5.84173e-05	5.45569	PMX	A60	NADH-ubiquinone oxidoreductase chain 5 OS=Mus musculus GN=Mtnd5 PE=1 SV=3
Q00915	61.1711	5.84597e-05	5.09751	A60	PMX	Retinol-binding protein 1 OS=Mus musculus GN=Rbp1 PE=1 SV=2
Q78XF5	14.2756	5.89208e-05	2.6114	PMX	A60	Oligosaccharyltransferase complex subunit OSTC OS=Mus musculus GN=Ostc PE=1 SV=1
Q64521	200.098	5.98891e-05	1.76667	PMX	A60	Glycerol-3-phosphate dehydrogenase_ mitochondrial OS=Mus musculus GN=Gpd2 PE=1 SV=2
Q9R0N0	45.9815	6.04456e-05	1.30852	A60	PMX	Galactokinase OS=Mus musculus GN=Galk1 PE=1 SV=2
Q60767	44.5296	6.0617e-05	1.81403	A60	PMX	Lymphocyte antigen 75 OS=Mus musculus GN=Ly75 PE=1 SV=2
P58774	307.065	6.0642e-05	1.82256	A60	PMX	Tropomyosin beta chain OS=Mus musculus GN=Tpm2 PE=1 SV=1
P62960;Q9Z2C8	110.151	6.0762e-05	1.91839	PMX	A60	Nuclease-sensitive element-binding protein 1 OS=Mus musculus GN=Ybx1 PE=1 SV=3
P01648;P01649	7.0009	6.10657e-05	5.22076	A60	PMX	Ig kappa chain V-V region HP 91A3 OS=Mus musculus PE=1 SV=1
Q9DAW9	160.314	6.12307e-05	2.1057	PMX	A60	Calponin-3 OS=Mus musculus GN=Cnn3 PE=1 SV=1
Q8K0U4	16.7502	6.17433e-05	2.98767	PMX	A60	Heat shock 70 kDa protein 12A OS=Mus musculus GN=Hspa12a PE=1 SV=1
Q9CY27	17.7187	6.1911e-05	2.89937	PMX	A60	Very-long-chain enoyl-CoA reductase OS=Mus musculus GN=Tecr PE=1 SV=1
Q99KD5	24.0526	6.19594e-05	1.91265	A60	PMX	Protein unc-45 homolog A OS=Mus musculus GN=Unc45a PE=1 SV=2
Q3LAC4	11.9438	6.19837e-05	1.88327	A60	PMX	Phosphatidylinositol 3_4_5-trisphosphate-dependent Rac exchanger 2 protein OS=Mus musculus GN=Prex2 PE=1 SV=2
P31254	130.536	6.35029e-05	1.63296	A60	PMX	Ubiquitin-like modifier-activating enzyme 1 Y OS=Mus musculus GN=Uba1y PE=1 SV=2
Q9ESL4	57.6865	6.36101e-05	1.65743	A60	PMX	Mitogen-activated protein kinase kinase kinase MLT OS=Mus musculus GN=Zak PE=1 SV=1
Q8R1G6	13.1444	6.41752e-05	23.7715	A60	PMX	PDZ and LIM domain protein 2 OS=Mus musculus GN=Pdlim2 PE=1 SV=1
P61022	61.2941	6.43531e-05	2.19052	PMX	A60	Calcineurin B homologous protein 1 OS=Mus musculus GN=Chp1 PE=1 SV=2
O70209	115.586	6.49398e-05	1.93517	A60	PMX	PDZ and LIM domain protein 3 OS=Mus musculus GN=Pdlim3 PE=1 SV=1
Q9WUX5	30.3305	6.51267e-05	2.0652	A60	PMX	Protein MRVI1 OS=Mus musculus GN=Mrvi1 PE=1 SV=2
P18525;P18526;P18529	16.1471	6.55904e-05	2.9001	A60	PMX	Ig heavy chain V region 5-84 OS=Mus musculus PE=1 SV=1
O55098	24.4011	6.566e-05	4.80359	PMX	A60	Serine/threonine-protein kinase 10 OS=Mus musculus GN=Stk10 PE=1 SV=2
P58021	69.4078	6.57088e-05	2.81704	PMX	A60	Transmembrane 9 superfamily member 2 OS=Mus musculus GN=Tm9sf2 PE=1 SV=1
P55041	5.6126	6.58653e-05	6.32979	PMX	A60	GTP-binding protein GEM OS=Mus musculus GN=Gem PE=1 SV=2
Q8CEI1	7.4297	6.58817e-05	31.6109	PMX	A60	BolA-like protein 3 OS=Mus musculus GN=Bola3 PE=1 SV=1
P40142	480.842	6.60204e-05	1.40211	PMX	A60	Transketolase OS=Mus musculus GN=Tkt PE=1 SV=1
Q9ESB3	44.2524	6.60562e-05	1.93198	A60	PMX	Histidine-rich glycoprotein OS=Mus musculus GN=Hrg PE=1 SV=2
Q9JLK7	5.3276	6.63727e-05	2.5297	A60	PMX	Calcium-binding protein 1 OS=Mus musculus GN=Cabp1 PE=1 SV=3
Q91X79	146.293	6.67431e-05	4.85862	A60	PMX	Chymotrypsin-like elastase family member 1 OS=Mus musculus GN=Cela1 PE=1 SV=1
Q8BH59	162.335	6.67921e-05	2.64078	PMX	A60	Calcium-binding mitochondrial carrier protein Aralar1 OS=Mus musculus GN=Slc25a12 PE=1 SV=1
P14824	560.31	6.70861e-05	1.26103	A60	PMX	Annexin A6 OS=Mus musculus GN=Anxa6 PE=1 SV=3
P62743	26.0755	6.77287e-05	1.49099	PMX	A60	AP-2 complex subunit sigma OS=Mus musculus GN=Ap2s1 PE=1 SV=1
Q8R1G2	26.775	6.77565e-05	3.2515	PMX	A60	Carboxymethylenebutenolidase homolog OS=Mus musculus GN=Cmbl PE=1 SV=1
P08553	37.635	6.78909e-05	1.50186	A60	PMX	Neurofilament medium polypeptide OS=Mus musculus GN=Nefm PE=1 SV=4
Q924D0	11.5043	6.80466e-05	18.5103	PMX	A60	Reticulon-4-interacting protein 1_ mitochondrial OS=Mus musculus GN=Rtn4ip1 PE=1 SV=2
Q8VE70	5.5099	6.83989e-05	3.4132	PMX	A60	Programmed cell death protein 10 OS=Mus musculus GN=Pdcd10 PE=1 SV=1
Q8BWW4	12.4391	6.84231e-05	10.4476	PMX	A60	La-related protein 4 OS=Mus musculus GN=Larp4 PE=1 SV=2
Q8K2C6	25.5276	6.93753e-05	3.39499	PMX	A60	NAD-dependent protein deacylase sirtuin-5_ mitochondrial OS=Mus musculus GN=Sirt5 PE=1 SV=1
P01631	29.0229	6.95178e-05	1.42312	A60	PMX	Ig kappa chain V-II region 26-10 OS=Mus musculus PE=1 SV=1
Q3UMR5	39.5377	6.98148e-05	2.92704	PMX	A60	Calcium uniporter protein_ mitochondrial OS=Mus musculus GN=Mcu PE=1 SV=2
Q9D1M0	62.5252	7.07533e-05	2.65073	PMX	A60	Protein SEC13 homolog OS=Mus musculus GN=Sec13 PE=1 SV=3
Q922R8	164.825	7.09247e-05	1.4607	PMX	A60	Protein disulfide-isomerase A6 OS=Mus musculus GN=Pdia6 PE=1 SV=3
Q80YR5	35.6535	7.1252e-05	1.78481	A60	PMX	Scaffold attachment factor B2 OS=Mus musculus GN=Safb2 PE=1 SV=2
P97864	6.1017	7.14592e-05	3.44439	PMX	A60	Caspase-7 OS=Mus musculus GN=Casp7 PE=1 SV=2
P15949	153.448	7.14713e-05	1.57081	A60	PMX	Kallikrein 1-related peptidase b9 OS=Mus musculus GN=Klk1b9 PE=2 SV=1
Q7TME2	6.1327	7.15765e-05	3.04835	A60	PMX	Sperm-associated antigen 5 OS=Mus musculus GN=Spag5 PE=1 SV=1
Q8BYA0	11.4851	7.16703e-05	3.28772	PMX	A60	Tubulin-specific chaperone D OS=Mus musculus GN=Tbcd PE=1 SV=1
Q9JIX0	11.4098	7.1696e-05	2.68333	A60	PMX	Transcription and mRNA export factor ENY2 OS=Mus musculus GN=Eny2 PE=1 SV=1
Q6IFZ9	52.8239	7.22149e-05	2.94166	A60	PMX	Keratin_ type II cytoskeletal 74 OS=Mus musculus GN=Krt74 PE=3 SV=1
P47757	140.75	7.29092e-05	1.20352	PMX	A60	F-actin-capping protein subunit beta OS=Mus musculus GN=Capzb PE=1 SV=3
Q9R0P6	13.6398	7.37712e-05	2.79453	PMX	A60	Signal peptidase complex catalytic subunit SEC11A OS=Mus musculus GN=Sec11a PE=1 SV=1
O35640	20.9342	7.41317e-05	18.3875	A60	PMX	Annexin A8 OS=Mus musculus GN=Anxa8 PE=1 SV=2
Q9JMD3	65.2855	7.43036e-05	1.92259	PMX	A60	PCTP-like protein OS=Mus musculus GN=Stard10 PE=1 SV=1
P67984	53.3121	7.43201e-05	2.21267	PMX	A60	60S ribosomal protein L22 OS=Mus musculus GN=Rpl22 PE=1 SV=2
Q9CYR0	22.9056	7.44619e-05	1.72459	PMX	A60	Single-stranded DNA-binding protein_ mitochondrial OS=Mus musculus GN=Ssbp1 PE=1 SV=1
Q8BFZ9	62.7336	7.46741e-05	1.74941	PMX	A60	Erlin-2 OS=Mus musculus GN=Erlin2 PE=1 SV=1
P70202	19.9481	7.47293e-05	1.68774	PMX	A60	Latexin OS=Mus musculus GN=Lxn PE=1 SV=2
Q99M87	18.1941	7.4776e-05	3.92725	PMX	A60	DnaJ homolog subfamily A member 3_ mitochondrial OS=Mus musculus GN=Dnaja3 PE=1 SV=1
Q8R2Q0	60.6355	7.47804e-05	2.19931	A60	PMX	Tripartite motif-containing protein 29 OS=Mus musculus GN=Trim29 PE=1 SV=1
Q61879	477.524	7.48756e-05	2.59972	A60	PMX	Myosin-10 OS=Mus musculus GN=Myh10 PE=1 SV=2
P46735	29.3753	7.49042e-05	2.67104	A60	PMX	Unconventional myosin-Ib OS=Mus musculus GN=Myo1b PE=1 SV=3
Q78JW9	12.3935	7.49099e-05	4.22306	PMX	A60	Ubiquitin domain-containing protein UBFD1 OS=Mus musculus GN=Ubfd1 PE=1 SV=2
Q8VC49	13.7262	7.50919e-05	40.3486	PMX	A60	Interferon alpha-inducible protein 27-like protein 2B OS=Mus musculus GN=Ifi27l2b PE=2 SV=1
Q9Z2X1	196.363	7.55743e-05	1.39053	PMX	A60	Heterogeneous nuclear ribonucleoprotein F OS=Mus musculus GN=Hnrnpf PE=1 SV=3
Q922Q8	90.5478	7.62618e-05	3.3925	PMX	A60	Leucine-rich repeat-containing protein 59 OS=Mus musculus GN=Lrrc59 PE=1 SV=1
Q64437	211.126	7.64213e-05	1.67833	A60	PMX	Alcohol dehydrogenase class 4 mu/sigma chain OS=Mus musculus GN=Adh7 PE=2 SV=2
Q8BZF8	360.329	7.65658e-05	1.48611	A60	PMX	Phosphoglucomutase-like protein 5 OS=Mus musculus GN=Pgm5 PE=1 SV=2
Q9CY66	6.4685	7.65858e-05	3.99201	PMX	A60	H/ACA ribonucleoprotein complex subunit 1 OS=Mus musculus GN=Gar1 PE=1 SV=1
Q9Z2M7	93.6105	7.65941e-05	1.76425	PMX	A60	Phosphomannomutase 2 OS=Mus musculus GN=Pmm2 PE=1 SV=1
P29699	148.846	7.65973e-05	2.65488	A60	PMX	Alpha-2-HS-glycoprotein OS=Mus musculus GN=Ahsg PE=1 SV=1
Q6IFX2	243.736	7.66301e-05	1.74306	PMX	A60	Keratin_ type I cytoskeletal 42 OS=Mus musculus GN=Krt42 PE=1 SV=1
Q3TJ91	31.1075	7.66952e-05	4.61598	PMX	A60	Lethal(2) giant larvae protein homolog 2 OS=Mus musculus GN=Llgl2 PE=1 SV=2
P05201	219.949	7.70121e-05	2.79211	PMX	A60	Aspartate aminotransferase_ cytoplasmic OS=Mus musculus GN=Got1 PE=1 SV=3
Q3UW53	198.979	7.7344e-05	2.32513	A60	PMX	Protein Niban OS=Mus musculus GN=Fam129a PE=1 SV=2
Q6NXH9	93.923	7.74286e-05	5.18016	A60	PMX	Keratin_ type II cytoskeletal 73 OS=Mus musculus GN=Krt73 PE=1 SV=1
O35386	17.8541	7.75673e-05	1.99347	PMX	A60	Phytanoyl-CoA dioxygenase_ peroxisomal OS=Mus musculus GN=Phyh PE=1 SV=1
P30999	260.266	7.76016e-05	2.09669	PMX	A60	Catenin delta-1 OS=Mus musculus GN=Ctnnd1 PE=1 SV=2
Q810Q5	12.3362	7.76167e-05	11.7314	PMX	A60	Normal mucosa of esophagus-specific gene 1 protein OS=Mus musculus GN=Nmes1 PE=1 SV=1
Q9CZR8	41.3878	7.78376e-05	2.55429	PMX	A60	Elongation factor Ts_ mitochondrial OS=Mus musculus GN=Tsfm PE=1 SV=1
Q14C51	28.9491	7.85746e-05	2.19937	PMX	A60	Pentatricopeptide repeat domain-containing protein 3_ mitochondrial OS=Mus musculus GN=Ptcd3 PE=1 SV=2
P0C0S6;Q3THW5	60.4577	7.88548e-05	1.98347	PMX	A60	Histone H2A.Z OS=Mus musculus GN=H2afz PE=1 SV=2
Q9Z2K1	451.519	7.89006e-05	3.48259	A60	PMX	Keratin_ type I cytoskeletal 16 OS=Mus musculus GN=Krt16 PE=1 SV=3
Q8BXK9	65.4732	7.89732e-05	2.11157	PMX	A60	Chloride intracellular channel protein 5 OS=Mus musculus GN=Clic5 PE=1 SV=1
Q0KL02	16.3589	7.90529e-05	2.99002	PMX	A60	Triple functional domain protein OS=Mus musculus GN=Trio PE=1 SV=3
Q8R3B1	106.513	7.94174e-05	3.50884	A60	PMX	1-phosphatidylinositol 4_5-bisphosphate phosphodiesterase delta-1 OS=Mus musculus GN=Plcd1 PE=1 SV=2
Q9WUR9	47.6917	7.97172e-05	1.65386	PMX	A60	Adenylate kinase 4_ mitochondrial OS=Mus musculus GN=Ak4 PE=1 SV=1
Q99PV0	18.4674	7.98427e-05	3.2022	A60	PMX	Pre-mRNA-processing-splicing factor 8 OS=Mus musculus GN=Prpf8 PE=1 SV=2
Q4ACU6	5.2522	7.98676e-05	3.09557	PMX	A60	SH3 and multiple ankyrin repeat domains protein 3 OS=Mus musculus GN=Shank3 PE=1 SV=3
Q9D7A6	20.7108	8.01009e-05	3.16777	PMX	A60	Signal recognition particle 19 kDa protein OS=Mus musculus GN=Srp19 PE=1 SV=1
P62806	134.259	8.01278e-05	1.39767	PMX	A60	Histone H4 OS=Mus musculus GN=Hist1h4a PE=1 SV=2
P23506	83.9026	8.03976e-05	1.66617	PMX	A60	Protein-L-isoaspartate(D-aspartate) O-methyltransferase OS=Mus musculus GN=Pcmt1 PE=1 SV=3
P33175	53.0456	8.09712e-05	1.99941	PMX	A60	Kinesin heavy chain isoform 5A OS=Mus musculus GN=Kif5a PE=1 SV=3
Q8R5C5	58.9297	8.10315e-05	1.49519	A60	PMX	Beta-centractin OS=Mus musculus GN=Actr1b PE=1 SV=1
P97479	43.9238	8.22407e-05	1.73932	A60	PMX	Unconventional myosin-VIIa OS=Mus musculus GN=Myo7a PE=1 SV=2
P46664	82.2814	8.23536e-05	1.66248	PMX	A60	Adenylosuccinate synthetase isozyme 2 OS=Mus musculus GN=Adss PE=1 SV=2
Q91YD6	77.7973	8.25637e-05	2.75983	PMX	A60	Villin-like protein OS=Mus musculus GN=Vill PE=1 SV=1
Q3UPH1	66.0217	8.26651e-05	1.71622	PMX	A60	Protein PRRC1 OS=Mus musculus GN=Prrc1 PE=1 SV=1
Q9D7N3	17.7331	8.2747e-05	3.30743	A60	PMX	28S ribosomal protein S9_ mitochondrial OS=Mus musculus GN=Mrps9 PE=1 SV=3
Q60952	23.6736	8.32499e-05	1.61408	A60	PMX	Centrosome-associated protein CEP250 OS=Mus musculus GN=Cep250 PE=1 SV=4
Q9R0P3	157.275	8.35078e-05	1.60259	PMX	A60	S-formylglutathione hydrolase OS=Mus musculus GN=Esd PE=1 SV=1
Q3UMF0	192.57	8.40795e-05	2.70863	PMX	A60	Cordon-bleu protein-like 1 OS=Mus musculus GN=Cobll1 PE=1 SV=2
P17532	6.4468	8.43111e-05	15.5606	PMX	A60	Tryptophan 5-hydroxylase 1 OS=Mus musculus GN=Tph1 PE=2 SV=1
Q9CWE0	6.5372	8.44989e-05	4.11948	PMX	A60	Mitochondrial fission regulator 1-like OS=Mus musculus GN=Mtfr1l PE=1 SV=1
Q9ESW4	19.0427	8.50505e-05	2.61388	PMX	A60	Acylglycerol kinase_ mitochondrial OS=Mus musculus GN=Agk PE=1 SV=1
P52624	19.6654	8.52222e-05	2.61548	PMX	A60	Uridine phosphorylase 1 OS=Mus musculus GN=Upp1 PE=1 SV=2
P14115	59.298	8.52912e-05	2.16873	PMX	A60	60S ribosomal protein L27a OS=Mus musculus GN=Rpl27a PE=1 SV=5
Q9WVA4	247.382	8.58084e-05	2.2837	PMX	A60	Transgelin-2 OS=Mus musculus GN=Tagln2 PE=1 SV=4
P45878	53.3999	8.63159e-05	2.27194	PMX	A60	Peptidyl-prolyl cis-trans isomerase FKBP2 OS=Mus musculus GN=Fkbp2 PE=1 SV=1
Q9ET30	38.2513	8.63388e-05	3.34715	PMX	A60	Transmembrane 9 superfamily member 3 OS=Mus musculus GN=Tm9sf3 PE=1 SV=1
P62259	271.812	8.6997e-05	1.37552	PMX	A60	14-3-3 protein epsilon OS=Mus musculus GN=Ywhae PE=1 SV=1
Q99JY0	291.384	8.72608e-05	2.22832	PMX	A60	Trifunctional enzyme subunit beta_ mitochondrial OS=Mus musculus GN=Hadhb PE=1 SV=1
Q91YE8	309.864	8.81069e-05	1.86071	A60	PMX	Synaptopodin-2 OS=Mus musculus GN=Synpo2 PE=1 SV=2
P62843	63.6157	8.85624e-05	1.92178	PMX	A60	40S ribosomal protein S15 OS=Mus musculus GN=Rps15 PE=1 SV=2
Q8R2G4	27.3258	8.8688e-05	2.24056	A60	PMX	Ecto-ADP-ribosyltransferase 3 OS=Mus musculus GN=Art3 PE=1 SV=2
P51125	145.833	8.89331e-05	2.25861	A60	PMX	Calpastatin OS=Mus musculus GN=Cast PE=1 SV=2
Q921F4	29.8656	8.9018e-05	2.1368	A60	PMX	Heterogeneous nuclear ribonucleoprotein L-like OS=Mus musculus GN=Hnrnpll PE=1 SV=3
O54891	33.1301	8.9139e-05	5.37137	PMX	A60	Galectin-6 OS=Mus musculus GN=Lgals6 PE=2 SV=1
P14211	417.739	8.9322e-05	2.25917	PMX	A60	Calreticulin OS=Mus musculus GN=Calr PE=1 SV=1
P62077	28.2646	9.03588e-05	2.08743	PMX	A60	Mitochondrial import inner membrane translocase subunit Tim8 B OS=Mus musculus GN=Timm8b PE=1 SV=1
P53810	118.408	9.04675e-05	1.34511	A60	PMX	Phosphatidylinositol transfer protein alpha isoform OS=Mus musculus GN=Pitpna PE=1 SV=2
Q9QZJ6	20.6616	9.1579e-05	2.5504	A60	PMX	Microfibrillar-associated protein 5 OS=Mus musculus GN=Mfap5 PE=1 SV=1
Q91Z98	346.693	9.1739e-05	16.0191	A60	PMX	Chitinase-like protein 4 OS=Mus musculus GN=Chil4 PE=1 SV=2
P13439	31.3946	9.19234e-05	6.23363	PMX	A60	Uridine 5'-monophosphate synthase OS=Mus musculus GN=Umps PE=1 SV=3
P28867	22.5357	9.22902e-05	1.78108	PMX	A60	Protein kinase C delta type OS=Mus musculus GN=Prkcd PE=1 SV=3
P03991;P14428	20.2337	9.23476e-05	3.2408	A60	PMX	H-2 class I histocompatibility antigen_ K-W28 alpha chain OS=Mus musculus GN=H2-K1 PE=1 SV=2
Q9WUQ2	5.808	9.24413e-05	2.67308	PMX	A60	Prolactin regulatory element-binding protein OS=Mus musculus GN=Preb PE=1 SV=1
Q99P58;Q9ERI2	43.2524	9.2621e-05	3.90799	PMX	A60	Ras-related protein Rab-27B OS=Mus musculus GN=Rab27b PE=1 SV=3
P14206	230.782	9.33106e-05	2.00089	PMX	A60	40S ribosomal protein SA OS=Mus musculus GN=Rpsa PE=1 SV=4
Q8C166	33.3089	9.34615e-05	2.86121	A60	PMX	Copine-1 OS=Mus musculus GN=Cpne1 PE=1 SV=1
P11531	537.404	9.35779e-05	4.54228	PMX	A60	Dystrophin OS=Mus musculus GN=Dmd PE=1 SV=3
Q8CAY6	47.2194	9.3738e-05	2.16579	A60	PMX	Acetyl-CoA acetyltransferase_ cytosolic OS=Mus musculus GN=Acat2 PE=1 SV=2
O70362	42.9377	9.40197e-05	5.69908	A60	PMX	Phosphatidylinositol-glycan-specific phospholipase D OS=Mus musculus GN=Gpld1 PE=1 SV=1
P21981	272.081	9.40282e-05	1.83112	A60	PMX	Protein-glutamine gamma-glutamyltransferase 2 OS=Mus musculus GN=Tgm2 PE=1 SV=4
Q8BJS4	17.4201	9.53802e-05	3.54861	A60	PMX	SUN domain-containing protein 2 OS=Mus musculus GN=Sun2 PE=1 SV=3
Q9EQS3	22.7246	9.63653e-05	2.20083	PMX	A60	C-Myc-binding protein OS=Mus musculus GN=Mycbp PE=1 SV=5
Q99M28	12.5329	9.65674e-05	2.47671	PMX	A60	RNA-binding protein with serine-rich domain 1 OS=Mus musculus GN=Rnps1 PE=1 SV=1
Q61112	5.7755	9.67787e-05	9.3303	PMX	A60	45 kDa calcium-binding protein OS=Mus musculus GN=Sdf4 PE=1 SV=1
O70404	20.1777	9.71937e-05	2.29606	PMX	A60	Vesicle-associated membrane protein 8 OS=Mus musculus GN=Vamp8 PE=1 SV=1
Q9JLF6	51.0862	9.71986e-05	11.6877	A60	PMX	Protein-glutamine gamma-glutamyltransferase K OS=Mus musculus GN=Tgm1 PE=1 SV=2
Q9JK38	26.2994	9.75278e-05	3.3907	PMX	A60	Glucosamine 6-phosphate N-acetyltransferase OS=Mus musculus GN=Gnpnat1 PE=1 SV=1
Q9D024	26.9201	9.87447e-05	2.38112	PMX	A60	Coiled-coil domain-containing protein 47 OS=Mus musculus GN=Ccdc47 PE=1 SV=2
P00755	109.527	9.95419e-05	2.44531	A60	PMX	Kallikrein 1-related peptidase b1 OS=Mus musculus GN=Klk1b1 PE=2 SV=1
Q80W21	114.041	0.000100948	1.3322	PMX	A60	Glutathione S-transferase Mu 7 OS=Mus musculus GN=Gstm7 PE=1 SV=1
P16045	152.22	0.000101543	1.45677	A60	PMX	Galectin-1 OS=Mus musculus GN=Lgals1 PE=1 SV=3
P62311	22.6276	0.00010183	1.43195	PMX	A60	U6 snRNA-associated Sm-like protein LSm3 OS=Mus musculus GN=Lsm3 PE=1 SV=2
Q9CQJ0	68.4918	0.000101893	9.20047	A60	PMX	Acyl-coenzyme A thioesterase THEM5 OS=Mus musculus GN=Them5 PE=2 SV=1
P38060	80.1954	0.000101949	2.36461	PMX	A60	Hydroxymethylglutaryl-CoA lyase_ mitochondrial OS=Mus musculus GN=Hmgcl PE=1 SV=2
P70434	23.9185	0.000102665	4.78301	PMX	A60	Interferon regulatory factor 7 OS=Mus musculus GN=Irf7 PE=1 SV=1
Q9D6Z1	44.3097	0.000103603	2.54101	A60	PMX	Nucleolar protein 56 OS=Mus musculus GN=Nop56 PE=1 SV=2
P27612	45.2192	0.000104221	3.20156	A60	PMX	Phospholipase A-2-activating protein OS=Mus musculus GN=Plaa PE=1 SV=4
Q8BUK6	19.9531	0.000104489	3.12388	A60	PMX	Protein Hook homolog 3 OS=Mus musculus GN=Hook3 PE=1 SV=2
Q8CC88	95.9	0.000105353	2.75587	A60	PMX	von Willebrand factor A domain-containing protein 8 OS=Mus musculus GN=Vwa8 PE=1 SV=2
P56399	166.398	0.000106233	1.36709	PMX	A60	Ubiquitin carboxyl-terminal hydrolase 5 OS=Mus musculus GN=Usp5 PE=1 SV=1
P47968	32.8741	0.000106366	3.07797	PMX	A60	Ribose-5-phosphate isomerase OS=Mus musculus GN=Rpia PE=1 SV=2
Q9WTR5	25.3759	0.000106552	3.32598	A60	PMX	Cadherin-13 OS=Mus musculus GN=Cdh13 PE=1 SV=2
Q60676	71.2437	0.000106654	1.75576	PMX	A60	Serine/threonine-protein phosphatase 5 OS=Mus musculus GN=Ppp5c PE=1 SV=3
Q80VP1	19.5996	0.000106682	3.28346	PMX	A60	Epsin-1 OS=Mus musculus GN=Epn1 PE=1 SV=3
Q91VK1	16.8784	0.000106716	4.02141	A60	PMX	Basic leucine zipper and W2 domain-containing protein 2 OS=Mus musculus GN=Bzw2 PE=1 SV=1
P63328;P48453	32.0261	0.00010735	1.47316	A60	PMX	Serine/threonine-protein phosphatase 2B catalytic subunit alpha isoform OS=Mus musculus GN=Ppp3ca PE=1 SV=1
Q922U2	501.505	0.000107747	5.64273	A60	PMX	Keratin_ type II cytoskeletal 5 OS=Mus musculus GN=Krt5 PE=1 SV=1
Q91V61	110.523	0.000108271	2.37405	PMX	A60	Sideroflexin-3 OS=Mus musculus GN=Sfxn3 PE=1 SV=1
Q65Z93	19.5647	0.000109118	1.94869	A60	PMX	Protein yippee-like 4 OS=Mus musculus GN=Ypel4 PE=2 SV=1
P99029	183.902	0.000109216	2.15606	PMX	A60	Peroxiredoxin-5_ mitochondrial OS=Mus musculus GN=Prdx5 PE=1 SV=2
Q9QZE5	225.459	0.000109586	2.13463	PMX	A60	Coatomer subunit gamma-1 OS=Mus musculus GN=Copg1 PE=1 SV=1
P68040	228.193	0.000111651	1.69816	PMX	A60	Guanine nucleotide-binding protein subunit beta-2-like 1 OS=Mus musculus GN=Gnb2l1 PE=1 SV=3
Q8VHI7	5.8011	0.000111672	4.60411	A60	PMX	Coiled-coil domain-containing protein 65 OS=Mus musculus GN=Ccdc65 PE=1 SV=1
Q9CYH2	26.133	0.000112305	1.79097	A60	PMX	Redox-regulatory protein FAM213A OS=Mus musculus GN=Fam213a PE=1 SV=2
P08607	13.2766	0.00011236	8.27798	PMX	A60	C4b-binding protein OS=Mus musculus GN=C4bpa PE=1 SV=3
P01806;P01807;P01808;P01810;P01812;P01809;P01811	27.5747	0.000112411	2.11492	A60	PMX	Ig heavy chain V region 441 OS=Mus musculus PE=4 SV=1
O70475	251.663	0.00011243	2.21661	PMX	A60	UDP-glucose 6-dehydrogenase OS=Mus musculus GN=Ugdh PE=1 SV=1
Q8BHC1	22.003	0.000113047	1.74713	PMX	A60	Ras-related protein Rab-39B OS=Mus musculus GN=Rab39b PE=1 SV=1
Q3UU35	90.604	0.000113144	2.18426	A60	PMX	Ovostatin homolog OS=Mus musculus GN=Ovos PE=2 SV=2
Q9WUA3	148.066	0.000113734	1.33913	PMX	A60	ATP-dependent 6-phosphofructokinase_ platelet type OS=Mus musculus GN=Pfkp PE=1 SV=1
Q8CIB5	289.444	0.000114425	1.91761	A60	PMX	Fermitin family homolog 2 OS=Mus musculus GN=Fermt2 PE=1 SV=1
Q9JL62	56.0337	0.000114631	5.97508	A60	PMX	Glycolipid transfer protein OS=Mus musculus GN=Gltp PE=1 SV=3
P47199	19.7922	0.000114725	2.03166	PMX	A60	Quinone oxidoreductase OS=Mus musculus GN=Cryz PE=1 SV=1
Q9Z2H7	35.9663	0.000115514	2.51898	PMX	A60	PDZ domain-containing protein GIPC2 OS=Mus musculus GN=Gipc2 PE=1 SV=1
Q9CQR4	55.9058	0.000115678	2.25877	PMX	A60	Acyl-coenzyme A thioesterase 13 OS=Mus musculus GN=Acot13 PE=1 SV=1
Q9DCM2	132.965	0.000115943	2.85709	PMX	A60	Glutathione S-transferase kappa 1 OS=Mus musculus GN=Gstk1 PE=1 SV=3
Q9JJU8	65.8028	0.000116026	1.68974	A60	PMX	SH3 domain-binding glutamic acid-rich-like protein OS=Mus musculus GN=Sh3bgrl PE=1 SV=1
P60867	51.0504	0.000116488	2.26757	PMX	A60	40S ribosomal protein S20 OS=Mus musculus GN=Rps20 PE=1 SV=1
Q8R550	11.8974	0.000116548	3.73672	A60	PMX	SH3 domain-containing kinase-binding protein 1 OS=Mus musculus GN=Sh3kbp1 PE=1 SV=1
O35737	147.446	0.000117094	1.25535	PMX	A60	Heterogeneous nuclear ribonucleoprotein H OS=Mus musculus GN=Hnrnph1 PE=1 SV=3
P70670;Q60817	73.863	0.000118023	1.2922	PMX	A60	Nascent polypeptide-associated complex subunit alpha_ muscle-specific form OS=Mus musculus GN=Naca PE=1 SV=2
O88441	37.7716	0.000118337	2.6725	PMX	A60	Metaxin-2 OS=Mus musculus GN=Mtx2 PE=1 SV=1
Q9JMH6	101.546	0.000118456	2.17613	PMX	A60	Thioredoxin reductase 1_ cytoplasmic OS=Mus musculus GN=Txnrd1 PE=1 SV=3
O88322	112.795	0.000119653	1.92929	A60	PMX	Nidogen-2 OS=Mus musculus GN=Nid2 PE=1 SV=2
G5E8K5	44.9587	0.000120767	2.31012	PMX	A60	Ankyrin-3 OS=Mus musculus GN=Ank3 PE=1 SV=1
Q3TIR3	29.0826	0.000121051	4.57046	PMX	A60	Synembryn-A OS=Mus musculus GN=Ric8a PE=1 SV=2
Q99LX0	191.988	0.000121094	1.45233	PMX	A60	Protein deglycase DJ-1 OS=Mus musculus GN=Park7 PE=1 SV=1
Q8BGD8	14.7408	0.000121578	3.13147	PMX	A60	Cytochrome c oxidase assembly factor 6 homolog OS=Mus musculus GN=Coa6 PE=1 SV=1
Q9CZS1	51.3039	0.000121587	1.83055	PMX	A60	Aldehyde dehydrogenase X_ mitochondrial OS=Mus musculus GN=Aldh1b1 PE=1 SV=1
Q9D8S4	83.7951	0.000121942	2.88366	A60	PMX	Oligoribonuclease_ mitochondrial OS=Mus musculus GN=Rexo2 PE=1 SV=2
Q9JKS4	91.3768	0.000121956	1.795	A60	PMX	LIM domain-binding protein 3 OS=Mus musculus GN=Ldb3 PE=1 SV=1
P07901	419.451	0.000121988	1.70304	PMX	A60	Heat shock protein HSP 90-alpha OS=Mus musculus GN=Hsp90aa1 PE=1 SV=4
Q9JM71	63.9467	0.000122393	4.09858	A60	PMX	Kallikrein 1-related peptidase b27 OS=Mus musculus GN=Klk1b27 PE=1 SV=1
Q8BMF3	66.8596	0.000122627	4.91513	PMX	A60	NADP-dependent malic enzyme_ mitochondrial OS=Mus musculus GN=Me3 PE=1 SV=2
P85094	30.6745	0.000122705	2.83368	PMX	A60	Isochorismatase domain-containing protein 2A OS=Mus musculus GN=Isoc2a PE=1 SV=1
P28352	27.0668	0.000123261	1.94798	PMX	A60	DNA-(apurinic or apyrimidinic site) lyase OS=Mus musculus GN=Apex1 PE=1 SV=2
Q64310	46.7176	0.000123355	5.53256	PMX	A60	Surfeit locus protein 4 OS=Mus musculus GN=Surf4 PE=1 SV=1
Q3TYQ9	84.4868	0.000124347	5.58915	A60	PMX	Aldehyde oxidase 4 OS=Mus musculus GN=Aox4 PE=1 SV=1
Q9Z1J3	31.7942	0.000124704	1.74829	PMX	A60	Cysteine desulfurase_ mitochondrial OS=Mus musculus GN=Nfs1 PE=1 SV=3
Q9DCT8	89.1406	0.000125633	2.01261	A60	PMX	Cysteine-rich protein 2 OS=Mus musculus GN=Crip2 PE=1 SV=1
Q9Z0N1;Q9Z0N2	88.1006	0.000125638	1.93065	PMX	A60	Eukaryotic translation initiation factor 2 subunit 3_ X-linked OS=Mus musculus GN=Eif2s3x PE=1 SV=2
P01831	43.7034	0.000126061	2.63334	A60	PMX	Thy-1 membrane glycoprotein OS=Mus musculus GN=Thy1 PE=1 SV=1
Q9D1I5	23.5021	0.000126389	2.17107	PMX	A60	Methylmalonyl-CoA epimerase_ mitochondrial OS=Mus musculus GN=Mcee PE=1 SV=1
Q8CCX5	33.4967	0.000126409	2.4948	PMX	A60	Keratin-like protein KRT222 OS=Mus musculus GN=Krt222 PE=2 SV=1
P70206	44.464	0.000126463	4.90555	A60	PMX	Plexin-A1 OS=Mus musculus GN=Plxna1 PE=1 SV=1
Q9Z1T1	31.121	0.000127822	1.8647	PMX	A60	AP-3 complex subunit beta-1 OS=Mus musculus GN=Ap3b1 PE=1 SV=2
B9EJ86	5.2319	0.000127967	19.3269	PMX	A60	Oxysterol-binding protein-related protein 8 OS=Mus musculus GN=Osbpl8 PE=1 SV=1
Q8VIB3	19.0092	0.0001283	7.42776	PMX	A60	Type 2 lactosamine alpha-2_3-sialyltransferase OS=Mus musculus GN=St3gal6 PE=2 SV=3
O70439	30.5853	0.000128333	2.39703	PMX	A60	Syntaxin-7 OS=Mus musculus GN=Stx7 PE=1 SV=3
Q9DCX8	6.5556	0.000128507	13.8	PMX	A60	Iodotyrosine deiodinase 1 OS=Mus musculus GN=Iyd PE=1 SV=1
Q3UNZ8	6.3866	0.00012874	6.71051	PMX	A60	Quinone oxidoreductase-like protein 2 OS=Mus musculus PE=1 SV=1
Q7TPZ8	164.537	0.000128985	13.9686	A60	PMX	Carboxypeptidase A1 OS=Mus musculus GN=Cpa1 PE=1 SV=1
Q3V132	52.6115	0.00012901	2.12683	PMX	A60	ADP/ATP translocase 4 OS=Mus musculus GN=Slc25a31 PE=1 SV=1
P84091	72.9397	0.000129233	1.66333	A60	PMX	AP-2 complex subunit mu OS=Mus musculus GN=Ap2m1 PE=1 SV=1
P11590	143.191	0.000129586	9.14676	A60	PMX	Major urinary protein 4 OS=Mus musculus GN=Mup4 PE=1 SV=1
Q9CZL5	30.9416	0.000129871	2.37314	PMX	A60	Pterin-4-alpha-carbinolamine dehydratase 2 OS=Mus musculus GN=Pcbd2 PE=1 SV=2
P61164	87.5018	0.00013018	1.57896	A60	PMX	Alpha-centractin OS=Mus musculus GN=Actr1a PE=1 SV=1
P34914	151.727	0.000130238	1.67195	PMX	A60	Bifunctional epoxide hydrolase 2 OS=Mus musculus GN=Ephx2 PE=1 SV=2
P97447	240.491	0.000130921	1.63277	A60	PMX	Four and a half LIM domains protein 1 OS=Mus musculus GN=Fhl1 PE=1 SV=3
P62696	138.823	0.000131729	7.20175	A60	PMX	Beta-crystallin B2 OS=Mus musculus GN=Crybb2 PE=1 SV=2
Q9Z1Z2	96.1607	0.000132038	1.88931	A60	PMX	Serine-threonine kinase receptor-associated protein OS=Mus musculus GN=Strap PE=1 SV=2
Q9EPB4	122.034	0.000132921	3.84666	A60	PMX	Apoptosis-associated speck-like protein containing a CARD OS=Mus musculus GN=Pycard PE=1 SV=1
Q9JHQ0	34.502	0.000133519	222.52	A60	PMX	Annexin A9 OS=Mus musculus GN=Anxa9 PE=2 SV=2
Q8BTJ4	7.1919	0.000134319	4.42881	PMX	A60	Bis(5'-adenosyl)-triphosphatase enpp4 OS=Mus musculus GN=Enpp4 PE=1 SV=1
P70122	5.4382	0.0001361	1.92358	A60	PMX	Ribosome maturation protein SBDS OS=Mus musculus GN=Sbds PE=1 SV=4
P01139	14.3248	0.000136227	1455.68	A60	PMX	Beta-nerve growth factor OS=Mus musculus GN=Ngf PE=1 SV=2
O88844	262.709	0.000136793	1.36784	A60	PMX	Isocitrate dehydrogenase [NADP] cytoplasmic OS=Mus musculus GN=Idh1 PE=1 SV=2
P70699	25.3478	0.000138956	2.65853	A60	PMX	Lysosomal alpha-glucosidase OS=Mus musculus GN=Gaa PE=1 SV=2
Q8JZN5	137.976	0.000140428	2.31955	PMX	A60	Acyl-CoA dehydrogenase family member 9_ mitochondrial OS=Mus musculus GN=Acad9 PE=1 SV=2
Q8R2Y8	25.6813	0.000140894	2.3611	PMX	A60	Peptidyl-tRNA hydrolase 2_ mitochondrial OS=Mus musculus GN=Ptrh2 PE=1 SV=1
Q9Z0E6	62.6219	0.000141541	1.60318	A60	PMX	Guanylate-binding protein 1 OS=Mus musculus GN=Gbp2 PE=1 SV=1
P62317	29.0569	0.000142229	1.44864	PMX	A60	Small nuclear ribonucleoprotein Sm D2 OS=Mus musculus GN=Snrpd2 PE=1 SV=1
O35350	87.9089	0.000142364	1.49943	PMX	A60	Calpain-1 catalytic subunit OS=Mus musculus GN=Capn1 PE=1 SV=1
B2RQC6	28.0319	0.00014268	6.75883	A60	PMX	CAD protein OS=Mus musculus GN=Cad PE=1 SV=1
Q8CAQ8	347.882	0.000142837	2.44399	PMX	A60	MICOS complex subunit Mic60 OS=Mus musculus GN=Immt PE=1 SV=1
Q8VDD5	1203.17	0.000143107	1.92086	A60	PMX	Myosin-9 OS=Mus musculus GN=Myh9 PE=1 SV=4
P70696	59.1171	0.000143975	2.28478	PMX	A60	Histone H2B type 1-A OS=Mus musculus GN=Hist1h2ba PE=1 SV=3
P47740	92.8009	0.000144388	2.08098	PMX	A60	Fatty aldehyde dehydrogenase OS=Mus musculus GN=Aldh3a2 PE=1 SV=2
Q9JKY5	113.614	0.000144831	1.92209	PMX	A60	Huntingtin-interacting protein 1-related protein OS=Mus musculus GN=Hip1r PE=1 SV=2
Q91V64	46.0688	0.000145074	2.19896	PMX	A60	Isochorismatase domain-containing protein 1 OS=Mus musculus GN=Isoc1 PE=1 SV=1
Q6PB93	11.682	0.000145811	3.27125	PMX	A60	Polypeptide N-acetylgalactosaminyltransferase 2 OS=Mus musculus GN=Galnt2 PE=1 SV=1
Q8R0Y6	288.468	0.000145899	2.28428	PMX	A60	Cytosolic 10-formyltetrahydrofolate dehydrogenase OS=Mus musculus GN=Aldh1l1 PE=1 SV=1
Q8R2M2	15.7372	0.0001462	1.55801	A60	PMX	Deoxynucleotidyltransferase terminal-interacting protein 2 OS=Mus musculus GN=Dnttip2 PE=1 SV=1
O88952;Q5ND29;Q8JZS0	39.4299	0.000146449	1.6913	PMX	A60	Protein lin-7 homolog C OS=Mus musculus GN=Lin7c PE=1 SV=2
P26645	87.1371	0.000146581	2.14647	PMX	A60	Myristoylated alanine-rich C-kinase substrate OS=Mus musculus GN=Marcks PE=1 SV=2
P27659	92.1955	0.000146625	2.20119	PMX	A60	60S ribosomal protein L3 OS=Mus musculus GN=Rpl3 PE=1 SV=3
Q9CVB6	163.54	0.000146684	1.45219	PMX	A60	Actin-related protein 2/3 complex subunit 2 OS=Mus musculus GN=Arpc2 PE=1 SV=3
Q8CDN6	82.3024	0.000146708	1.39235	PMX	A60	Thioredoxin-like protein 1 OS=Mus musculus GN=Txnl1 PE=1 SV=3
Q501J7	5.7459	0.000147769	4.27492	PMX	A60	Phosphatase and actin regulator 4 OS=Mus musculus GN=Phactr4 PE=1 SV=2
P07310	204.161	0.000148543	1.51677	A60	PMX	Creatine kinase M-type OS=Mus musculus GN=Ckm PE=1 SV=1
Q61508	109.223	0.000148558	3.06357	A60	PMX	Extracellular matrix protein 1 OS=Mus musculus GN=Ecm1 PE=1 SV=2
Q9D8V0	6.6577	0.000148936	2.97915	PMX	A60	Minor histocompatibility antigen H13 OS=Mus musculus GN=Hm13 PE=1 SV=1
Q8VI59	23.8432	0.000149521	2.15192	PMX	A60	Pecanex-like protein 3 OS=Mus musculus GN=Pcnxl3 PE=1 SV=2
Q61696	437.839	0.000151009	2.59622	A60	PMX	Heat shock 70 kDa protein 1A OS=Mus musculus GN=Hspa1a PE=1 SV=2
P17879	437.998	0.000151009	2.59622	A60	PMX	Heat shock 70 kDa protein 1B OS=Mus musculus GN=Hspa1b PE=1 SV=3
Q9CPP0	6.4369	0.000151654	3.70521	A60	PMX	Nucleoplasmin-3 OS=Mus musculus GN=Npm3 PE=1 SV=3
O35660	42.9873	0.0001532	4.8289	A60	PMX	Glutathione S-transferase Mu 6 OS=Mus musculus GN=Gstm6 PE=1 SV=4
Q8VI36	48.0073	0.000153618	1.68776	A60	PMX	Paxillin OS=Mus musculus GN=Pxn PE=1 SV=1
P59242	23.7324	0.00015362	2.34665	PMX	A60	Cingulin OS=Mus musculus GN=Cgn PE=1 SV=1
A6X935	75.0765	0.000154151	1.86757	A60	PMX	Inter alpha-trypsin inhibitor_ heavy chain 4 OS=Mus musculus GN=Itih4 PE=1 SV=2
P31428	17.09	0.000156988	2.0127	PMX	A60	Dipeptidase 1 OS=Mus musculus GN=Dpep1 PE=1 SV=2
Q9CW03	11.3386	0.000157624	7.78912	A60	PMX	Structural maintenance of chromosomes protein 3 OS=Mus musculus GN=Smc3 PE=1 SV=2
O08553	303.151	0.00015909	1.31106	PMX	A60	Dihydropyrimidinase-related protein 2 OS=Mus musculus GN=Dpysl2 PE=1 SV=2
Q9R1Z7	28.0788	0.000159261	1.8758	PMX	A60	6-pyruvoyl tetrahydrobiopterin synthase OS=Mus musculus GN=Pts PE=1 SV=2
Q9D1R9	29.72	0.000160284	2.83277	PMX	A60	60S ribosomal protein L34 OS=Mus musculus GN=Rpl34 PE=1 SV=2
P30115	101.966	0.000160561	4.95544	PMX	A60	Glutathione S-transferase A3 OS=Mus musculus GN=Gsta3 PE=1 SV=2
Q9D1L9	7.8047	0.000160619	2.48256	PMX	A60	Ragulator complex protein LAMTOR5 OS=Mus musculus GN=Lamtor5 PE=1 SV=1
P15945	20.0185	0.000160855	1.88113	PMX	A60	Kallikrein 1-related peptidase b5 OS=Mus musculus GN=Klk1b5 PE=2 SV=1
Q61941	218.075	0.000160863	2.62888	PMX	A60	NAD(P) transhydrogenase_ mitochondrial OS=Mus musculus GN=Nnt PE=1 SV=2
Q61578	12.9146	0.000161097	2.67295	PMX	A60	NADPH:adrenodoxin oxidoreductase_ mitochondrial OS=Mus musculus GN=Fdxr PE=1 SV=1
Q9D8W7	22.8458	0.000161508	1.52392	PMX	A60	OCIA domain-containing protein 2 OS=Mus musculus GN=Ociad2 PE=1 SV=1
P55096	18.7544	0.000161675	3.5726	PMX	A60	ATP-binding cassette sub-family D member 3 OS=Mus musculus GN=Abcd3 PE=1 SV=2
P22315	6.0092	0.000161694	3.23411	PMX	A60	Ferrochelatase_ mitochondrial OS=Mus musculus GN=Fech PE=1 SV=2
Q9D8V7	13.9928	0.000163342	5.89069	PMX	A60	Signal peptidase complex catalytic subunit SEC11C OS=Mus musculus GN=Sec11c PE=1 SV=3
Q9D8S3	47.4509	0.000163646	2.37302	PMX	A60	ADP-ribosylation factor GTPase-activating protein 3 OS=Mus musculus GN=Arfgap3 PE=1 SV=2
Q03401	5.825	0.00016375	717.673	A60	PMX	Cysteine-rich secretory protein 1 OS=Mus musculus GN=Crisp1 PE=2 SV=1
O70251	145.107	0.000163929	1.54963	PMX	A60	Elongation factor 1-beta OS=Mus musculus GN=Eef1b PE=1 SV=5
P21460	46.3432	0.000164891	1.3791	A60	PMX	Cystatin-C OS=Mus musculus GN=Cst3 PE=1 SV=2
Q9JM83	125.587	0.000165122	4.56673	A60	PMX	Calmodulin-4 OS=Mus musculus GN=Calm4 PE=2 SV=2
P28271	223.243	0.000165139	1.42279	PMX	A60	Cytoplasmic aconitate hydratase OS=Mus musculus GN=Aco1 PE=1 SV=3
P97765	5.6952	0.000165984	1.40403	PMX	A60	WW domain-binding protein 2 OS=Mus musculus GN=Wbp2 PE=1 SV=1
Q8BXA7	5.8934	0.00016705	2.36574	A60	PMX	PH domain leucine-rich repeat-containing protein phosphatase 2 OS=Mus musculus GN=Phlpp2 PE=1 SV=3
Q924Y0	13.199	0.000167358	6.60717	A60	PMX	Gamma-butyrobetaine dioxygenase OS=Mus musculus GN=Bbox1 PE=1 SV=1
P61922	27.1999	0.000167862	2.87806	A60	PMX	4-aminobutyrate aminotransferase_ mitochondrial OS=Mus musculus GN=Abat PE=1 SV=1
P06801	323.944	0.000167876	2.00677	A60	PMX	NADP-dependent malic enzyme OS=Mus musculus GN=Me1 PE=1 SV=2
Q9JKX6	24.7327	0.000168129	1.54485	A60	PMX	ADP-sugar pyrophosphatase OS=Mus musculus GN=Nudt5 PE=1 SV=1
P97300	62.2446	0.000170201	2.11986	A60	PMX	Neuroplastin OS=Mus musculus GN=Nptn PE=1 SV=3
O08648	10.8676	0.000170862	2.35985	A60	PMX	Mitogen-activated protein kinase kinase kinase 4 OS=Mus musculus GN=Map3k4 PE=1 SV=2
Q91VS7	7.4872	0.000170901	1.56295	A60	PMX	Microsomal glutathione S-transferase 1 OS=Mus musculus GN=Mgst1 PE=1 SV=3
Q9ERR7	14.8391	0.000170974	2.11992	PMX	A60	15 kDa selenoprotein OS=Mus musculus GN=Sep15 PE=1 SV=3
P97805;Q9D8T0	20.3399	0.000171324	2.50315	PMX	A60	Protein FAM3D OS=Mus musculus GN=Fam3d PE=2 SV=2
Q9WV55	65.199	0.000171932	1.76584	PMX	A60	Vesicle-associated membrane protein-associated protein A OS=Mus musculus GN=Vapa PE=1 SV=2
Q64176	28.0169	0.000173392	3.02683	A60	PMX	Carboxylesterase 1E OS=Mus musculus GN=Ces1e PE=1 SV=1
P46412;P21765	50.0341	0.000173987	1.45549	A60	PMX	Glutathione peroxidase 3 OS=Mus musculus GN=Gpx3 PE=1 SV=2
Q8K0F1	12.1386	0.000174283	3.87814	PMX	A60	TBC1 domain family member 23 OS=Mus musculus GN=Tbc1d23 PE=1 SV=1
O35841	44.6545	0.000174418	1.70226	A60	PMX	Apoptosis inhibitor 5 OS=Mus musculus GN=Api5 PE=1 SV=2
Q62465	118.151	0.000174702	1.64971	A60	PMX	Synaptic vesicle membrane protein VAT-1 homolog OS=Mus musculus GN=Vat1 PE=1 SV=3
P59999	54.4762	0.000176412	1.59078	PMX	A60	Actin-related protein 2/3 complex subunit 4 OS=Mus musculus GN=Arpc4 PE=1 SV=3
Q3V0T4	12.3843	0.00017702	1.99269	PMX	A60	Integrin alpha-D OS=Mus musculus GN=Itgad PE=1 SV=1
Q91VE3	27.1532	0.000177188	2.63827	A60	PMX	Kallikrein-7 OS=Mus musculus GN=Klk7 PE=2 SV=1
Q9WUM3	75.1513	0.000177547	1.23399	PMX	A60	Coronin-1B OS=Mus musculus GN=Coro1b PE=1 SV=1
Q60603	5.9742	0.000177673	2.8071	PMX	A60	Potassium voltage-gated channel subfamily H member 1 OS=Mus musculus GN=Kcnh1 PE=1 SV=1
Q9WUZ9	56.235	0.000178682	5.40751	A60	PMX	Ectonucleoside triphosphate diphosphohydrolase 5 OS=Mus musculus GN=Entpd5 PE=1 SV=1
O35690	6.8521	0.000180263	2.88559	PMX	A60	Paired mesoderm homeobox protein 2B OS=Mus musculus GN=Phox2b PE=1 SV=1
Q8CGK7	29.8924	0.000180333	1.71261	PMX	A60	Guanine nucleotide-binding protein G(olf) subunit alpha OS=Mus musculus GN=Gnal PE=1 SV=1
Q9WVQ5	25.9076	0.000180339	2.32248	PMX	A60	Methylthioribulose-1-phosphate dehydratase OS=Mus musculus GN=Apip PE=1 SV=1
Q91VW5	57.9962	0.00018091	1.35517	PMX	A60	Golgin subfamily A member 4 OS=Mus musculus GN=Golga4 PE=1 SV=2
Q99NB5	26.2291	0.000181084	4.24632	A60	PMX	Gasdermin-C OS=Mus musculus GN=Gsdmc PE=2 SV=1
Q9JKL5	35.1894	0.000181159	2.24159	PMX	A60	Calcineurin B homologous protein 3 OS=Mus musculus GN=Tesc PE=1 SV=2
Q9CXW4	73.5865	0.000183194	1.92546	PMX	A60	60S ribosomal protein L11 OS=Mus musculus GN=Rpl11 PE=1 SV=4
Q9CU65	17.3665	0.000183494	2.12626	A60	PMX	Zinc finger MYM-type protein 2 OS=Mus musculus GN=Zmym2 PE=1 SV=3
Q9R0M4	5.6268	0.000183596	2.16063	PMX	A60	Podocalyxin OS=Mus musculus GN=Podxl PE=1 SV=2
Q8BMD8	44.7658	0.000184638	1.50637	A60	PMX	Calcium-binding mitochondrial carrier protein SCaMC-1 OS=Mus musculus GN=Slc25a24 PE=1 SV=1
Q9JKB1;P58321	54.3196	0.000186703	1.28375	PMX	A60	Ubiquitin carboxyl-terminal hydrolase isozyme L3 OS=Mus musculus GN=Uchl3 PE=1 SV=2
O35639	222.9	0.000188102	1.66024	PMX	A60	Annexin A3 OS=Mus musculus GN=Anxa3 PE=1 SV=4
Q3V2D2	8.4976	0.000188327	16.6465	A60	PMX	Uncharacterized protein C5orf46 homolog OS=Mus musculus GN=Gm94 PE=3 SV=1
O09111	50.3199	0.000188445	8.41914	PMX	A60	NADH dehydrogenase [ubiquinone] 1 beta subcomplex subunit 11_ mitochondrial OS=Mus musculus GN=Ndufb11 PE=1 SV=2
P11088	42.4949	0.000188651	29.4466	A60	PMX	Filaggrin (Fragment) OS=Mus musculus GN=Flg PE=2 SV=1
P29788	56.7183	0.000189719	4.48474	A60	PMX	Vitronectin OS=Mus musculus GN=Vtn PE=1 SV=2
P62737;P63268	570.79	0.000190087	1.12826	A60	PMX	Actin_ aortic smooth muscle OS=Mus musculus GN=Acta2 PE=1 SV=1
Q8BGS2	15.0603	0.000191082	2.80175	PMX	A60	BolA-like protein 2 OS=Mus musculus GN=Bola2 PE=1 SV=1
P01867	99.0952	0.000191229	4.17188	A60	PMX	Ig gamma-2B chain C region OS=Mus musculus GN=Igh-3 PE=1 SV=3
Q9D8N0	255.476	0.000192159	1.58473	PMX	A60	Elongation factor 1-gamma OS=Mus musculus GN=Eef1g PE=1 SV=3
Q61481	6.4229	0.000192732	1.88472	PMX	A60	Calcium/calmodulin-dependent 3'_5'-cyclic nucleotide phosphodiesterase 1A OS=Mus musculus GN=Pde1a PE=1 SV=2
Q3UPL5	5.9054	0.000192954	2.7935	A60	PMX	Uncharacterized protein C11orf96 homolog OS=Mus musculus GN=Ag2 PE=1 SV=2
Q9CQR2	54.1633	0.000193995	1.87119	PMX	A60	40S ribosomal protein S21 OS=Mus musculus GN=Rps21 PE=1 SV=1
Q8C7H1	32.2152	0.000195073	1.73224	PMX	A60	Methylmalonic aciduria type A homolog_ mitochondrial OS=Mus musculus GN=Mmaa PE=1 SV=1
Q80WW9	27.976	0.000195197	4.63665	PMX	A60	DDRGK domain-containing protein 1 OS=Mus musculus GN=Ddrgk1 PE=1 SV=2
Q9QWL7	330.166	0.000195251	2.61476	A60	PMX	Keratin_ type I cytoskeletal 17 OS=Mus musculus GN=Krt17 PE=1 SV=3
Q9CPW2	6.0458	0.000196388	2.56157	PMX	A60	Adrenodoxin-like protein_ mitochondrial OS=Mus musculus GN=Fdx1l PE=1 SV=1
P62897;P00015	128.929	0.000196529	3.3006	PMX	A60	Cytochrome c_ somatic OS=Mus musculus GN=Cycs PE=1 SV=2
O55137;Q6Q2Z6;Q8BWN8;Q9QYR7	126.163	0.000198653	1.85604	A60	PMX	Acyl-coenzyme A thioesterase 1 OS=Mus musculus GN=Acot1 PE=1 SV=1
Q6VGS5	12.4189	0.00019872	1.59027	A60	PMX	Protein Daple OS=Mus musculus GN=Ccdc88c PE=1 SV=1
Q9QXT0	73.2107	0.000199276	2.81549	PMX	A60	Protein canopy homolog 2 OS=Mus musculus GN=Cnpy2 PE=1 SV=1
P23242	22.7605	0.000200519	2.8567	A60	PMX	Gap junction alpha-1 protein OS=Mus musculus GN=Gja1 PE=1 SV=2
Q9CS42	68.3295	0.000201159	2.32277	PMX	A60	Ribose-phosphate pyrophosphokinase 2 OS=Mus musculus GN=Prps2 PE=1 SV=4
P35700	259.468	0.000201775	1.43554	PMX	A60	Peroxiredoxin-1 OS=Mus musculus GN=Prdx1 PE=1 SV=1
O88643	45.8974	0.00020257	3.76557	PMX	A60	Serine/threonine-protein kinase PAK 1 OS=Mus musculus GN=Pak1 PE=1 SV=1
Q6ZWX6	109.392	0.00020516	1.27185	PMX	A60	Eukaryotic translation initiation factor 2 subunit 1 OS=Mus musculus GN=Eif2s1 PE=1 SV=3
P70697	13.0262	0.000205308	3.53089	A60	PMX	Uroporphyrinogen decarboxylase OS=Mus musculus GN=Urod PE=1 SV=2
P97350	79.705	0.00020555	2.47129	A60	PMX	Plakophilin-1 OS=Mus musculus GN=Pkp1 PE=1 SV=1
Q9WVK4	201.525	0.000205919	1.57617	PMX	A60	EH domain-containing protein 1 OS=Mus musculus GN=Ehd1 PE=1 SV=1
P47911	77.2904	0.000208665	2.01927	PMX	A60	60S ribosomal protein L6 OS=Mus musculus GN=Rpl6 PE=1 SV=3
Q64727	1069.41	0.000209036	2.91239	A60	PMX	Vinculin OS=Mus musculus GN=Vcl PE=1 SV=4
P00796;P06281	69.2209	0.000209096	76.6828	A60	PMX	Renin-2 OS=Mus musculus GN=Ren2 PE=1 SV=1
Q8BP67	32.0944	0.00020917	5.74203	PMX	A60	60S ribosomal protein L24 OS=Mus musculus GN=Rpl24 PE=1 SV=2
P28474	174.124	0.000210059	1.70642	PMX	A60	Alcohol dehydrogenase class-3 OS=Mus musculus GN=Adh5 PE=1 SV=3
P26039	1495.08	0.000210097	2.67821	A60	PMX	Talin-1 OS=Mus musculus GN=Tln1 PE=1 SV=2
P18872	65.7156	0.000210525	2.61491	PMX	A60	Guanine nucleotide-binding protein G(o) subunit alpha OS=Mus musculus GN=Gnao1 PE=1 SV=3
Q8C1A5	163.991	0.000211154	1.70703	A60	PMX	Thimet oligopeptidase OS=Mus musculus GN=Thop1 PE=1 SV=1
Q8C0I1	6.0887	0.00021232	8.55536	PMX	A60	Alkyldihydroxyacetonephosphate synthase_ peroxisomal OS=Mus musculus GN=Agps PE=1 SV=1
Q91YP0	24.6221	0.00021303	1.28791	PMX	A60	L-2-hydroxyglutarate dehydrogenase_ mitochondrial OS=Mus musculus GN=L2hgdh PE=1 SV=1
Q921U8	243.753	0.00021321	2.73596	A60	PMX	Smoothelin OS=Mus musculus GN=Smtn PE=1 SV=2
Q8JZQ9	145.201	0.000214034	1.24939	A60	PMX	Eukaryotic translation initiation factor 3 subunit B OS=Mus musculus GN=Eif3b PE=1 SV=1
P84084	118.333	0.000214176	1.97207	PMX	A60	ADP-ribosylation factor 5 OS=Mus musculus GN=Arf5 PE=1 SV=2
Q3TXS7	161.663	0.000214213	1.62251	PMX	A60	26S proteasome non-ATPase regulatory subunit 1 OS=Mus musculus GN=Psmd1 PE=1 SV=1
Q99JW4	92.1494	0.000215911	1.7147	A60	PMX	LIM and senescent cell antigen-like-containing domain protein 1 OS=Mus musculus GN=Lims1 PE=1 SV=3
Q8C129	37.8927	0.000218684	3.34362	PMX	A60	Leucyl-cystinyl aminopeptidase OS=Mus musculus GN=Lnpep PE=1 SV=1
Q8BI29	45.6963	0.000220235	1.69765	A60	PMX	Specifically androgen-regulated gene protein OS=Mus musculus GN=Sarg PE=1 SV=2
Q6PD26	12.1801	0.000221581	1.86899	PMX	A60	GPI transamidase component PIG-S OS=Mus musculus GN=Pigs PE=1 SV=3
Q61247	31.9676	0.000222679	2.59845	A60	PMX	Alpha-2-antiplasmin OS=Mus musculus GN=Serpinf2 PE=1 SV=1
P57716	18.5879	0.00022324	1.92036	PMX	A60	Nicastrin OS=Mus musculus GN=Ncstn PE=1 SV=3
Q3UEB3	63.7128	0.000224343	1.57651	PMX	A60	Poly(U)-binding-splicing factor PUF60 OS=Mus musculus GN=Puf60 PE=1 SV=2
P10287	18.3093	0.000226234	2.09085	PMX	A60	Cadherin-3 OS=Mus musculus GN=Cdh3 PE=1 SV=2
Q571C7	5.9318	0.000226608	44.5454	A60	PMX	Transcription factor TFIIIB component B'' homolog OS=Mus musculus GN=Bdp1 PE=2 SV=2
Q9QZ73	18.4499	0.000227808	1.8583	PMX	A60	DCN1-like protein 1 OS=Mus musculus GN=Dcun1d1 PE=1 SV=1
Q7TPC1	29.546	0.000230109	3.69088	A60	PMX	Corneodesmosin OS=Mus musculus GN=Cdsn PE=2 SV=2
P05202	283.664	0.000231335	2.55117	PMX	A60	Aspartate aminotransferase_ mitochondrial OS=Mus musculus GN=Got2 PE=1 SV=1
P50446	494.817	0.000231356	1.97647	A60	PMX	Keratin_ type II cytoskeletal 6A OS=Mus musculus GN=Krt6a PE=1 SV=3
Q99KH8;Q99JT2;Q9Z2W1	61.4482	0.000231991	1.55195	PMX	A60	Serine/threonine-protein kinase 24 OS=Mus musculus GN=Stk24 PE=1 SV=1
Q5FW60	52.6865	0.000232329	1.72336	PMX	A60	Major urinary protein 20 OS=Mus musculus GN=Mup20 PE=1 SV=1
Q8CIM3	66.7553	0.000233613	2.7577	A60	PMX	D-2-hydroxyglutarate dehydrogenase_ mitochondrial OS=Mus musculus GN=D2hgdh PE=1 SV=3
O35643	214.548	0.000237677	1.96096	PMX	A60	AP-1 complex subunit beta-1 OS=Mus musculus GN=Ap1b1 PE=1 SV=2
Q5SW19	52.4495	0.000238146	1.75559	A60	PMX	Clustered mitochondria protein homolog OS=Mus musculus GN=Cluh PE=1 SV=2
P15331	194.923	0.000240338	1.58073	A60	PMX	Peripherin OS=Mus musculus GN=Prph PE=1 SV=2
Q8VHR5	6.0567	0.000240344	1.3262	PMX	A60	Transcriptional repressor p66-beta OS=Mus musculus GN=Gatad2b PE=1 SV=1
Q9R0X4;Q32MW3	51.8374	0.000243104	1.75224	A60	PMX	Acyl-coenzyme A thioesterase 9_ mitochondrial OS=Mus musculus GN=Acot9 PE=1 SV=1
O35129	127.904	0.000243615	2.41267	PMX	A60	Prohibitin-2 OS=Mus musculus GN=Phb2 PE=1 SV=1
Q9CZH7	13.3982	0.000243945	2.38217	A60	PMX	Matrix-remodeling-associated protein 7 OS=Mus musculus GN=Mxra7 PE=1 SV=2
Q5SUF2	24.771	0.000244526	1.38831	PMX	A60	Luc7-like protein 3 OS=Mus musculus GN=Luc7l3 PE=1 SV=1
P47955	65.4709	0.000245415	1.55515	PMX	A60	60S acidic ribosomal protein P1 OS=Mus musculus GN=Rplp1 PE=1 SV=1
P39655	11.7816	0.000245783	2.65409	A60	PMX	Arachidonate 12-lipoxygenase_ 12S-type OS=Mus musculus GN=Alox12 PE=1 SV=4
P17182	462.872	0.000246488	1.39093	PMX	A60	Alpha-enolase OS=Mus musculus GN=Eno1 PE=1 SV=3
O88342	354.704	0.000247913	1.38963	PMX	A60	WD repeat-containing protein 1 OS=Mus musculus GN=Wdr1 PE=1 SV=3
P26041	470.487	0.000248794	1.62406	A60	PMX	Moesin OS=Mus musculus GN=Msn PE=1 SV=3
P11589	207.123	0.000250044	9.35911	A60	PMX	Major urinary protein 2 OS=Mus musculus GN=Mup2 PE=1 SV=1
Q921H9	37.7659	0.000250132	2.12473	PMX	A60	Cytochrome c oxidase assembly factor 7 OS=Mus musculus GN=Coa7 PE=1 SV=1
P45376	205.916	0.000251089	1.52303	PMX	A60	Aldose reductase OS=Mus musculus GN=Akr1b1 PE=1 SV=3
Q9QXV0	19.7476	0.000251109	1.72381	PMX	A60	ProSAAS OS=Mus musculus GN=Pcsk1n PE=1 SV=2
Q91WD5	150.578	0.0002512	3.40116	PMX	A60	NADH dehydrogenase [ubiquinone] iron-sulfur protein 2_ mitochondrial OS=Mus musculus GN=Ndufs2 PE=1 SV=1
Q9JLA2	46.8142	0.000252423	21.8861	A60	PMX	Interleukin-36 alpha OS=Mus musculus GN=Il36a PE=1 SV=1
Q9WVJ9	17.6938	0.000254621	1.49959	PMX	A60	EGF-containing fibulin-like extracellular matrix protein 2 OS=Mus musculus GN=Efemp2 PE=2 SV=1
Q61792	78.4628	0.000255371	1.68145	PMX	A60	LIM and SH3 domain protein 1 OS=Mus musculus GN=Lasp1 PE=1 SV=1
P53996	89.6396	0.000257529	1.34519	A60	PMX	Cellular nucleic acid-binding protein OS=Mus musculus GN=Cnbp PE=1 SV=2
Q91WK0	29.9611	0.000261769	1.82107	A60	PMX	Leucine-rich repeat flightless-interacting protein 2 OS=Mus musculus GN=Lrrfip2 PE=1 SV=1
Q8CBY0	6.9217	0.00026238	5.5068	PMX	A60	Glutamyl-tRNA(Gln) amidotransferase subunit C_ mitochondrial OS=Mus musculus GN=Gatc PE=1 SV=1
P46638;P62492	112.287	0.000263004	1.56508	PMX	A60	Ras-related protein Rab-11B OS=Mus musculus GN=Rab11b PE=1 SV=3
Q9EQ80	12.4946	0.000264306	2.69066	PMX	A60	NIF3-like protein 1 OS=Mus musculus GN=Nif3l1 PE=1 SV=4
Q8BHJ5	5.9641	0.000264382	1.96997	A60	PMX	F-box-like/WD repeat-containing protein TBL1XR1 OS=Mus musculus GN=Tbl1xr1 PE=1 SV=1
P57776	93.1235	0.000267934	1.85437	PMX	A60	Elongation factor 1-delta OS=Mus musculus GN=Eef1d PE=1 SV=3
Q7TPV4	34.792	0.000269263	2.01093	A60	PMX	Myb-binding protein 1A OS=Mus musculus GN=Mybbp1a PE=1 SV=2
P60879	11.9542	0.000270581	2.76869	PMX	A60	Synaptosomal-associated protein 25 OS=Mus musculus GN=Snap25 PE=1 SV=1
Q3SXD3	12.4326	0.00027078	2.45102	PMX	A60	HD domain-containing protein 2 OS=Mus musculus GN=Hddc2 PE=1 SV=1
Q8BMS1	526.138	0.000273663	2.3354	PMX	A60	Trifunctional enzyme subunit alpha_ mitochondrial OS=Mus musculus GN=Hadha PE=1 SV=1
Q99K01	90.4767	0.000274863	3.46265	PMX	A60	Pyridoxal-dependent decarboxylase domain-containing protein 1 OS=Mus musculus GN=Pdxdc1 PE=1 SV=2
P70158	47.668	0.000275585	4.14352	PMX	A60	Acid sphingomyelinase-like phosphodiesterase 3a OS=Mus musculus GN=Smpdl3a PE=1 SV=2
P43025	42.1377	0.000275944	1.88001	A60	PMX	Tetranectin OS=Mus musculus GN=Clec3b PE=1 SV=2
P06802	16.6818	0.000276356	1.49906	A60	PMX	Ectonucleotide pyrophosphatase/phosphodiesterase family member 1 OS=Mus musculus GN=Enpp1 PE=1 SV=4
P51855	72.9402	0.000276662	1.49508	PMX	A60	Glutathione synthetase OS=Mus musculus GN=Gss PE=1 SV=1
Q9D880	19.4504	0.000277767	2.3455	PMX	A60	Mitochondrial import inner membrane translocase subunit TIM50 OS=Mus musculus GN=Timm50 PE=1 SV=1
P31786	78.0395	0.000278528	1.3719	A60	PMX	Acyl-CoA-binding protein OS=Mus musculus GN=Dbi PE=1 SV=2
Q8BIJ6	90.4901	0.000281366	1.39893	PMX	A60	Isoleucine--tRNA ligase_ mitochondrial OS=Mus musculus GN=Iars2 PE=1 SV=1
Q8BYK8	41.2656	0.000283533	2.06707	PMX	A60	Zinc finger CCCH domain-containing protein 6 OS=Mus musculus GN=Zc3h6 PE=2 SV=2
Q78IK4	33.8863	0.000283626	2.39065	PMX	A60	MICOS complex subunit Mic27 OS=Mus musculus GN=Apool PE=1 SV=1
Q6PDM2	78.2953	0.000284937	1.90441	PMX	A60	Serine/arginine-rich splicing factor 1 OS=Mus musculus GN=Srsf1 PE=1 SV=3
Q9QZ23	26.9019	0.000285715	1.8836	PMX	A60	NFU1 iron-sulfur cluster scaffold homolog_ mitochondrial OS=Mus musculus GN=Nfu1 PE=1 SV=2
Q3UHX2	35.2753	0.000286718	1.44346	PMX	A60	28 kDa heat- and acid-stable phosphoprotein OS=Mus musculus GN=Pdap1 PE=1 SV=1
Q61001	335.103	0.000288364	1.98948	A60	PMX	Laminin subunit alpha-5 OS=Mus musculus GN=Lama5 PE=1 SV=4
Q9CPQ3	30.5529	0.000291967	2.14992	PMX	A60	Mitochondrial import receptor subunit TOM22 homolog OS=Mus musculus GN=Tomm22 PE=1 SV=3
Q9D273	6.1278	0.000293044	4.14525	PMX	A60	Cob(I)yrinic acid a_c-diamide adenosyltransferase_ mitochondrial OS=Mus musculus GN=Mmab PE=1 SV=1
Q8VCN5	51.8954	0.000293415	2.91591	A60	PMX	Cystathionine gamma-lyase OS=Mus musculus GN=Cth PE=1 SV=1
P49962	14.0463	0.000295625	1.9682	PMX	A60	Signal recognition particle 9 kDa protein OS=Mus musculus GN=Srp9 PE=1 SV=2
Q9CRD2	19.3214	0.000295655	1.34	PMX	A60	ER membrane protein complex subunit 2 OS=Mus musculus GN=Emc2 PE=1 SV=1
P52480	580.19	0.000296414	1.26601	PMX	A60	Pyruvate kinase PKM OS=Mus musculus GN=Pkm PE=1 SV=4
P56567	49.9295	0.000296477	10.8682	A60	PMX	Cystatin-A OS=Mus musculus GN=Csta PE=3 SV=1
Q791V5	62.5562	0.000297152	1.66548	A60	PMX	Mitochondrial carrier homolog 2 OS=Mus musculus GN=Mtch2 PE=1 SV=1
Q61510	24.9252	0.000298296	1.8434	PMX	A60	E3 ubiquitin/ISG15 ligase TRIM25 OS=Mus musculus GN=Trim25 PE=1 SV=2
Q99JX3	62.6173	0.000298744	2.30639	PMX	A60	Golgi reassembly-stacking protein 2 OS=Mus musculus GN=Gorasp2 PE=1 SV=3
Q61035	99.1827	0.000301752	1.59036	PMX	A60	Histidine--tRNA ligase_ cytoplasmic OS=Mus musculus GN=Hars PE=1 SV=2
Q9D1P2	20.4124	0.000304353	1.45678	A60	PMX	Histone acetyltransferase KAT8 OS=Mus musculus GN=Kat8 PE=1 SV=1
Q07417	173.654	0.000305526	2.92743	PMX	A60	Short-chain specific acyl-CoA dehydrogenase_ mitochondrial OS=Mus musculus GN=Acads PE=1 SV=2
P13634	7.8679	0.000306027	2.46725	A60	PMX	Carbonic anhydrase 1 OS=Mus musculus GN=Ca1 PE=1 SV=4
Q8R1U2	6.3829	0.000306963	6.80726	PMX	A60	Cell growth regulator with EF hand domain protein 1 OS=Mus musculus GN=Cgref1 PE=1 SV=1
Q8BU31	10.8424	0.000308827	1.80942	A60	PMX	Ras-related protein Rap-2c OS=Mus musculus GN=Rap2c PE=1 SV=1
Q9ET54	183.049	0.000309067	1.83261	A60	PMX	Palladin OS=Mus musculus GN=Palld PE=1 SV=2
A2CG49	11.4056	0.00030963	2.09852	PMX	A60	Kalirin OS=Mus musculus GN=Kalrn PE=1 SV=1
Q9Z1P6	32.9845	0.000311526	2.75774	PMX	A60	NADH dehydrogenase [ubiquinone] 1 alpha subcomplex subunit 7 OS=Mus musculus GN=Ndufa7 PE=1 SV=3
Q9DB05;P28663	68.0069	0.000314852	1.25819	A60	PMX	Alpha-soluble NSF attachment protein OS=Mus musculus GN=Napa PE=1 SV=1
P54761	13.3158	0.00031641	2.01657	A60	PMX	Ephrin type-B receptor 4 OS=Mus musculus GN=Ephb4 PE=1 SV=2
Q9CQW1	60.4784	0.000321436	1.91082	PMX	A60	Synaptobrevin homolog YKT6 OS=Mus musculus GN=Ykt6 PE=1 SV=1
Q8BU30	103.605	0.000321791	1.44775	PMX	A60	Isoleucine--tRNA ligase_ cytoplasmic OS=Mus musculus GN=Iars PE=1 SV=2
Q9Z1R2	34.9373	0.000323333	1.65121	PMX	A60	Large proline-rich protein BAG6 OS=Mus musculus GN=Bag6 PE=1 SV=1
Q64331	53.9725	0.000324103	1.83828	PMX	A60	Unconventional myosin-VI OS=Mus musculus GN=Myo6 PE=1 SV=1
Q7TT50;Q80YR7;Q9CW79	50.9254	0.000324169	3.49408	A60	PMX	Serine/threonine-protein kinase MRCK beta OS=Mus musculus GN=Cdc42bpb PE=1 SV=2
Q9EQH3	152.306	0.000324612	1.23089	PMX	A60	Vacuolar protein sorting-associated protein 35 OS=Mus musculus GN=Vps35 PE=1 SV=1
P62892	13.9016	0.000325117	4.08518	PMX	A60	60S ribosomal protein L39 OS=Mus musculus GN=Rpl39 PE=1 SV=2
Q9WUB3	159.889	0.000325835	2.14684	A60	PMX	Glycogen phosphorylase_ muscle form OS=Mus musculus GN=Pygm PE=1 SV=3
E9PVA8	87.3513	0.000328075	1.45452	A60	PMX	eIF-2-alpha kinase activator GCN1 OS=Mus musculus GN=Gcn1 PE=1 SV=1
Q8CG50	23.3831	0.000331946	3.37271	PMX	A60	Ras-related protein Rab-43 OS=Mus musculus GN=Rab43 PE=1 SV=1
Q8VCF0	20.1756	0.000333022	2.15287	PMX	A60	Mitochondrial antiviral-signaling protein OS=Mus musculus GN=Mavs PE=1 SV=1
Q9R1Q9	6.5434	0.000333625	2.12931	A60	PMX	V-type proton ATPase subunit S1 OS=Mus musculus GN=Atp6ap1 PE=1 SV=1
Q6NZC7	29.4162	0.000334147	2.02574	PMX	A60	SEC23-interacting protein OS=Mus musculus GN=Sec23ip PE=1 SV=2
P49312	118.422	0.000334365	1.51306	A60	PMX	Heterogeneous nuclear ribonucleoprotein A1 OS=Mus musculus GN=Hnrnpa1 PE=1 SV=2
Q91XF0	11.8419	0.00033437	1.83007	PMX	A60	Pyridoxine-5'-phosphate oxidase OS=Mus musculus GN=Pnpo PE=1 SV=1
P62908	156.205	0.000334857	1.56258	PMX	A60	40S ribosomal protein S3 OS=Mus musculus GN=Rps3 PE=1 SV=1
Q5DTJ9	42.5327	0.000336064	2.38605	PMX	A60	Myopalladin OS=Mus musculus GN=Mypn PE=1 SV=2
P41317	12.7871	0.000336187	4.63465	A60	PMX	Mannose-binding protein C OS=Mus musculus GN=Mbl2 PE=1 SV=2
Q924M7	40.4699	0.00034444	3.07971	PMX	A60	Mannose-6-phosphate isomerase OS=Mus musculus GN=Mpi PE=1 SV=1
P15532	191.516	0.000350778	1.31455	PMX	A60	Nucleoside diphosphate kinase A OS=Mus musculus GN=Nme1 PE=1 SV=1
E9Q557	466.387	0.000351034	1.68799	A60	PMX	Desmoplakin OS=Mus musculus GN=Dsp PE=1 SV=1
Q61990;P57724	128.804	0.000357488	1.97369	PMX	A60	Poly(rC)-binding protein 2 OS=Mus musculus GN=Pcbp2 PE=1 SV=1
Q9QUP4	5.9062	0.000357695	3.58309	A60	PMX	Carbohydrate sulfotransferase 5 OS=Mus musculus GN=Chst5 PE=2 SV=1
Q8C9S4	22.1912	0.000358332	2.11116	PMX	A60	Coiled-coil domain-containing protein 186 OS=Mus musculus GN=Ccdc186 PE=1 SV=2
P97425;O35290	29.2465	0.000361135	1.40573	PMX	A60	Eosinophil cationic protein 2 OS=Mus musculus GN=Ear2 PE=2 SV=1
Q9EPQ7	22.4395	0.000361441	2.68622	A60	PMX	StAR-related lipid transfer protein 5 OS=Mus musculus GN=Stard5 PE=1 SV=2
P50543	35.4738	0.000362459	2.14051	A60	PMX	Protein S100-A11 OS=Mus musculus GN=S100a11 PE=1 SV=1
Q91YK8	28.5517	0.000362731	16.4891	A60	PMX	Ly6/PLAUR domain-containing protein 3 OS=Mus musculus GN=Lypd3 PE=2 SV=1
P17751	265.699	0.000363774	1.43022	PMX	A60	Triosephosphate isomerase OS=Mus musculus GN=Tpi1 PE=1 SV=4
Q64012	24.7403	0.000364189	1.42785	PMX	A60	RNA-binding protein Raly OS=Mus musculus GN=Raly PE=1 SV=3
Q80T03	173.652	0.000364918	2.15123	A60	PMX	Mucin-6 OS=Mus musculus GN=Muc6 PE=2 SV=1
Q62159	66.5296	0.000367125	1.45076	PMX	A60	Rho-related GTP-binding protein RhoC OS=Mus musculus GN=Rhoc PE=1 SV=2
Q61831	28.273	0.000367521	1.70413	A60	PMX	Mitogen-activated protein kinase 10 OS=Mus musculus GN=Mapk10 PE=1 SV=2
Q9CXF4	6.6336	0.000368396	3.26735	PMX	A60	TBC1 domain family member 15 OS=Mus musculus GN=Tbc1d15 PE=1 SV=1
Q9D7S9	13.0393	0.000371147	2.54648	PMX	A60	Charged multivesicular body protein 5 OS=Mus musculus GN=Chmp5 PE=1 SV=1
P31230	67.1035	0.000372482	1.57924	PMX	A60	Aminoacyl tRNA synthase complex-interacting multifunctional protein 1 OS=Mus musculus GN=Aimp1 PE=1 SV=2
Q9D8E6	103.426	0.000376013	3.20254	PMX	A60	60S ribosomal protein L4 OS=Mus musculus GN=Rpl4 PE=1 SV=3
Q8K2I1	7.1828	0.000376979	1.41009	A60	PMX	Protein farnesyltransferase subunit beta OS=Mus musculus GN=Fntb PE=1 SV=1
Q9CQ65	94.6854	0.000377421	1.25918	PMX	A60	S-methyl-5'-thioadenosine phosphorylase OS=Mus musculus GN=Mtap PE=1 SV=1
Q80TT2	5.835	0.000377444	1.4343	A60	PMX	BAI1-associated protein 3 OS=Mus musculus GN=Baiap3 PE=1 SV=3
P04939	66.9137	0.000378826	12.7394	A60	PMX	Major urinary protein 3 OS=Mus musculus GN=Mup3 PE=1 SV=1
Q9QXK3	20.9784	0.000379505	2.34008	PMX	A60	Coatomer subunit gamma-2 OS=Mus musculus GN=Copg2 PE=1 SV=1
P62281	72.6908	0.000379982	1.53154	PMX	A60	40S ribosomal protein S11 OS=Mus musculus GN=Rps11 PE=1 SV=3
P55264	129.976	0.00038078	2.44017	PMX	A60	Adenosine kinase OS=Mus musculus GN=Adk PE=1 SV=2
O70570	27.4548	0.000383915	2.49852	A60	PMX	Polymeric immunoglobulin receptor OS=Mus musculus GN=Pigr PE=1 SV=1
P63276	97.6272	0.00038472	1.64282	PMX	A60	40S ribosomal protein S17 OS=Mus musculus GN=Rps17 PE=1 SV=2
P63054	6.5106	0.00038742	4.09944	PMX	A60	Purkinje cell protein 4 OS=Mus musculus GN=Pcp4 PE=3 SV=2
P39054;P39053	104.587	0.000387688	2.0067	PMX	A60	Dynamin-2 OS=Mus musculus GN=Dnm2 PE=1 SV=2
P34821	5.0976	0.000388101	2.03874	PMX	A60	Bone morphogenetic protein 8A OS=Mus musculus GN=Bmp8a PE=2 SV=1
Q08943	5.8849	0.000388428	1.88805	PMX	A60	FACT complex subunit SSRP1 OS=Mus musculus GN=Ssrp1 PE=1 SV=2
Q8C006	35.1353	0.000388825	1.72974	A60	PMX	Tripartite motif-containing protein 35 OS=Mus musculus GN=Trim35 PE=1 SV=2
Q91ZA3	309.343	0.000390159	2.03476	PMX	A60	Propionyl-CoA carboxylase alpha chain_ mitochondrial OS=Mus musculus GN=Pcca PE=1 SV=2
Q8BU14	16.8476	0.000390987	4.41373	PMX	A60	Translocation protein SEC62 OS=Mus musculus GN=Sec62 PE=1 SV=1
Q9CZ42	81.3192	0.000391129	1.64338	PMX	A60	ATP-dependent (S)-NAD(P)H-hydrate dehydratase OS=Mus musculus GN=Carkd PE=1 SV=1
Q3V188	18.0964	0.000391748	1.55318	A60	PMX	Poly(U)-specific endoribonuclease OS=Mus musculus GN=Endou PE=2 SV=1
Q5U464	5.6826	0.000393439	3.11356	A60	PMX	Arf-GAP with SH3 domain_ ANK repeat and PH domain-containing protein 3 OS=Mus musculus GN=Asap3 PE=2 SV=1
Q8R2Z5	33.3929	0.000399201	4.17367	A60	PMX	von Willebrand factor A domain-containing protein 1 OS=Mus musculus GN=Vwa1 PE=1 SV=1
P47739	302.923	0.000399999	1.42162	PMX	A60	Aldehyde dehydrogenase_ dimeric NADP-preferring OS=Mus musculus GN=Aldh3a1 PE=1 SV=2
Q99MP8	5.6713	0.000400571	8.39988	A60	PMX	BRCA1-associated protein OS=Mus musculus GN=Brap PE=1 SV=1
Q8CFI7	16.8474	0.000403215	1.89283	PMX	A60	DNA-directed RNA polymerase II subunit RPB2 OS=Mus musculus GN=Polr2b PE=1 SV=2
P55849	53.0762	0.000404957	17.7079	A60	PMX	Desmocollin-1 OS=Mus musculus GN=Dsc1 PE=1 SV=2
Q9D7Z7	54.2005	0.000406524	38.9128	A60	PMX	Ly6/PLAUR domain-containing protein 5 OS=Mus musculus GN=Lypd5 PE=2 SV=1
O08795	87.3678	0.000412065	2.00324	PMX	A60	Glucosidase 2 subunit beta OS=Mus musculus GN=Prkcsh PE=1 SV=1
Q8R2K1	19.6892	0.000412084	3.27493	PMX	A60	Fucose mutarotase OS=Mus musculus GN=Fuom PE=1 SV=1
Q8R2E9	47.6005	0.000415852	4.29651	A60	PMX	ERO1-like protein beta OS=Mus musculus GN=Ero1b PE=1 SV=1
P06151;P00342	341.936	0.000417378	1.14302	A60	PMX	L-lactate dehydrogenase A chain OS=Mus musculus GN=Ldha PE=1 SV=3
P70175	5.2265	0.000417639	5.58531	PMX	A60	Disks large homolog 3 OS=Mus musculus GN=Dlg3 PE=1 SV=1
Q8R180	74.4474	0.000417746	5.65859	A60	PMX	ERO1-like protein alpha OS=Mus musculus GN=Ero1a PE=1 SV=2
Q504N0	58.1744	0.000418996	8.56015	A60	PMX	Carboxypeptidase A2 OS=Mus musculus GN=Cpa2 PE=1 SV=1
Q9R0M5	58.778	0.000420613	4.80437	PMX	A60	Thiamin pyrophosphokinase 1 OS=Mus musculus GN=Tpk1 PE=1 SV=1
Q8BH64	395.571	0.000421056	2.14161	A60	PMX	EH domain-containing protein 2 OS=Mus musculus GN=Ehd2 PE=1 SV=1
Q8BHG2	43.5234	0.000425275	1.50977	PMX	A60	UPF0587 protein C1orf123 homolog OS=Mus musculus PE=1 SV=1
Q91VW3	31.1022	0.000425882	1.41778	A60	PMX	SH3 domain-binding glutamic acid-rich-like protein 3 OS=Mus musculus GN=Sh3bgrl3 PE=1 SV=1
Q8WTY4	35.5039	0.000427049	1.66106	PMX	A60	Anamorsin OS=Mus musculus GN=Ciapin1 PE=1 SV=1
P61161	161.81	0.000427771	1.94701	PMX	A60	Actin-related protein 2 OS=Mus musculus GN=Actr2 PE=1 SV=1
Q99L88	63.8733	0.000429401	1.42134	PMX	A60	Beta-1-syntrophin OS=Mus musculus GN=Sntb1 PE=1 SV=4
Q60875	11.421	0.000432215	1056.91	PMX	A60	Rho guanine nucleotide exchange factor 2 OS=Mus musculus GN=Arhgef2 PE=1 SV=4
Q78J03	5.7245	0.000433134	17.0675	PMX	A60	Methionine-R-sulfoxide reductase B2_ mitochondrial OS=Mus musculus GN=Msrb2 PE=1 SV=1
P28700;P28705	5.2961	0.000435538	4.07369	PMX	A60	Retinoic acid receptor RXR-alpha OS=Mus musculus GN=Rxra PE=1 SV=1
Q8CIN4	83.3023	0.000437355	1.50721	PMX	A60	Serine/threonine-protein kinase PAK 2 OS=Mus musculus GN=Pak2 PE=1 SV=1
Q91YN5	76.2004	0.000438487	1.5777	PMX	A60	UDP-N-acetylhexosamine pyrophosphorylase OS=Mus musculus GN=Uap1 PE=1 SV=1
Q920Q6	19.3066	0.000438526	2.05808	PMX	A60	RNA-binding protein Musashi homolog 2 OS=Mus musculus GN=Msi2 PE=1 SV=1
P14094	67.6855	0.000439185	2.2162	PMX	A60	Sodium/potassium-transporting ATPase subunit beta-1 OS=Mus musculus GN=Atp1b1 PE=1 SV=1
Q6ZWY3;Q6ZWU9	23.2058	0.00044382	1.6208	PMX	A60	40S ribosomal protein S27-like OS=Mus musculus GN=Rps27l PE=1 SV=3
Q01853;Q3UMC0	648.913	0.000444604	1.70081	A60	PMX	Transitional endoplasmic reticulum ATPase OS=Mus musculus GN=Vcp PE=1 SV=4
Q8BKX1	35.896	0.000446093	1.56997	PMX	A60	Brain-specific angiogenesis inhibitor 1-associated protein 2 OS=Mus musculus GN=Baiap2 PE=1 SV=2
O70589	24.0694	0.000446233	2.2565	PMX	A60	Peripheral plasma membrane protein CASK OS=Mus musculus GN=Cask PE=1 SV=2
Q02819	150.327	0.000448032	1.86285	PMX	A60	Nucleobindin-1 OS=Mus musculus GN=Nucb1 PE=1 SV=2
Q5SQM0	31.3307	0.000448921	1.64653	PMX	A60	Echinoderm microtubule-associated protein-like 6 OS=Mus musculus GN=Eml6 PE=2 SV=1
Q62191	14.1304	0.000449927	2.22425	A60	PMX	E3 ubiquitin-protein ligase TRIM21 OS=Mus musculus GN=Trim21 PE=1 SV=1
P42225	11.4907	0.000450304	3.59057	A60	PMX	Signal transducer and activator of transcription 1 OS=Mus musculus GN=Stat1 PE=1 SV=1
Q8R317	74.4544	0.000451085	2.1057	A60	PMX	Ubiquilin-1 OS=Mus musculus GN=Ubqln1 PE=1 SV=1
P52927	6.6847	0.000451809	1272.4	PMX	A60	High mobility group protein HMGI-C OS=Mus musculus GN=Hmga2 PE=1 SV=1
Q80VQ0	41.6034	0.000452843	5.33348	A60	PMX	Aldehyde dehydrogenase family 3 member B1 OS=Mus musculus GN=Aldh3b1 PE=1 SV=1
Q9CX80	12.2281	0.000453627	1.52209	A60	PMX	Cytoglobin OS=Mus musculus GN=Cygb PE=1 SV=1
Q64339	6.7091	0.000455373	2.08256	PMX	A60	Ubiquitin-like protein ISG15 OS=Mus musculus GN=Isg15 PE=1 SV=4
O35486	67.2868	0.000457312	10.4287	A60	PMX	Beta-crystallin S OS=Mus musculus GN=Crygs PE=1 SV=3
Q9CXL3	11.7995	0.000459686	2.16203	PMX	A60	Uncharacterized protein C7orf50 homolog OS=Mus musculus PE=1 SV=3
Q03517	29.7963	0.000461627	1.5316	PMX	A60	Secretogranin-2 OS=Mus musculus GN=Scg2 PE=1 SV=1
Q61249	32.7176	0.000461648	1.74343	A60	PMX	Immunoglobulin-binding protein 1 OS=Mus musculus GN=Igbp1 PE=1 SV=1
Q62084	14.4823	0.000465921	2.91899	A60	PMX	Protein phosphatase 1 regulatory subunit 14B OS=Mus musculus GN=Ppp1r14b PE=1 SV=2
P62307	22.129	0.000467714	2.25628	PMX	A60	Small nuclear ribonucleoprotein F OS=Mus musculus GN=Snrpf PE=1 SV=1
Q9QYA2	33.309	0.000468951	2.29936	PMX	A60	Mitochondrial import receptor subunit TOM40 homolog OS=Mus musculus GN=Tomm40 PE=1 SV=3
Q4VAA2	20.9908	0.00047125	2.35276	PMX	A60	Protein CDV3 OS=Mus musculus GN=Cdv3 PE=1 SV=2
P62823	31.041	0.000472607	1.93678	A60	PMX	Ras-related protein Rab-3C OS=Mus musculus GN=Rab3c PE=1 SV=1
P27048;P63163	34.4474	0.000474245	1.81319	PMX	A60	Small nuclear ribonucleoprotein-associated protein B OS=Mus musculus GN=Snrpb PE=1 SV=1
Q8VED9	33.7582	0.000476095	1.73007	A60	PMX	Galectin-related protein OS=Mus musculus GN=Lgalsl PE=1 SV=1
P39061	97.3793	0.000477559	1.421	PMX	A60	Collagen alpha-1(XVIII) chain OS=Mus musculus GN=Col18a1 PE=1 SV=4
Q8CG03	50.5554	0.000478983	1.25989	PMX	A60	cGMP-specific 3'_5'-cyclic phosphodiesterase OS=Mus musculus GN=Pde5a PE=1 SV=2
P11499	603.05	0.000480477	1.15947	PMX	A60	Heat shock protein HSP 90-beta OS=Mus musculus GN=Hsp90ab1 PE=1 SV=3
P42209	11.7016	0.000483058	4.89587	PMX	A60	Septin-1 OS=Mus musculus GN=Sept1 PE=1 SV=2
P61027	63.6471	0.000483396	1.27481	PMX	A60	Ras-related protein Rab-10 OS=Mus musculus GN=Rab10 PE=1 SV=1
Q99P30	5.7913	0.000483911	8.15878	A60	PMX	Peroxisomal coenzyme A diphosphatase NUDT7 OS=Mus musculus GN=Nudt7 PE=1 SV=2
Q00493	78.2337	0.00048395	1.67908	PMX	A60	Carboxypeptidase E OS=Mus musculus GN=Cpe PE=1 SV=2
Q9JIW9	36.4282	0.00048501	1.90249	PMX	A60	Ras-related protein Ral-B OS=Mus musculus GN=Ralb PE=1 SV=1
Q03404	21.681	0.000489403	1.65912	A60	PMX	Trefoil factor 2 OS=Mus musculus GN=Tff2 PE=1 SV=2
Q80X19	192.649	0.000490297	1.45374	A60	PMX	Collagen alpha-1(XIV) chain OS=Mus musculus GN=Col14a1 PE=1 SV=2
Q9CQ10	12.5224	0.000491626	1.23522	A60	PMX	Charged multivesicular body protein 3 OS=Mus musculus GN=Chmp3 PE=1 SV=3
Q8CI19	13.2202	0.000494522	3.21623	A60	PMX	Platelet-derived growth factor C OS=Mus musculus GN=Pdgfc PE=1 SV=2
Q93092	195.781	0.000494756	1.4231	PMX	A60	Transaldolase OS=Mus musculus GN=Taldo1 PE=1 SV=2
Q6ZWM4	29.9599	0.000495486	1.73555	PMX	A60	U6 snRNA-associated Sm-like protein LSm8 OS=Mus musculus GN=Lsm8 PE=1 SV=3
Q8BGQ7	135.473	0.000495721	2.13831	PMX	A60	Alanine--tRNA ligase_ cytoplasmic OS=Mus musculus GN=Aars PE=1 SV=1
P27046	28.5356	0.000498871	2.46724	PMX	A60	Alpha-mannosidase 2 OS=Mus musculus GN=Man2a1 PE=1 SV=2
P41731	5.6682	0.000505203	6.58024	PMX	A60	CD63 antigen OS=Mus musculus GN=Cd63 PE=1 SV=2
Q8CHW5	10.9442	0.000506389	79.3637	A60	PMX	Bicaudal D-related protein 2 OS=Mus musculus GN=Ccdc64b PE=1 SV=1
Q9ES97	12.0094	0.000506972	1.49768	PMX	A60	Reticulon-3 OS=Mus musculus GN=Rtn3 PE=1 SV=2
Q05186	49.7463	0.000511188	1.71318	A60	PMX	Reticulocalbin-1 OS=Mus musculus GN=Rcn1 PE=1 SV=1
P19221	102.023	0.0005124	1.6023	A60	PMX	Prothrombin OS=Mus musculus GN=F2 PE=1 SV=1
P08207	31.7432	0.000512805	3.57869	A60	PMX	Protein S100-A10 OS=Mus musculus GN=S100a10 PE=1 SV=2
P49817	66.517	0.000514408	1.36259	A60	PMX	Caveolin-1 OS=Mus musculus GN=Cav1 PE=1 SV=1
Q3UMY5	5.273	0.000515278	2.90659	PMX	A60	Echinoderm microtubule-associated protein-like 4 OS=Mus musculus GN=Eml4 PE=1 SV=1
P01910;P04227;P04228;P14434;P14435;P14436;P14437;P14438;P23150	6.1997	0.00051657	1.40167	A60	PMX	H-2 class II histocompatibility antigen_ A-K alpha chain OS=Mus musculus GN=H2-Aa PE=1 SV=2
P04186	64.3801	0.00051681	2.43862	A60	PMX	Complement factor B OS=Mus musculus GN=Cfb PE=1 SV=2
Q59J78	14.2263	0.000518656	3.10759	PMX	A60	Mimitin_ mitochondrial OS=Mus musculus GN=Ndufaf2 PE=1 SV=1
Q9CZY2	5.6093	0.000524011	2.5127	A60	PMX	Transcription elongation factor A protein-like 8 OS=Mus musculus GN=Tceal8 PE=3 SV=1
P35917	13.0964	0.000524857	1.45549	PMX	A60	Vascular endothelial growth factor receptor 3 OS=Mus musculus GN=Flt4 PE=1 SV=1
Q8VCA8	43.4659	0.000529372	1.95341	PMX	A60	Secernin-2 OS=Mus musculus GN=Scrn2 PE=1 SV=1
Q8BH69	50.6614	0.000530853	1.86979	PMX	A60	Selenide_ water dikinase 1 OS=Mus musculus GN=Sephs1 PE=1 SV=1
P47945	7.1103	0.000531439	50.2713	A60	PMX	Metallothionein-4 OS=Mus musculus GN=Mt4 PE=2 SV=1
Q8VCM7	187.407	0.000533443	2.33568	A60	PMX	Fibrinogen gamma chain OS=Mus musculus GN=Fgg PE=1 SV=1
Q9D485	13.5944	0.000533744	1.77639	A60	PMX	EF-hand domain-containing family member C2 OS=Mus musculus GN=Efhc2 PE=2 SV=2
Q8R010	19.4586	0.000535021	1.99024	PMX	A60	Aminoacyl tRNA synthase complex-interacting multifunctional protein 2 OS=Mus musculus GN=Aimp2 PE=1 SV=2
P61804	8.0557	0.00053846	3.2552	PMX	A60	Dolichyl-diphosphooligosaccharide--protein glycosyltransferase subunit DAD1 OS=Mus musculus GN=Dad1 PE=1 SV=3
Q9R1Z8	12.2416	0.0005386	2.69858	A60	PMX	Vinexin OS=Mus musculus GN=Sorbs3 PE=1 SV=1
Q6IYF8	6.58	0.000538961	1.69055	A60	PMX	2-oxoglutarate receptor 1 OS=Mus musculus GN=Oxgr1 PE=2 SV=1
P23953	147.899	0.000540848	1.70315	A60	PMX	Carboxylesterase 1C OS=Mus musculus GN=Ces1c PE=1 SV=4
Q9DAJ2	11.6295	0.000541814	1.67679	PMX	A60	Tektin-1 OS=Mus musculus GN=Tekt1 PE=1 SV=1
P08003	284.523	0.000542212	2.08937	PMX	A60	Protein disulfide-isomerase A4 OS=Mus musculus GN=Pdia4 PE=1 SV=3
Q64674	52.1545	0.000542517	1.52763	PMX	A60	Spermidine synthase OS=Mus musculus GN=Srm PE=1 SV=1
Q9D0R2	106.346	0.000544446	1.38487	PMX	A60	Threonine--tRNA ligase_ cytoplasmic OS=Mus musculus GN=Tars PE=1 SV=2
O35459	122.028	0.000546272	1.47902	PMX	A60	Delta(3_5)-Delta(2_4)-dienoyl-CoA isomerase_ mitochondrial OS=Mus musculus GN=Ech1 PE=1 SV=1
O09044	32.3543	0.000547062	1.80854	PMX	A60	Synaptosomal-associated protein 23 OS=Mus musculus GN=Snap23 PE=1 SV=1
Q9ESY9	35.2239	0.000547657	1.9957	PMX	A60	Gamma-interferon-inducible lysosomal thiol reductase OS=Mus musculus GN=Ifi30 PE=1 SV=3
Q9WVB0	27.102	0.000549346	1.31625	A60	PMX	RNA-binding protein with multiple splicing OS=Mus musculus GN=Rbpms PE=1 SV=2
Q6DVA0	17.7649	0.000550496	2.34541	A60	PMX	LEM domain-containing protein 2 OS=Mus musculus GN=Lemd2 PE=1 SV=1
P22935	58.0326	0.000551059	3.14431	A60	PMX	Cellular retinoic acid-binding protein 2 OS=Mus musculus GN=Crabp2 PE=2 SV=2
Q9JKR6	363.783	0.000552168	2.61265	PMX	A60	Hypoxia up-regulated protein 1 OS=Mus musculus GN=Hyou1 PE=1 SV=1
Q9D020	42.3768	0.000554711	1.36415	PMX	A60	Cytosolic 5'-nucleotidase 3A OS=Mus musculus GN=Nt5c3a PE=1 SV=4
Q9QZ08	17.5527	0.000554761	1.61728	PMX	A60	N-acetyl-D-glucosamine kinase OS=Mus musculus GN=Nagk PE=1 SV=3
P50580	140.38	0.000556676	1.42117	PMX	A60	Proliferation-associated protein 2G4 OS=Mus musculus GN=Pa2g4 PE=1 SV=3
Q9D1J3	12.7874	0.000556705	1.72866	PMX	A60	SAP domain-containing ribonucleoprotein OS=Mus musculus GN=Sarnp PE=1 SV=3
O35887	143.042	0.000557017	1.28624	PMX	A60	Calumenin OS=Mus musculus GN=Calu PE=1 SV=1
P42232;P42230	26.252	0.00055946	2.22803	PMX	A60	Signal transducer and activator of transcription 5B OS=Mus musculus GN=Stat5b PE=1 SV=1
P16627	221.067	0.000560157	1.83659	A60	PMX	Heat shock 70 kDa protein 1-like OS=Mus musculus GN=Hspa1l PE=1 SV=4
Q5FWK3	109.277	0.000560219	1.78389	A60	PMX	Rho GTPase-activating protein 1 OS=Mus musculus GN=Arhgap1 PE=1 SV=1
P56565	22.8258	0.000561477	2.49908	PMX	A60	Protein S100-A1 OS=Mus musculus GN=S100a1 PE=1 SV=2
Q5SVR0	29.4038	0.000564109	2.94432	A60	PMX	TBC1 domain family member 9B OS=Mus musculus GN=Tbc1d9b PE=1 SV=1
Q8CGK3	169.035	0.000564823	1.62683	PMX	A60	Lon protease homolog_ mitochondrial OS=Mus musculus GN=Lonp1 PE=1 SV=2
Q9WV80	43.3342	0.000565674	2.25064	PMX	A60	Sorting nexin-1 OS=Mus musculus GN=Snx1 PE=1 SV=1
Q9CWL8	16.1974	0.000577697	1.78915	PMX	A60	Beta-catenin-like protein 1 OS=Mus musculus GN=Ctnnbl1 PE=1 SV=1
P63028	70.8705	0.000579225	1.50827	PMX	A60	Translationally-controlled tumor protein OS=Mus musculus GN=Tpt1 PE=1 SV=1
P09411	445.746	0.000581276	1.45609	PMX	A60	Phosphoglycerate kinase 1 OS=Mus musculus GN=Pgk1 PE=1 SV=4
P49290	17.2507	0.000581707	1.36325	A60	PMX	Eosinophil peroxidase OS=Mus musculus GN=Epx PE=1 SV=2
F8VQB6	5.8006	0.000582113	1.98835	A60	PMX	Unconventional myosin-X OS=Mus musculus GN=Myo10 PE=1 SV=1
P56371	21.6498	0.00058219	4.66599	A60	PMX	Ras-related protein Rab-4A OS=Mus musculus GN=Rab4a PE=1 SV=2
P35492	5.7665	0.000582423	4.25471	A60	PMX	Histidine ammonia-lyase OS=Mus musculus GN=Hal PE=1 SV=1
P35278	45.9679	0.000584685	1.47702	PMX	A60	Ras-related protein Rab-5C OS=Mus musculus GN=Rab5c PE=1 SV=2
P53657	33.9484	0.00058734	3.77189	PMX	A60	Pyruvate kinase PKLR OS=Mus musculus GN=Pklr PE=1 SV=1
P00757	26.66	0.000587741	2.33943	A60	PMX	Kallikrein 1-related peptidase-like b4 OS=Mus musculus GN=Klk1b4 PE=1 SV=1
Q9CT10	18.1244	0.000591606	1.84673	A60	PMX	Ran-binding protein 3 OS=Mus musculus GN=Ranbp3 PE=1 SV=2
P97449	84.0541	0.000592287	1.86819	PMX	A60	Aminopeptidase N OS=Mus musculus GN=Anpep PE=1 SV=4
Q8VHK1	5.2318	0.000594159	2.94562	PMX	A60	Caskin-2 OS=Mus musculus GN=Caskin2 PE=1 SV=3
O55029	231.871	0.000597158	1.54315	PMX	A60	Coatomer subunit beta' OS=Mus musculus GN=Copb2 PE=1 SV=2
G5E829	69.7573	0.000597296	1.40566	PMX	A60	Plasma membrane calcium-transporting ATPase 1 OS=Mus musculus GN=Atp2b1 PE=1 SV=1
Q8K411	96.0547	0.000597421	1.34055	PMX	A60	Presequence protease_ mitochondrial OS=Mus musculus GN=Pitrm1 PE=1 SV=1
O70492	35.9992	0.000598475	2.31047	PMX	A60	Sorting nexin-3 OS=Mus musculus GN=Snx3 PE=1 SV=3
Q9QYJ3	41.3811	0.000600345	2.48966	A60	PMX	DnaJ homolog subfamily B member 1 OS=Mus musculus GN=Dnajb1 PE=1 SV=3
P62717	20.3317	0.000601954	2.94555	PMX	A60	60S ribosomal protein L18a OS=Mus musculus GN=Rpl18a PE=1 SV=1
Q8R1B4	90.7853	0.000602264	1.64508	PMX	A60	Eukaryotic translation initiation factor 3 subunit C OS=Mus musculus GN=Eif3c PE=1 SV=1
Q61411;P08556;P32883	29.1516	0.000606356	1.34516	PMX	A60	GTPase HRas OS=Mus musculus GN=Hras PE=1 SV=2
Q9R0P5	280.432	0.000607805	1.41099	A60	PMX	Destrin OS=Mus musculus GN=Dstn PE=1 SV=3
O55135	80.8631	0.00061212	1.60831	A60	PMX	Eukaryotic translation initiation factor 6 OS=Mus musculus GN=Eif6 PE=1 SV=2
Q3UUY6	19.1518	0.00061269	7.44737	A60	PMX	Prominin-2 OS=Mus musculus GN=Prom2 PE=1 SV=1
Q9CQ52	150.084	0.000617107	23.8069	A60	PMX	Chymotrypsin-like elastase family member 3B OS=Mus musculus GN=Cela3b PE=1 SV=1
Q61503	18.8404	0.000617348	4.53597	A60	PMX	5'-nucleotidase OS=Mus musculus GN=Nt5e PE=1 SV=2
Q8BGZ7	241.432	0.000621912	1.32983	A60	PMX	Keratin_ type II cytoskeletal 75 OS=Mus musculus GN=Krt75 PE=1 SV=1
Q9D7P7	25.4327	0.00062888	2.33647	A60	PMX	Chloride intracellular channel protein 3 OS=Mus musculus GN=Clic3 PE=1 SV=2
P52479	6.3178	0.000632004	2.694	PMX	A60	Ubiquitin carboxyl-terminal hydrolase 10 OS=Mus musculus GN=Usp10 PE=1 SV=3
Q9Z109	25.0312	0.000633012	9.08923	PMX	A60	V-set and immunoglobulin domain-containing protein 2 OS=Mus musculus GN=Vsig2 PE=2 SV=2
P97427	15.1071	0.000636109	1.3227	A60	PMX	Dihydropyrimidinase-related protein 1 OS=Mus musculus GN=Crmp1 PE=1 SV=1
P32921	94.1522	0.000637004	1.84163	PMX	A60	Tryptophan--tRNA ligase_ cytoplasmic OS=Mus musculus GN=Wars PE=1 SV=2
O08917	35.7311	0.00063895	1.903	A60	PMX	Flotillin-1 OS=Mus musculus GN=Flot1 PE=1 SV=1
Q91V12	42.4741	0.000639269	2.62584	A60	PMX	Cytosolic acyl coenzyme A thioester hydrolase OS=Mus musculus GN=Acot7 PE=1 SV=2
Q9JIF0	42.7955	0.000645763	1.28924	PMX	A60	Protein arginine N-methyltransferase 1 OS=Mus musculus GN=Prmt1 PE=1 SV=1
Q6P8X1	64.916	0.00064758	1.65091	PMX	A60	Sorting nexin-6 OS=Mus musculus GN=Snx6 PE=1 SV=2
P25085	32.9683	0.000647732	7.52735	A60	PMX	Interleukin-1 receptor antagonist protein OS=Mus musculus GN=Il1rn PE=2 SV=1
Q91VT4	34.8344	0.000650377	3.78925	PMX	A60	Carbonyl reductase family member 4 OS=Mus musculus GN=Cbr4 PE=1 SV=2
Q8BMJ2	121.108	0.000655955	1.85773	PMX	A60	Leucine--tRNA ligase_ cytoplasmic OS=Mus musculus GN=Lars PE=1 SV=2
Q61387	14.1561	0.000657064	1.41738	PMX	A60	Cytochrome c oxidase subunit 7A-related protein_ mitochondrial OS=Mus musculus GN=Cox7a2l PE=1 SV=1
P61979	273.325	0.000658298	1.33478	PMX	A60	Heterogeneous nuclear ribonucleoprotein K OS=Mus musculus GN=Hnrnpk PE=1 SV=1
Q9ERE7	37.2378	0.000659152	1.71517	A60	PMX	LDLR chaperone MESD OS=Mus musculus GN=Mesdc2 PE=1 SV=1
Q9CXS4	14.6452	0.000660713	3.84784	PMX	A60	Centromere protein V OS=Mus musculus GN=Cenpv PE=1 SV=2
Q9ERK4	71.912	0.000662599	2.0432	A60	PMX	Exportin-2 OS=Mus musculus GN=Cse1l PE=1 SV=1
P61021	38.8775	0.000665004	1.63542	PMX	A60	Ras-related protein Rab-5B OS=Mus musculus GN=Rab5b PE=1 SV=1
Q9D1P4	13.033	0.000665592	1.47874	A60	PMX	Cysteine and histidine-rich domain-containing protein 1 OS=Mus musculus GN=Chordc1 PE=1 SV=1
Q9R0H0	136.166	0.000671268	1.57558	PMX	A60	Peroxisomal acyl-coenzyme A oxidase 1 OS=Mus musculus GN=Acox1 PE=1 SV=5
Q62417	297.048	0.000679022	1.67835	A60	PMX	Sorbin and SH3 domain-containing protein 1 OS=Mus musculus GN=Sorbs1 PE=1 SV=2
P45591	148.353	0.000680789	1.16527	A60	PMX	Cofilin-2 OS=Mus musculus GN=Cfl2 PE=1 SV=1
Q99N50	17.4963	0.000688104	4.69686	PMX	A60	Synaptotagmin-like protein 2 OS=Mus musculus GN=Sytl2 PE=1 SV=2
P51150	117.31	0.000688871	1.79098	PMX	A60	Ras-related protein Rab-7a OS=Mus musculus GN=Rab7a PE=1 SV=2
Q99PS0	123.411	0.000695407	3.2235	A60	PMX	Keratin_ type I cytoskeletal 23 OS=Mus musculus GN=Krt23 PE=1 SV=1
Q8BVF2	12.6221	0.000697867	1.30605	A60	PMX	Phosducin-like protein 3 OS=Mus musculus GN=Pdcl3 PE=1 SV=1
Q99KN9	44.6607	0.000698523	2.3601	PMX	A60	Clathrin interactor 1 OS=Mus musculus GN=Clint1 PE=1 SV=2
Q9CYT6	27.0574	0.000711409	5.38683	A60	PMX	Adenylyl cyclase-associated protein 2 OS=Mus musculus GN=Cap2 PE=1 SV=1
Q9ER88	11.854	0.000715488	1.99672	PMX	A60	28S ribosomal protein S29_ mitochondrial OS=Mus musculus GN=Dap3 PE=1 SV=1
Q99MN1	95.3158	0.00071768	1.42627	PMX	A60	Lysine--tRNA ligase OS=Mus musculus GN=Kars PE=1 SV=1
Q922Q9	5.9429	0.000718341	8.54746	PMX	A60	Chitinase domain-containing protein 1 OS=Mus musculus GN=Chid1 PE=1 SV=1
Q91VH2	20.594	0.00071842	1.94959	PMX	A60	Sorting nexin-9 OS=Mus musculus GN=Snx9 PE=1 SV=1
Q3UV70	11.8733	0.000720537	1.6659	A60	PMX	[Pyruvate dehydrogenase [acetyl-transferring]]-phosphatase 1_ mitochondrial OS=Mus musculus GN=Pdp1 PE=1 SV=1
P47791	172.619	0.000725577	1.3643	PMX	A60	Glutathione reductase_ mitochondrial OS=Mus musculus GN=Gsr PE=1 SV=3
P48997	60.7971	0.000727648	1.44809	PMX	A60	Involucrin OS=Mus musculus GN=Ivl PE=1 SV=1
Q921M4	50.3155	0.000728144	2.02087	PMX	A60	Golgin subfamily A member 2 OS=Mus musculus GN=Golga2 PE=1 SV=3
P56480	604.709	0.000732481	1.71216	PMX	A60	ATP synthase subunit beta_ mitochondrial OS=Mus musculus GN=Atp5b PE=1 SV=2
Q8K010	53.0597	0.000732865	1.37675	PMX	A60	5-oxoprolinase OS=Mus musculus GN=Oplah PE=1 SV=1
P56382	26.2734	0.000733723	2.33046	PMX	A60	ATP synthase subunit epsilon_ mitochondrial OS=Mus musculus GN=Atp5e PE=1 SV=2
Q9CQI6	100.967	0.00074029	1.80688	PMX	A60	Coactosin-like protein OS=Mus musculus GN=Cotl1 PE=1 SV=3
P16675	68.8479	0.000742461	1.85957	PMX	A60	Lysosomal protective protein OS=Mus musculus GN=Ctsa PE=1 SV=1
Q9EPJ9	11.9635	0.000746332	4.83323	PMX	A60	ADP-ribosylation factor GTPase-activating protein 1 OS=Mus musculus GN=Arfgap1 PE=1 SV=2
Q3UX10	59.5206	0.000752904	1.51985	PMX	A60	Tubulin alpha chain-like 3 OS=Mus musculus GN=Tubal3 PE=2 SV=2
O88544	93.711	0.000754961	1.59121	PMX	A60	COP9 signalosome complex subunit 4 OS=Mus musculus GN=Cops4 PE=1 SV=1
Q8C6K9	129.835	0.000758791	1.51114	A60	PMX	Collagen alpha-6(VI) chain OS=Mus musculus GN=Col6a6 PE=1 SV=2
Q99JB8	88.1941	0.000758891	3.22921	PMX	A60	Protein kinase C and casein kinase II substrate protein 3 OS=Mus musculus GN=Pacsin3 PE=1 SV=1
Q8K4L3	128.151	0.000760626	2.77453	PMX	A60	Supervillin OS=Mus musculus GN=Svil PE=1 SV=1
P51807	22.5456	0.00076315	2.05728	PMX	A60	Dynein light chain Tctex-type 1 OS=Mus musculus GN=Dynlt1 PE=1 SV=1
Q9CQV8	221.967	0.000766408	1.31826	PMX	A60	14-3-3 protein beta/alpha OS=Mus musculus GN=Ywhab PE=1 SV=3
Q61414	309.455	0.000767876	1.73755	A60	PMX	Keratin_ type I cytoskeletal 15 OS=Mus musculus GN=Krt15 PE=1 SV=2
Q02248	150.753	0.000768019	1.31358	PMX	A60	Catenin beta-1 OS=Mus musculus GN=Ctnnb1 PE=1 SV=1
A7XUZ6	29.047	0.000772524	3.33789	A60	PMX	Selection and upkeep of intraepithelial T-cells protein 6 OS=Mus musculus GN=Skint6 PE=2 SV=1
Q8BH86	11.8614	0.000780037	20.5104	PMX	A60	UPF0317 protein C14orf159 homolog_ mitochondrial OS=Mus musculus PE=1 SV=1
P70441	124.76	0.000785654	1.57957	A60	PMX	Na(+)/H(+) exchange regulatory cofactor NHE-RF1 OS=Mus musculus GN=Slc9a3r1 PE=1 SV=3
Q8BFY9	34.2273	0.000789839	1.30039	PMX	A60	Transportin-1 OS=Mus musculus GN=Tnpo1 PE=1 SV=2
Q8BR90	12.467	0.00079169	1.82777	PMX	A60	UPF0600 protein C5orf51 homolog OS=Mus musculus PE=1 SV=1
P16330	11.1331	0.000794213	3.61319	PMX	A60	2'_3'-cyclic-nucleotide 3'-phosphodiesterase OS=Mus musculus GN=Cnp PE=1 SV=3
P97480	14.4626	0.000794432	1.85184	A60	PMX	Eyes absent homolog 3 OS=Mus musculus GN=Eya3 PE=1 SV=2
Q80TY5	5.6549	0.000797415	1.40559	A60	PMX	Vacuolar protein sorting-associated protein 13B OS=Mus musculus GN=Vps13b PE=1 SV=2
Q99K41	124.095	0.000798404	1.2324	PMX	A60	EMILIN-1 OS=Mus musculus GN=Emilin1 PE=1 SV=1
Q3V3R4	148.559	0.000803306	1.65944	A60	PMX	Integrin alpha-1 OS=Mus musculus GN=Itga1 PE=1 SV=2
Q9D9T0	5.852	0.000808639	3.52503	PMX	A60	DPY30 domain-containing protein 1 OS=Mus musculus GN=Dydc1 PE=2 SV=2
Q9D0J8	17.4838	0.000815397	1.52678	PMX	A60	Parathymosin OS=Mus musculus GN=Ptms PE=1 SV=3
Q99KV1	64.0347	0.000815929	2.26734	PMX	A60	DnaJ homolog subfamily B member 11 OS=Mus musculus GN=Dnajb11 PE=1 SV=1
P21812;P11034	41.6046	0.000819893	3.22217	A60	PMX	Mast cell protease 4 OS=Mus musculus GN=Mcpt4 PE=1 SV=1
Q9CWJ9	219.308	0.000823877	1.65689	PMX	A60	Bifunctional purine biosynthesis protein PURH OS=Mus musculus GN=Atic PE=1 SV=2
P42669	98.6224	0.000830359	1.54128	PMX	A60	Transcriptional activator protein Pur-alpha OS=Mus musculus GN=Pura PE=1 SV=1
Q9D0T1	25.6133	0.000842436	1.69826	PMX	A60	NHP2-like protein 1 OS=Mus musculus GN=Snu13 PE=1 SV=4
P22005	42.5966	0.000844068	1.45279	A60	PMX	Proenkephalin-A OS=Mus musculus GN=Penk PE=1 SV=2
P15119	40.761	0.000848454	2.08282	PMX	A60	Mast cell protease 2 OS=Mus musculus GN=Mcpt2 PE=2 SV=2
P50544	268.879	0.000850958	1.48614	PMX	A60	Very long-chain specific acyl-CoA dehydrogenase_ mitochondrial OS=Mus musculus GN=Acadvl PE=1 SV=3
O55023	127.12	0.000853354	1.63935	PMX	A60	Inositol monophosphatase 1 OS=Mus musculus GN=Impa1 PE=1 SV=1
Q9WVL3	45.8591	0.000853605	1.52389	PMX	A60	Solute carrier family 12 member 7 OS=Mus musculus GN=Slc12a7 PE=1 SV=1
Q9EQU5	91.1109	0.000854068	1.18792	PMX	A60	Protein SET OS=Mus musculus GN=Set PE=1 SV=1
Q9CR98	13.1978	0.000854614	2.45464	PMX	A60	Protein FAM136A OS=Mus musculus GN=Fam136a PE=1 SV=1
Q9JHK4	16.5188	0.000855427	1.5221	PMX	A60	Geranylgeranyl transferase type-2 subunit alpha OS=Mus musculus GN=Rabggta PE=1 SV=1
Q91V92	252.764	0.000856493	1.5122	A60	PMX	ATP-citrate synthase OS=Mus musculus GN=Acly PE=1 SV=1
Q00724	12.4651	0.000858705	1.38499	A60	PMX	Retinol-binding protein 4 OS=Mus musculus GN=Rbp4 PE=1 SV=2
Q9D7J9	39.1115	0.00085957	15.3969	PMX	A60	Enoyl-CoA hydratase domain-containing protein 3_ mitochondrial OS=Mus musculus GN=Echdc3 PE=1 SV=1
Q9QXX3	6.4518	0.000863233	64.8413	PMX	A60	Group 10 secretory phospholipase A2 OS=Mus musculus GN=Pla2g10 PE=1 SV=1
Q6P5E4	131.353	0.000868381	1.58879	PMX	A60	UDP-glucose:glycoprotein glucosyltransferase 1 OS=Mus musculus GN=Uggt1 PE=1 SV=4
Q9D110	7.663	0.000874308	6.84256	PMX	A60	5-formyltetrahydrofolate cyclo-ligase OS=Mus musculus GN=Mthfs PE=2 SV=2
Q8VCW8	109.471	0.000877903	1.4507	PMX	A60	Acyl-CoA synthetase family member 2_ mitochondrial OS=Mus musculus GN=Acsf2 PE=1 SV=1
P04071	79.3959	0.000880004	3.71144	A60	PMX	Kallikrein 1-related peptidase b16 OS=Mus musculus GN=Klk1b16 PE=1 SV=2
Q61151	39.7519	0.000888714	4.34746	PMX	A60	Serine/threonine-protein phosphatase 2A 56 kDa regulatory subunit epsilon isoform OS=Mus musculus GN=Ppp2r5e PE=1 SV=3
P02104	15.6804	0.000889847	1.45462	A60	PMX	Hemoglobin subunit epsilon-Y2 OS=Mus musculus GN=Hbb-y PE=1 SV=2
Q8BKZ9	52.2462	0.000889857	2.77456	PMX	A60	Pyruvate dehydrogenase protein X component_ mitochondrial OS=Mus musculus GN=Pdhx PE=1 SV=1
P58871	154.863	0.000895985	1.426	PMX	A60	182 kDa tankyrase-1-binding protein OS=Mus musculus GN=Tnks1bp1 PE=1 SV=2
P06683	24.5288	0.000898403	3.53399	A60	PMX	Complement component C9 OS=Mus musculus GN=C9 PE=1 SV=2
Q9Z2Z6	17.5191	0.000899392	2.43522	PMX	A60	Mitochondrial carnitine/acylcarnitine carrier protein OS=Mus musculus GN=Slc25a20 PE=1 SV=1
Q8BMS4	13.8603	0.000901786	2.83763	PMX	A60	Ubiquinone biosynthesis O-methyltransferase_ mitochondrial OS=Mus musculus GN=Coq3 PE=1 SV=1
B5KM66	12.925	0.000905154	42.6691	PMX	A60	Synaptonemal complex central element protein 3 OS=Mus musculus GN=Syce3 PE=1 SV=1
Q9WU63	37.7564	0.000913596	3.65506	A60	PMX	Heme-binding protein 2 OS=Mus musculus GN=Hebp2 PE=1 SV=1
Q922J3	102.863	0.000914237	1.66432	A60	PMX	CAP-Gly domain-containing linker protein 1 OS=Mus musculus GN=Clip1 PE=1 SV=1
Q9Z0F4	6.077	0.000914337	24.4617	PMX	A60	Calcium and integrin-binding protein 1 OS=Mus musculus GN=Cib1 PE=1 SV=3
Q9JLI6	5.4293	0.000920488	2.60407	PMX	A60	Selenocysteine lyase OS=Mus musculus GN=Scly PE=1 SV=1
P03930	24.4329	0.000924958	1.8393	PMX	A60	ATP synthase protein 8 OS=Mus musculus GN=Mtatp8 PE=1 SV=1
P50431	53.4402	0.00093353	1.60971	PMX	A60	Serine hydroxymethyltransferase_ cytosolic OS=Mus musculus GN=Shmt1 PE=1 SV=3
O08585	56.7938	0.000935355	1.8679	PMX	A60	Clathrin light chain A OS=Mus musculus GN=Clta PE=1 SV=2
P97861;Q6IMF0;Q9ERE2	24.6718	0.000937057	1.20566	PMX	A60	Keratin_ type II cuticular Hb6 OS=Mus musculus GN=Krt86 PE=2 SV=2
Q9CQZ5	77.2252	0.000941913	3.70111	PMX	A60	NADH dehydrogenase [ubiquinone] 1 alpha subcomplex subunit 6 OS=Mus musculus GN=Ndufa6 PE=1 SV=1
P55012	38.4837	0.000943359	2.29446	PMX	A60	Solute carrier family 12 member 2 OS=Mus musculus GN=Slc12a2 PE=1 SV=2
Q9D710	11.1244	0.000944696	8.33024	PMX	A60	Thioredoxin-related transmembrane protein 2 OS=Mus musculus GN=Tmx2 PE=1 SV=1
O88653	6.98	0.000945381	1.50563	PMX	A60	Ragulator complex protein LAMTOR3 OS=Mus musculus GN=Lamtor3 PE=1 SV=1
Q9D281	31.4778	0.000947484	2.08613	PMX	A60	Protein Noxp20 OS=Mus musculus GN=Fam114a1 PE=1 SV=1
P62900	42.5915	0.000961225	15.4868	PMX	A60	60S ribosomal protein L31 OS=Mus musculus GN=Rpl31 PE=1 SV=1
Q99J99	59.0308	0.000967216	1.743	PMX	A60	3-mercaptopyruvate sulfurtransferase OS=Mus musculus GN=Mpst PE=1 SV=3
O35344	56.4888	0.000967993	1.53908	A60	PMX	Importin subunit alpha-4 OS=Mus musculus GN=Kpna3 PE=1 SV=1
Q8CF02	42.9938	0.000969377	21.685	A60	PMX	Protein FAM25C OS=Mus musculus GN=Fam25c PE=1 SV=1
P54923	6.0876	0.000985266	1.39804	A60	PMX	[Protein ADP-ribosylarginine] hydrolase OS=Mus musculus GN=Adprh PE=1 SV=1
P61982	210.569	0.000988887	1.64831	A60	PMX	14-3-3 protein gamma OS=Mus musculus GN=Ywhag PE=1 SV=2
Q8K1K6	30.2341	0.000991641	1.64622	A60	PMX	Serpin B10 OS=Mus musculus GN=Serpinb10 PE=2 SV=1
P97298	11.2192	0.000993186	14.8266	A60	PMX	Pigment epithelium-derived factor OS=Mus musculus GN=Serpinf1 PE=1 SV=2
P61087	40.2946	0.00101382	1.38138	PMX	A60	Ubiquitin-conjugating enzyme E2 K OS=Mus musculus GN=Ube2k PE=1 SV=3
O35400	49.0117	0.0010176	6.10017	A60	PMX	Sulfotransferase family cytosolic 2B member 1 OS=Mus musculus GN=Sult2b1 PE=2 SV=2
Q8K3H0	39.0041	0.00102541	2.43059	A60	PMX	DCC-interacting protein 13-alpha OS=Mus musculus GN=Appl1 PE=1 SV=1
Q9Z2X2	6.0533	0.00103153	2.39866	PMX	A60	26S proteasome non-ATPase regulatory subunit 10 OS=Mus musculus GN=Psmd10 PE=1 SV=3
Q9D7S7	39.1375	0.00103321	1.84105	PMX	A60	60S ribosomal protein L22-like 1 OS=Mus musculus GN=Rpl22l1 PE=1 SV=1
Q9Z2Q6	23.517	0.00104412	1.59696	A60	PMX	Septin-5 OS=Mus musculus GN=Sept5 PE=1 SV=2
Q5SYD0	34.672	0.00105122	2.06784	PMX	A60	Unconventional myosin-Id OS=Mus musculus GN=Myo1d PE=1 SV=1
Q640N1	17.6773	0.00105344	2.84623	A60	PMX	Adipocyte enhancer-binding protein 1 OS=Mus musculus GN=Aebp1 PE=1 SV=1
P97315	241.647	0.00105629	1.23048	A60	PMX	Cysteine and glycine-rich protein 1 OS=Mus musculus GN=Csrp1 PE=1 SV=3
P62331	75.8049	0.0010573	2.49744	PMX	A60	ADP-ribosylation factor 6 OS=Mus musculus GN=Arf6 PE=1 SV=2
Q9R0G6	15.4714	0.00105865	1.20715	PMX	A60	Cartilage oligomeric matrix protein OS=Mus musculus GN=Comp PE=1 SV=2
Q9CPW4	59.7654	0.00105981	1.37812	PMX	A60	Actin-related protein 2/3 complex subunit 5 OS=Mus musculus GN=Arpc5 PE=1 SV=3
Q9WUZ7	12.6051	0.00106324	6.38145	A60	PMX	SH3 domain-binding glutamic acid-rich protein OS=Mus musculus GN=Sh3bgr PE=1 SV=1
O08738	80.6977	0.0010701	3.23742	PMX	A60	Caspase-6 OS=Mus musculus GN=Casp6 PE=1 SV=1
P24452	68.9307	0.00107209	1.47155	A60	PMX	Macrophage-capping protein OS=Mus musculus GN=Capg PE=1 SV=2
P62192	102.495	0.00107391	1.25579	PMX	A60	26S protease regulatory subunit 4 OS=Mus musculus GN=Psmc1 PE=1 SV=1
P21845	43.3236	0.00107463	7.01829	A60	PMX	Tryptase beta-2 OS=Mus musculus GN=Tpsb2 PE=1 SV=2
Q60963	11.2811	0.0010751	3.64542	A60	PMX	Platelet-activating factor acetylhydrolase OS=Mus musculus GN=Pla2g7 PE=2 SV=2
O35206	65.7963	0.00107744	1.33739	A60	PMX	Collagen alpha-1(XV) chain OS=Mus musculus GN=Col15a1 PE=1 SV=2
P60335	180.809	0.00108453	1.45502	PMX	A60	Poly(rC)-binding protein 1 OS=Mus musculus GN=Pcbp1 PE=1 SV=1
P06797	89.2891	0.00109149	7.33007	A60	PMX	Cathepsin L1 OS=Mus musculus GN=Ctsl PE=1 SV=2
Q9D7V9	18.0857	0.00109953	1.70579	PMX	A60	N-acylethanolamine-hydrolyzing acid amidase OS=Mus musculus GN=Naaa PE=1 SV=2
Q8VDG6	5.6963	0.00110236	1.19556	PMX	A60	Mitogen-activated protein kinase kinase kinase MLK4 OS=Mus musculus GN=Mlk4 PE=1 SV=2
P51410	84.5622	0.00110329	1.739	PMX	A60	60S ribosomal protein L9 OS=Mus musculus GN=Rpl9 PE=1 SV=2
Q8R574	6.0373	0.00110446	1.93201	A60	PMX	Phosphoribosyl pyrophosphate synthase-associated protein 2 OS=Mus musculus GN=Prpsap2 PE=1 SV=1
Q9JKF1	547.167	0.00111115	1.37098	A60	PMX	Ras GTPase-activating-like protein IQGAP1 OS=Mus musculus GN=Iqgap1 PE=1 SV=2
Q8CI51	101.539	0.00111642	1.52566	PMX	A60	PDZ and LIM domain protein 5 OS=Mus musculus GN=Pdlim5 PE=1 SV=4
Q9JLV5	11.7267	0.00111926	1.49147	PMX	A60	Cullin-3 OS=Mus musculus GN=Cul3 PE=1 SV=1
Q8BGC4	40.4557	0.00112182	2.21513	PMX	A60	Zinc-binding alcohol dehydrogenase domain-containing protein 2 OS=Mus musculus GN=Zadh2 PE=1 SV=1
Q11136	66.0524	0.00113039	1.38502	PMX	A60	Xaa-Pro dipeptidase OS=Mus musculus GN=Pepd PE=1 SV=3
Q8BGV3	17.9146	0.0011311	5.18056	A60	PMX	Tumor-associated calcium signal transducer 2 OS=Mus musculus GN=Tacstd2 PE=1 SV=1
Q91VM5;Q9WV02	33.2492	0.00113158	1.65374	PMX	A60	RNA binding motif protein_ X-linked-like-1 OS=Mus musculus GN=Rbmxl1 PE=2 SV=1
Q91V76	66.804	0.00113173	1.45068	PMX	A60	Ester hydrolase C11orf54 homolog OS=Mus musculus PE=1 SV=1
Q91X78	27.5569	0.00113218	2.07837	PMX	A60	Erlin-1 OS=Mus musculus GN=Erlin1 PE=1 SV=1
Q80TY0	11.8345	0.00113305	1.50103	A60	PMX	Formin-binding protein 1 OS=Mus musculus GN=Fnbp1 PE=1 SV=2
Q9D312	73.5731	0.00114169	1.36079	PMX	A60	Keratin_ type I cytoskeletal 20 OS=Mus musculus GN=Krt20 PE=1 SV=1
Q9QZM0	42.0601	0.00114533	1.30394	PMX	A60	Ubiquilin-2 OS=Mus musculus GN=Ubqln2 PE=1 SV=2
Q9Z2I0	182.768	0.0011525	1.47378	A60	PMX	LETM1 and EF-hand domain-containing protein 1_ mitochondrial OS=Mus musculus GN=Letm1 PE=1 SV=1
P02469	180.697	0.00115644	1.97027	A60	PMX	Laminin subunit beta-1 OS=Mus musculus GN=Lamb1 PE=1 SV=3
P60603	13.9868	0.00115754	2.62682	PMX	A60	Reactive oxygen species modulator 1 OS=Mus musculus GN=Romo1 PE=2 SV=1
P83870	6.5753	0.00115794	4.74728	PMX	A60	PHD finger-like domain-containing protein 5A OS=Mus musculus GN=Phf5a PE=1 SV=1
P70195	69.3428	0.00115956	2.21074	A60	PMX	Proteasome subunit beta type-7 OS=Mus musculus GN=Psmb7 PE=1 SV=1
P97813	11.8954	0.00116969	2.73237	PMX	A60	Phospholipase D2 OS=Mus musculus GN=Pld2 PE=1 SV=2
Q9QUI0	76.3534	0.00117215	1.39419	PMX	A60	Transforming protein RhoA OS=Mus musculus GN=Rhoa PE=1 SV=1
O35683	14.5984	0.00118148	2.9299	PMX	A60	NADH dehydrogenase [ubiquinone] 1 alpha subcomplex subunit 1 OS=Mus musculus GN=Ndufa1 PE=1 SV=1
Q64433	98.1984	0.0011829	1.58175	PMX	A60	10 kDa heat shock protein_ mitochondrial OS=Mus musculus GN=Hspe1 PE=1 SV=2
Q9CQJ8	58.8527	0.00119084	4.12686	PMX	A60	NADH dehydrogenase [ubiquinone] 1 beta subcomplex subunit 9 OS=Mus musculus GN=Ndufb9 PE=1 SV=3
Q9Z1N5	106.234	0.0011943	1.36264	PMX	A60	Spliceosome RNA helicase Ddx39b OS=Mus musculus GN=Ddx39b PE=1 SV=1
Q9D6U8	41.026	0.00119955	1.8066	PMX	A60	Protein FAM162A OS=Mus musculus GN=Fam162a PE=1 SV=1
Q9CQI3;Q9ERL7	35.0228	0.00120063	1.57946	A60	PMX	Glia maturation factor beta OS=Mus musculus GN=Gmfb PE=1 SV=3
Q9CXT8	32.688	0.00120204	2.23904	PMX	A60	Mitochondrial-processing peptidase subunit beta OS=Mus musculus GN=Pmpcb PE=1 SV=1
P02525	99.7537	0.00121181	7.49548	A60	PMX	Beta-crystallin A1 OS=Mus musculus GN=Cryba1 PE=2 SV=2
P82347	50.3272	0.00121579	2.50159	A60	PMX	Delta-sarcoglycan OS=Mus musculus GN=Sgcd PE=1 SV=1
Q62261;P15508	777.753	0.0012221	1.28058	PMX	A60	Spectrin beta chain_ non-erythrocytic 1 OS=Mus musculus GN=Sptbn1 PE=1 SV=2
Q08369	11.6268	0.0012231	3.88118	PMX	A60	Transcription factor GATA-4 OS=Mus musculus GN=Gata4 PE=1 SV=4
Q3UJU9	30.1054	0.00122323	1.24226	A60	PMX	Regulator of microtubule dynamics protein 3 OS=Mus musculus GN=Rmdn3 PE=1 SV=2
Q91VZ6	11.9603	0.00122728	1.54954	PMX	A60	Stromal membrane-associated protein 1 OS=Mus musculus GN=Smap1 PE=1 SV=1
Q2VPD4	26.4642	0.00123033	1.36987	PMX	A60	Aryl hydrocarbon receptor nuclear translocator-like protein 2 OS=Mus musculus GN=Arntl2 PE=1 SV=2
Q8CFV9	12.8374	0.00124281	2.83099	PMX	A60	Riboflavin kinase OS=Mus musculus GN=Rfk PE=1 SV=2
P32067	105.32	0.00125836	1.37241	PMX	A60	Lupus La protein homolog OS=Mus musculus GN=Ssb PE=1 SV=1
O88487	72.6822	0.00126255	1.29857	PMX	A60	Cytoplasmic dynein 1 intermediate chain 2 OS=Mus musculus GN=Dync1i2 PE=1 SV=1
Q9EQG3	86.8576	0.00126557	1.75969	A60	PMX	Sciellin OS=Mus musculus GN=Scel PE=1 SV=2
P97290	25.8555	0.00126607	1.67425	A60	PMX	Plasma protease C1 inhibitor OS=Mus musculus GN=Serping1 PE=1 SV=3
Q922H2	6.3496	0.00127149	2.02796	PMX	A60	[Pyruvate dehydrogenase (acetyl-transferring)] kinase isozyme 3_ mitochondrial OS=Mus musculus GN=Pdk3 PE=1 SV=1
B1AQ75	25.3345	0.00127775	1.97608	A60	PMX	Keratin_ type I cuticular Ha6 OS=Mus musculus GN=Krt36 PE=1 SV=1
Q8JZK9	62.1601	0.00129353	1.41137	A60	PMX	Hydroxymethylglutaryl-CoA synthase_ cytoplasmic OS=Mus musculus GN=Hmgcs1 PE=1 SV=1
Q6IRT3	18.7797	0.00129437	1.50007	PMX	A60	PCNA-interacting partner OS=Mus musculus GN=Parpbp PE=2 SV=3
Q91VC4	58.6383	0.00130463	2.02192	PMX	A60	Plasmalemma vesicle-associated protein OS=Mus musculus GN=Plvap PE=1 SV=1
Q9QZD9	113.953	0.00131839	1.47593	PMX	A60	Eukaryotic translation initiation factor 3 subunit I OS=Mus musculus GN=Eif3i PE=1 SV=1
Q99LI8	10.6841	0.00132689	2.03101	PMX	A60	Hepatocyte growth factor-regulated tyrosine kinase substrate OS=Mus musculus GN=Hgs PE=1 SV=2
Q8VDQ1	54.4923	0.0013343	1.77735	PMX	A60	Prostaglandin reductase 2 OS=Mus musculus GN=Ptgr2 PE=1 SV=2
Q922D8	176.028	0.00135088	1.49418	PMX	A60	C-1-tetrahydrofolate synthase_ cytoplasmic OS=Mus musculus GN=Mthfd1 PE=1 SV=4
Q99LB2	26.6685	0.00135354	1.85115	PMX	A60	Dehydrogenase/reductase SDR family member 4 OS=Mus musculus GN=Dhrs4 PE=1 SV=3
Q9CR00	25.4416	0.00135556	1.46818	A60	PMX	26S proteasome non-ATPase regulatory subunit 9 OS=Mus musculus GN=Psmd9 PE=1 SV=1
Q8VH51	53.1983	0.0013678	1.60566	PMX	A60	RNA-binding protein 39 OS=Mus musculus GN=Rbm39 PE=1 SV=2
P01844;P01845	12.1322	0.00136979	7.35168	A60	PMX	Ig lambda-2 chain C region OS=Mus musculus GN=Iglc2 PE=1 SV=1
Q61239	33.8217	0.00137035	1.44523	A60	PMX	Protein farnesyltransferase/geranylgeranyltransferase type-1 subunit alpha OS=Mus musculus GN=Fnta PE=1 SV=1
Q9QZB7	11.6141	0.00137516	3.05478	PMX	A60	Actin-related protein 10 OS=Mus musculus GN=Actr10 PE=1 SV=2
Q9D7P6	21.8345	0.00137638	1.95979	PMX	A60	Iron-sulfur cluster assembly enzyme ISCU_ mitochondrial OS=Mus musculus GN=Iscu PE=1 SV=1
P18572	68.9396	0.00137771	2.02914	PMX	A60	Basigin OS=Mus musculus GN=Bsg PE=1 SV=2
Q8BH04	49.642	0.00138131	1.76303	PMX	A60	Phosphoenolpyruvate carboxykinase [GTP]_ mitochondrial OS=Mus musculus GN=Pck2 PE=1 SV=1
P11276	407.393	0.00138412	1.92181	A60	PMX	Fibronectin OS=Mus musculus GN=Fn1 PE=1 SV=4
P11438	48.2756	0.00138423	1.22747	PMX	A60	Lysosome-associated membrane glycoprotein 1 OS=Mus musculus GN=Lamp1 PE=1 SV=2
P03987	77.8801	0.0013916	1.52284	A60	PMX	Ig gamma-3 chain C region OS=Mus musculus PE=1 SV=2
Q923B0	21.0593	0.00139189	3.09224	PMX	A60	Gamma-glutamylaminecyclotransferase OS=Mus musculus GN=Ggact PE=1 SV=1
P11591	159.71	0.00139669	4.33989	A60	PMX	Major urinary protein 5 OS=Mus musculus GN=Mup5 PE=2 SV=2
Q8VEE0	36.1555	0.00139766	1.32818	PMX	A60	Ribulose-phosphate 3-epimerase OS=Mus musculus GN=Rpe PE=1 SV=1
Q91V27	18.5441	0.00139988	10.7675	PMX	A60	Melanophilin OS=Mus musculus GN=Mlph PE=1 SV=1
P35173	6.6397	0.00140764	1.88671	A60	PMX	Stefin-3 OS=Mus musculus GN=Stfa3 PE=3 SV=1
Q99MS7	11.4261	0.00141962	3.42383	A60	PMX	EH domain-binding protein 1-like protein 1 OS=Mus musculus GN=Ehbp1l1 PE=1 SV=1
Q8BGA8	5.795	0.00141973	3.39258	PMX	A60	Acyl-coenzyme A synthetase ACSM5_ mitochondrial OS=Mus musculus GN=Acsm5 PE=1 SV=1
Q3UDE2	53.0881	0.00142424	1.41209	PMX	A60	Tubulin--tyrosine ligase-like protein 12 OS=Mus musculus GN=Ttll12 PE=1 SV=1
Q61768	179.466	0.00142902	1.41107	PMX	A60	Kinesin-1 heavy chain OS=Mus musculus GN=Kif5b PE=1 SV=3
Q8BP92	125.166	0.00143936	1.51733	A60	PMX	Reticulocalbin-2 OS=Mus musculus GN=Rcn2 PE=1 SV=1
A6PWD2	18.4043	0.0014425	1.46065	A60	PMX	Forkhead-associated domain-containing protein 1 OS=Mus musculus GN=Fhad1 PE=2 SV=1
Q3US41	40.5226	0.00145047	3.07902	PMX	A60	Epithelial splicing regulatory protein 1 OS=Mus musculus GN=Esrp1 PE=1 SV=2
Q8C4U3	12.8967	0.00145623	3.08149	A60	PMX	Secreted frizzled-related protein 1 OS=Mus musculus GN=Sfrp1 PE=1 SV=3
Q6P5F9	87.589	0.00145792	2.30675	A60	PMX	Exportin-1 OS=Mus musculus GN=Xpo1 PE=1 SV=1
Q8VCI0	17.959	0.00146287	2.62581	PMX	A60	Phospholipase B-like 1 OS=Mus musculus GN=Plbd1 PE=1 SV=1
P19536	68.9003	0.00147613	5.25492	PMX	A60	Cytochrome c oxidase subunit 5B_ mitochondrial OS=Mus musculus GN=Cox5b PE=1 SV=1
Q02844	33.8003	0.00149616	2.42768	A60	PMX	Tryptase OS=Mus musculus GN=Tpsab1 PE=2 SV=1
Q8BH44;Q9ESN1	11.7014	0.00149663	1.6044	A60	PMX	Coronin-2B OS=Mus musculus GN=Coro2b PE=1 SV=2
P55065	27.8502	0.00149863	14.3921	A60	PMX	Phospholipid transfer protein OS=Mus musculus GN=Pltp PE=1 SV=1
O89110	11.0608	0.00149948	2.31979	PMX	A60	Caspase-8 OS=Mus musculus GN=Casp8 PE=1 SV=1
Q8C181;Q9JKP5	12.1027	0.00150936	2.51135	PMX	A60	Muscleblind-like protein 2 OS=Mus musculus GN=Mbnl2 PE=2 SV=2
Q91VA3	10.8029	0.00151531	1.83526	PMX	A60	Calpain-8 OS=Mus musculus GN=Capn8 PE=1 SV=1
P62500	7.2463	0.00152953	1.18049	PMX	A60	TSC22 domain family protein 1 OS=Mus musculus GN=Tsc22d1 PE=1 SV=2
P62814	84.3575	0.00153542	1.48394	PMX	A60	V-type proton ATPase subunit B_ brain isoform OS=Mus musculus GN=Atp6v1b2 PE=1 SV=1
O35286	23.5927	0.00153673	1.14488	PMX	A60	Pre-mRNA-splicing factor ATP-dependent RNA helicase DHX15 OS=Mus musculus GN=Dhx15 PE=1 SV=2
P70671	5.9206	0.00154331	3.38213	PMX	A60	Interferon regulatory factor 3 OS=Mus musculus GN=Irf3 PE=1 SV=1
Q04519	25.5327	0.0015434	6.56079	A60	PMX	Sphingomyelin phosphodiesterase OS=Mus musculus GN=Smpd1 PE=2 SV=2
Q7TQD2	14.4566	0.00154373	2.11806	A60	PMX	Tubulin polymerization-promoting protein OS=Mus musculus GN=Tppp PE=1 SV=1
Q3THS6	26.0974	0.00154624	2.02219	PMX	A60	S-adenosylmethionine synthase isoform type-2 OS=Mus musculus GN=Mat2a PE=1 SV=2
Q99LB6	26.1898	0.00155257	1.41168	PMX	A60	Methionine adenosyltransferase 2 subunit beta OS=Mus musculus GN=Mat2b PE=1 SV=1
Q8BUV3	80.9967	0.00155757	1.37169	A60	PMX	Gephyrin OS=Mus musculus GN=Gphn PE=1 SV=2
P68037	111.306	0.00156463	1.13177	A60	PMX	Ubiquitin-conjugating enzyme E2 L3 OS=Mus musculus GN=Ube2l3 PE=1 SV=1
P10833	86.0186	0.00157468	1.53926	A60	PMX	Ras-related protein R-Ras OS=Mus musculus GN=Rras PE=1 SV=1
Q9ESK9	24.5377	0.00158083	5.03936	A60	PMX	RB1-inducible coiled-coil protein 1 OS=Mus musculus GN=Rb1cc1 PE=1 SV=3
P35282	18.8469	0.00158326	1.59892	A60	PMX	Ras-related protein Rab-21 OS=Mus musculus GN=Rab21 PE=1 SV=4
Q3UV55	5.5552	0.00158378	72.0919	A60	PMX	Nuclear receptor subfamily 1 group D member 1 OS=Mus musculus GN=Nr1d1 PE=1 SV=1
Q99JI6	90.192	0.00159699	1.27711	PMX	A60	Ras-related protein Rap-1b OS=Mus musculus GN=Rap1b PE=1 SV=2
Q91XD2	122.187	0.00160366	1.36484	A60	PMX	LIM and senescent cell antigen-like-containing domain protein 2 OS=Mus musculus GN=Lims2 PE=1 SV=1
P70677	38.8887	0.00160709	1.6274	PMX	A60	Caspase-3 OS=Mus musculus GN=Casp3 PE=1 SV=1
Q80TB7	11.2204	0.00160802	2.85666	A60	PMX	Zinc finger SWIM domain-containing protein 6 OS=Mus musculus GN=Zswim6 PE=1 SV=3
Q9Z1Q5	150.264	0.00160945	1.21984	PMX	A60	Chloride intracellular channel protein 1 OS=Mus musculus GN=Clic1 PE=1 SV=3
P02301;P84244	112.489	0.0016282	1.83886	PMX	A60	Histone H3.3C OS=Mus musculus GN=H3f3c PE=3 SV=3
Q80VA0	40.0098	0.00163313	5.38562	PMX	A60	N-acetylgalactosaminyltransferase 7 OS=Mus musculus GN=Galnt7 PE=1 SV=2
P24526	24.0443	0.00164142	4.43217	PMX	A60	Myelin P2 protein OS=Mus musculus GN=Pmp2 PE=2 SV=2
Q6NVF9	23.5506	0.00164247	1.39353	PMX	A60	Cleavage and polyadenylation specificity factor subunit 6 OS=Mus musculus GN=Cpsf6 PE=1 SV=1
P01665;P01666;P01664;P01667;P01668;P01669	30.3417	0.00164763	248.981	A60	PMX	Ig kappa chain V-III region PC 7043 OS=Mus musculus PE=1 SV=1
P62141	125.654	0.00164856	1.29886	A60	PMX	Serine/threonine-protein phosphatase PP1-beta catalytic subunit OS=Mus musculus GN=Ppp1cb PE=1 SV=3
P54822	75.4156	0.001653	2.09637	PMX	A60	Adenylosuccinate lyase OS=Mus musculus GN=Adsl PE=1 SV=2
Q8BGD9	45.2205	0.00165369	1.57838	PMX	A60	Eukaryotic translation initiation factor 4B OS=Mus musculus GN=Eif4b PE=1 SV=1
Q99JY4	5.7366	0.00165407	5.88133	A60	PMX	TraB domain-containing protein OS=Mus musculus GN=Trabd PE=1 SV=1
A7XUY5	27.0298	0.00165966	7.57091	PMX	A60	Selection and upkeep of intraepithelial T-cells protein 5 OS=Mus musculus GN=Skint5 PE=2 SV=1
P01633	20.718	0.0016616	1.44493	A60	PMX	Ig kappa chain V19-17 OS=Mus musculus GN=Igk-V19-17 PE=1 SV=1
P49586;Q811Q9	41.0073	0.00166189	1.5182	PMX	A60	Choline-phosphate cytidylyltransferase A OS=Mus musculus GN=Pcyt1a PE=1 SV=1
Q9DAR7	65.4467	0.00166448	1.73257	PMX	A60	m7GpppX diphosphatase OS=Mus musculus GN=Dcps PE=1 SV=1
P97355	6.3493	0.00167689	1.18153	A60	PMX	Spermine synthase OS=Mus musculus GN=Sms PE=1 SV=1
Q8R422	29.0369	0.00170322	2.08543	A60	PMX	CD109 antigen OS=Mus musculus GN=Cd109 PE=1 SV=1
Q8BG95	72.0548	0.00173403	1.86878	A60	PMX	Protein phosphatase 1 regulatory subunit 12B OS=Mus musculus GN=Ppp1r12b PE=1 SV=2
Q99K30	88.6255	0.0017407	3.44941	PMX	A60	Epidermal growth factor receptor kinase substrate 8-like protein 2 OS=Mus musculus GN=Eps8l2 PE=1 SV=1
Q99MR6	29.8451	0.00174166	1.60348	PMX	A60	Serrate RNA effector molecule homolog OS=Mus musculus GN=Srrt PE=1 SV=1
Q6PHN9	48.6023	0.00174319	1.57208	PMX	A60	Ras-related protein Rab-35 OS=Mus musculus GN=Rab35 PE=1 SV=1
P70232	23.741	0.00174521	1.45696	A60	PMX	Neural cell adhesion molecule L1-like protein OS=Mus musculus GN=Chl1 PE=1 SV=2
Q9CRY7	17.224	0.00174542	1.66356	PMX	A60	Glycerophosphodiester phosphodiesterase domain-containing protein 1 OS=Mus musculus GN=Gdpd1 PE=1 SV=1
P30416	185.122	0.00175532	1.49605	PMX	A60	Peptidyl-prolyl cis-trans isomerase FKBP4 OS=Mus musculus GN=Fkbp4 PE=1 SV=5
Q9CY16	11.8329	0.00177684	2.58739	PMX	A60	28S ribosomal protein S28_ mitochondrial OS=Mus musculus GN=Mrps28 PE=1 SV=1
E9Q1P8	11.3853	0.00178038	2.54975	PMX	A60	Interferon regulatory factor 2-binding protein 2 OS=Mus musculus GN=Irf2bp2 PE=1 SV=1
Q91VN4	12.22	0.00178989	1.56631	PMX	A60	MICOS complex subunit Mic25 OS=Mus musculus GN=Chchd6 PE=1 SV=2
O89086	62.5294	0.00184024	2.34481	A60	PMX	RNA-binding protein 3 OS=Mus musculus GN=Rbm3 PE=1 SV=1
Q9D7M1	11.8778	0.00184448	1.35803	A60	PMX	Glucose-induced degradation protein 8 homolog OS=Mus musculus GN=Gid8 PE=1 SV=1
P18760	196.534	0.0018469	1.26279	A60	PMX	Cofilin-1 OS=Mus musculus GN=Cfl1 PE=1 SV=3
Q8CCJ3	52.8131	0.00184761	1.33661	PMX	A60	E3 UFM1-protein ligase 1 OS=Mus musculus GN=Ufl1 PE=1 SV=2
Q925B0	22.5591	0.00185415	1.56701	PMX	A60	PRKC apoptosis WT1 regulator protein OS=Mus musculus GN=Pawr PE=1 SV=2
Q8BGW1	6.2302	0.00185508	1.25756	A60	PMX	Alpha-ketoglutarate-dependent dioxygenase FTO OS=Mus musculus GN=Fto PE=1 SV=1
Q9ES00	10.3551	0.00185888	1.48643	A60	PMX	Ubiquitin conjugation factor E4 B OS=Mus musculus GN=Ube4b PE=1 SV=3
Q99NB1	147.327	0.00186608	1.77602	PMX	A60	Acetyl-coenzyme A synthetase 2-like_ mitochondrial OS=Mus musculus GN=Acss1 PE=1 SV=1
Q8CHH9	49.8648	0.00187117	1.3058	A60	PMX	Septin-8 OS=Mus musculus GN=Sept8 PE=1 SV=4
Q6IRU5	51.7904	0.00187536	1.63232	PMX	A60	Clathrin light chain B OS=Mus musculus GN=Cltb PE=1 SV=1
O89106	5.6973	0.00188394	2.08891	PMX	A60	Bis(5'-adenosyl)-triphosphatase OS=Mus musculus GN=Fhit PE=1 SV=3
P0CW02;P0CW03	7.0088	0.0018855	1.42271	A60	PMX	Lymphocyte antigen 6C1 OS=Mus musculus GN=Ly6c1 PE=2 SV=1
P58044	76.1148	0.0018933	1.67166	A60	PMX	Isopentenyl-diphosphate Delta-isomerase 1 OS=Mus musculus GN=Idi1 PE=1 SV=1
Q60864	267.721	0.00190266	1.09155	PMX	A60	Stress-induced-phosphoprotein 1 OS=Mus musculus GN=Stip1 PE=1 SV=1
Q9R1P3	29.185	0.00192202	1.23626	A60	PMX	Proteasome subunit beta type-2 OS=Mus musculus GN=Psmb2 PE=1 SV=1
Q91WQ3	148.761	0.00194804	1.3087	PMX	A60	Tyrosine--tRNA ligase_ cytoplasmic OS=Mus musculus GN=Yars PE=1 SV=3
P03995	33.0234	0.00195392	1.69522	PMX	A60	Glial fibrillary acidic protein OS=Mus musculus GN=Gfap PE=1 SV=4
Q9CQ37	21.7843	0.00195839	2.74019	PMX	A60	Ubiquitin-conjugating enzyme E2 T OS=Mus musculus GN=Ube2t PE=1 SV=1
Q64010	89.3525	0.00196642	1.21503	PMX	A60	Adapter molecule crk OS=Mus musculus GN=Crk PE=1 SV=1
Q3TMH2	6.7876	0.00196871	1.82338	PMX	A60	Secernin-3 OS=Mus musculus GN=Scrn3 PE=1 SV=1
Q9D832	61.6562	0.00197266	1.51159	A60	PMX	DnaJ homolog subfamily B member 4 OS=Mus musculus GN=Dnajb4 PE=1 SV=1
Q76LS9	17.164	0.00197323	1.25395	PMX	A60	Protein FAM63A OS=Mus musculus GN=Fam63a PE=1 SV=1
Q8CGC7	157.022	0.0019779	1.22609	PMX	A60	Bifunctional glutamate/proline--tRNA ligase OS=Mus musculus GN=Eprs PE=1 SV=4
Q3TPE9	17.131	0.00198747	1.52792	A60	PMX	Ankyrin repeat and MYND domain-containing protein 2 OS=Mus musculus GN=Ankmy2 PE=1 SV=1
Q8CGN5	17.8709	0.00202688	1.91646	A60	PMX	Perilipin-1 OS=Mus musculus GN=Plin1 PE=1 SV=2
Q05920	307.677	0.00203481	1.21603	A60	PMX	Pyruvate carboxylase_ mitochondrial OS=Mus musculus GN=Pc PE=1 SV=1
P99024	388.767	0.00204894	1.19359	A60	PMX	Tubulin beta-5 chain OS=Mus musculus GN=Tubb5 PE=1 SV=1
P34928	7.2191	0.00205282	2.30204	A60	PMX	Apolipoprotein C-I OS=Mus musculus GN=Apoc1 PE=1 SV=1
Q8VCJ6	7.6955	0.00205437	128.643	A60	PMX	Mas-related G-protein coupled receptor member F OS=Mus musculus GN=Mrgprf PE=2 SV=1
Q6A4J8	35.0986	0.00205845	1.73927	A60	PMX	Ubiquitin carboxyl-terminal hydrolase 7 OS=Mus musculus GN=Usp7 PE=1 SV=1
Q6IRU2	201.959	0.00206871	1.05563	A60	PMX	Tropomyosin alpha-4 chain OS=Mus musculus GN=Tpm4 PE=1 SV=3
Q9WV85	14.1791	0.00207079	3.97562	PMX	A60	Nucleoside diphosphate kinase 3 OS=Mus musculus GN=Nme3 PE=1 SV=3
Q60973	111.294	0.00207102	1.95432	A60	PMX	Histone-binding protein RBBP7 OS=Mus musculus GN=Rbbp7 PE=1 SV=1
O54962	75.741	0.00207124	1.36216	A60	PMX	Barrier-to-autointegration factor OS=Mus musculus GN=Banf1 PE=1 SV=1
Q62048	67.9148	0.00207182	1.51405	A60	PMX	Astrocytic phosphoprotein PEA-15 OS=Mus musculus GN=Pea15 PE=1 SV=1
Q9Z1Q4	29.0477	0.00207451	3.61253	A60	PMX	Lymphocyte antigen 6 complex locus protein G6c OS=Mus musculus GN=Ly6g6c PE=1 SV=1
Q8BVQ5	17.3439	0.00207902	1.89508	PMX	A60	Protein phosphatase methylesterase 1 OS=Mus musculus GN=Ppme1 PE=1 SV=5
P51859	114.319	0.00208454	1.27415	PMX	A60	Hepatoma-derived growth factor OS=Mus musculus GN=Hdgf PE=1 SV=2
P70208	16.2582	0.00209809	1.90837	A60	PMX	Plexin-A3 OS=Mus musculus GN=Plxna3 PE=1 SV=2
Q99MK8	0	0.00209946	2.16054	A60	PMX	Beta-adrenergic receptor kinase 1 OS=Mus musculus GN=Adrbk1 PE=1 SV=2
O70291	10.5528	0.00210083	1.9055	PMX	A60	G protein-coupled receptor kinase 4 OS=Mus musculus GN=Grk4 PE=2 SV=2
Q8BPB5	63.4886	0.00211897	1.47554	A60	PMX	EGF-containing fibulin-like extracellular matrix protein 1 OS=Mus musculus GN=Efemp1 PE=1 SV=1
Q61598	330.084	0.00213492	1.1904	PMX	A60	Rab GDP dissociation inhibitor beta OS=Mus musculus GN=Gdi2 PE=1 SV=1
P46471	86.3014	0.0021477	1.17402	PMX	A60	26S protease regulatory subunit 7 OS=Mus musculus GN=Psmc2 PE=1 SV=5
Q8K1M6	104.339	0.00214834	1.1404	PMX	A60	Dynamin-1-like protein OS=Mus musculus GN=Dnm1l PE=1 SV=2
Q07235	8.3937	0.00215224	78.7836	A60	PMX	Glia-derived nexin OS=Mus musculus GN=Serpine2 PE=1 SV=2
Q9JM14	31.5632	0.00216032	1.26103	PMX	A60	5'(3')-deoxyribonucleotidase_ cytosolic type OS=Mus musculus GN=Nt5c PE=1 SV=1
P16283	19.2527	0.00216151	1.39579	PMX	A60	Anion exchange protein 3 OS=Mus musculus GN=Slc4a3 PE=1 SV=2
Q3TCH7	28.4982	0.00217222	1.40041	A60	PMX	Cullin-4A OS=Mus musculus GN=Cul4a PE=1 SV=1
P48722	91.4549	0.00219009	2.70879	PMX	A60	Heat shock 70 kDa protein 4L OS=Mus musculus GN=Hspa4l PE=1 SV=2
Q9D7Q1	43.4677	0.00219267	1.59452	A60	PMX	Chitotriosidase-1 OS=Mus musculus GN=Chit1 PE=1 SV=2
P14429	20.1373	0.00219275	1.81188	PMX	A60	H-2 class I histocompatibility antigen_ Q7 alpha chain OS=Mus musculus GN=H2-Q7 PE=1 SV=1
Q8BSL7	131.938	0.00219359	1.73068	A60	PMX	ADP-ribosylation factor 2 OS=Mus musculus GN=Arf2 PE=1 SV=2
Q8BHD7	24.8013	0.00219948	1.6223	PMX	A60	Polypyrimidine tract-binding protein 3 OS=Mus musculus GN=Ptbp3 PE=1 SV=1
Q9D6Y9	11.9236	0.0022014	1.86733	A60	PMX	1_4-alpha-glucan-branching enzyme OS=Mus musculus GN=Gbe1 PE=1 SV=1
Q61739	48.8347	0.00222114	1.64451	PMX	A60	Integrin alpha-6 OS=Mus musculus GN=Itga6 PE=1 SV=3
P80316	198.197	0.00223587	1.41477	PMX	A60	T-complex protein 1 subunit epsilon OS=Mus musculus GN=Cct5 PE=1 SV=1
Q8BFQ8	18.2963	0.00224019	1.38328	PMX	A60	Parkinson disease 7 domain-containing protein 1 OS=Mus musculus GN=Pddc1 PE=1 SV=1
Q9Z2D8	45.9828	0.00224717	1.47553	A60	PMX	Methyl-CpG-binding domain protein 3 OS=Mus musculus GN=Mbd3 PE=1 SV=1
Q99KP3	40.6161	0.0022513	1.25413	PMX	A60	Lambda-crystallin homolog OS=Mus musculus GN=Cryl1 PE=1 SV=3
P60605	12.4941	0.00225368	1.81725	PMX	A60	Ubiquitin-conjugating enzyme E2 G2 OS=Mus musculus GN=Ube2g2 PE=1 SV=1
P40630	20.4231	0.0022561	3.14495	PMX	A60	Transcription factor A_ mitochondrial OS=Mus musculus GN=Tfam PE=1 SV=2
P52825	158.554	0.00226949	1.58785	PMX	A60	Carnitine O-palmitoyltransferase 2_ mitochondrial OS=Mus musculus GN=Cpt2 PE=1 SV=2
P17439	46.193	0.00227181	1.25754	A60	PMX	Glucosylceramidase OS=Mus musculus GN=Gba PE=1 SV=1
Q8BG51	17.4443	0.00227453	3.83861	PMX	A60	Mitochondrial Rho GTPase 1 OS=Mus musculus GN=Rhot1 PE=1 SV=1
Q06138	104.415	0.00227677	1.56117	PMX	A60	Calcium-binding protein 39 OS=Mus musculus GN=Cab39 PE=1 SV=2
Q9WV03	11.048	0.00228414	2.95661	A60	PMX	Protein FAM50A OS=Mus musculus GN=Fam50a PE=1 SV=1
O89053	93.4023	0.00229275	1.50886	A60	PMX	Coronin-1A OS=Mus musculus GN=Coro1a PE=1 SV=5
Q99LD4	56.4204	0.00229674	1.26853	PMX	A60	COP9 signalosome complex subunit 1 OS=Mus musculus GN=Gps1 PE=1 SV=1
Q99P72	70.7304	0.00230259	1.37743	A60	PMX	Reticulon-4 OS=Mus musculus GN=Rtn4 PE=1 SV=2
Q60668	109.101	0.00230624	1.23587	PMX	A60	Heterogeneous nuclear ribonucleoprotein D0 OS=Mus musculus GN=Hnrnpd PE=1 SV=2
Q91WK2	56.372	0.00230923	1.44804	PMX	A60	Eukaryotic translation initiation factor 3 subunit H OS=Mus musculus GN=Eif3h PE=1 SV=1
Q3TWW8	19.618	0.00231947	2.39698	PMX	A60	Serine/arginine-rich splicing factor 6 OS=Mus musculus GN=Srsf6 PE=1 SV=1
Q8C8T8	6.8413	0.00232036	1.44169	A60	PMX	Pre-rRNA-processing protein TSR2 homolog OS=Mus musculus GN=Tsr2 PE=1 SV=1
Q9EQH2	53.9531	0.00232455	1.26879	PMX	A60	Endoplasmic reticulum aminopeptidase 1 OS=Mus musculus GN=Erap1 PE=1 SV=2
O08992	12.9276	0.00232752	2.59842	A60	PMX	Syntenin-1 OS=Mus musculus GN=Sdcbp PE=1 SV=1
Q8VE37	25.4568	0.00234616	1.35313	PMX	A60	Regulator of chromosome condensation OS=Mus musculus GN=Rcc1 PE=1 SV=1
P55002	13.4554	0.00235293	1.76649	A60	PMX	Microfibrillar-associated protein 2 OS=Mus musculus GN=Mfap2 PE=2 SV=1
Q6P1F6;Q925E7	65.5506	0.00236125	1.28681	PMX	A60	Serine/threonine-protein phosphatase 2A 55 kDa regulatory subunit B alpha isoform OS=Mus musculus GN=Ppp2r2a PE=1 SV=1
Q8C7X2	11.23	0.0023742	3.96078	PMX	A60	ER membrane protein complex subunit 1 OS=Mus musculus GN=Emc1 PE=1 SV=1
Q03311	57.172	0.00238159	1.79253	A60	PMX	Cholinesterase OS=Mus musculus GN=Bche PE=1 SV=2
Q6PIU9	12.5887	0.00238315	1.36355	PMX	A60	Uncharacterized protein FLJ45252 homolog OS=Mus musculus PE=1 SV=2
P62627	24.69	0.00238833	1.25089	PMX	A60	Dynein light chain roadblock-type 1 OS=Mus musculus GN=Dynlrb1 PE=1 SV=3
P48024;Q9CXU9	44.7502	0.00238999	1.69781	PMX	A60	Eukaryotic translation initiation factor 1 OS=Mus musculus GN=Eif1 PE=1 SV=2
Q99JR1	43.6246	0.00239767	1.87713	PMX	A60	Sideroflexin-1 OS=Mus musculus GN=Sfxn1 PE=1 SV=3
Q9R1K9	5.7562	0.00240375	1.72915	PMX	A60	Centrin-2 OS=Mus musculus GN=Cetn2 PE=1 SV=1
Q91WT8	19.1168	0.00243971	12.6766	PMX	A60	RNA-binding protein 47 OS=Mus musculus GN=Rbm47 PE=1 SV=1
P01868;P01869	85.4809	0.00245972	1.93072	A60	PMX	Ig gamma-1 chain C region secreted form OS=Mus musculus GN=Ighg1 PE=1 SV=1
Q9R0M6	6.3487	0.00246696	1.47085	PMX	A60	Ras-related protein Rab-9A OS=Mus musculus GN=Rab9a PE=1 SV=1
Q9D2V7	16.9785	0.00248463	1.56492	PMX	A60	Coronin-7 OS=Mus musculus GN=Coro7 PE=1 SV=2
Q8BFY6	39.375	0.00249189	1.70921	A60	PMX	Peflin OS=Mus musculus GN=Pef1 PE=1 SV=1
P26638	159.868	0.00249555	2.09152	PMX	A60	Serine--tRNA ligase_ cytoplasmic OS=Mus musculus GN=Sars PE=1 SV=3
Q60590	38.4342	0.00251837	1.92552	A60	PMX	Alpha-1-acid glycoprotein 1 OS=Mus musculus GN=Orm1 PE=1 SV=1
Q9JIK5	11.3117	0.00252075	1.3768	PMX	A60	Nucleolar RNA helicase 2 OS=Mus musculus GN=Ddx21 PE=1 SV=3
Q08857	25.9637	0.00252209	2.10842	PMX	A60	Platelet glycoprotein 4 OS=Mus musculus GN=Cd36 PE=1 SV=2
O89020	86.6067	0.00256697	1.3662	A60	PMX	Afamin OS=Mus musculus GN=Afm PE=1 SV=2
Q64105	95.143	0.00258613	1.73826	PMX	A60	Sepiapterin reductase OS=Mus musculus GN=Spr PE=1 SV=1
Q8K0C5	52.9784	0.00261823	7.18458	A60	PMX	Zymogen granule membrane protein 16 OS=Mus musculus GN=Zg16 PE=1 SV=1
Q9D6S7	43.1987	0.00261832	1.7824	PMX	A60	Ribosome-recycling factor_ mitochondrial OS=Mus musculus GN=Mrrf PE=1 SV=1
P13707	68.8823	0.00263319	2.29619	PMX	A60	Glycerol-3-phosphate dehydrogenase [NAD(+)]_ cytoplasmic OS=Mus musculus GN=Gpd1 PE=1 SV=3
P56376	21.1233	0.00263685	1.6426	PMX	A60	Acylphosphatase-1 OS=Mus musculus GN=Acyp1 PE=1 SV=2
Q61545	33.0631	0.00264071	1.48312	PMX	A60	RNA-binding protein EWS OS=Mus musculus GN=Ewsr1 PE=1 SV=2
Q8BMA6	24.4186	0.00264969	2.95639	PMX	A60	Signal recognition particle subunit SRP68 OS=Mus musculus GN=Srp68 PE=1 SV=2
P48725	10.8278	0.00265198	2.13002	A60	PMX	Pericentrin OS=Mus musculus GN=Pcnt PE=1 SV=2
Q5SVL6	6.635	0.00265205	204.213	PMX	A60	Rap1 GTPase-activating protein 2 OS=Mus musculus GN=Rap1gap2 PE=1 SV=1
Q60692	59.7127	0.00265373	1.25195	A60	PMX	Proteasome subunit beta type-6 OS=Mus musculus GN=Psmb6 PE=1 SV=3
Q9CQW2;Q8VEH3	48.1109	0.00265683	1.71431	A60	PMX	ADP-ribosylation factor-like protein 8B OS=Mus musculus GN=Arl8b PE=1 SV=1
P33267	59.0407	0.00265792	11.2877	A60	PMX	Cytochrome P450 2F2 OS=Mus musculus GN=Cyp2f2 PE=1 SV=1
P10518	173.04	0.00265841	1.35626	A60	PMX	Delta-aminolevulinic acid dehydratase OS=Mus musculus GN=Alad PE=1 SV=1
Q6PIE5	176.242	0.00266409	1.83848	PMX	A60	Sodium/potassium-transporting ATPase subunit alpha-2 OS=Mus musculus GN=Atp1a2 PE=1 SV=1
P40336	12.4225	0.00266605	2.19023	PMX	A60	Vacuolar protein sorting-associated protein 26A OS=Mus musculus GN=Vps26a PE=1 SV=1
Q6ZQI3	62.1856	0.00266974	1.44737	PMX	A60	Malectin OS=Mus musculus GN=Mlec PE=1 SV=2
Q60902	30.5701	0.00269193	1.96643	PMX	A60	Epidermal growth factor receptor substrate 15-like 1 OS=Mus musculus GN=Eps15l1 PE=1 SV=3
Q91YR1	61.0856	0.0026965	1.28298	PMX	A60	Twinfilin-1 OS=Mus musculus GN=Twf1 PE=1 SV=2
Q9D711	11.7001	0.00269757	1.72325	A60	PMX	Pirin OS=Mus musculus GN=Pir PE=1 SV=1
Q3TR54	17.2797	0.00269858	20.5546	A60	PMX	Gasdermin-C4 OS=Mus musculus GN=Gsdmc4 PE=2 SV=2
Q9CZW5	107.25	0.00272543	1.63984	PMX	A60	Mitochondrial import receptor subunit TOM70 OS=Mus musculus GN=Tomm70a PE=1 SV=2
Q9D620;G3XA57	41.8685	0.00274346	1.51267	PMX	A60	Rab11 family-interacting protein 1 OS=Mus musculus GN=Rab11fip1 PE=1 SV=2
Q03173	28.9702	0.00274604	1.8166	A60	PMX	Protein enabled homolog OS=Mus musculus GN=Enah PE=1 SV=2
Q9CR16	81.8811	0.00277882	1.15827	PMX	A60	Peptidyl-prolyl cis-trans isomerase D OS=Mus musculus GN=Ppid PE=1 SV=3
O70172	17.4499	0.00279274	1.71442	A60	PMX	Phosphatidylinositol 5-phosphate 4-kinase type-2 alpha OS=Mus musculus GN=Pip4k2a PE=1 SV=1
Q3TDN2	25.1496	0.00280726	1.31029	PMX	A60	FAS-associated factor 2 OS=Mus musculus GN=Faf2 PE=1 SV=2
P97820;Q3TLD5	16.0859	0.00280797	1.98865	A60	PMX	Mitogen-activated protein kinase kinase kinase kinase 4 OS=Mus musculus GN=Map4k4 PE=1 SV=1
Q8VEK3	186.94	0.00281129	1.26224	PMX	A60	Heterogeneous nuclear ribonucleoprotein U OS=Mus musculus GN=Hnrnpu PE=1 SV=1
Q9JKK7	5.5048	0.00281425	3.04151	A60	PMX	Tropomodulin-2 OS=Mus musculus GN=Tmod2 PE=1 SV=2
Q62468	29.2424	0.00282909	1.82464	PMX	A60	Villin-1 OS=Mus musculus GN=Vil1 PE=1 SV=3
Q6NVE9	5.5605	0.0028472	3.77134	PMX	A60	Protein phosphatase PTC7 homolog OS=Mus musculus GN=Pptc7 PE=1 SV=1
Q8VE95	12.854	0.00286496	3.54185	PMX	A60	UPF0598 protein C8orf82 homolog OS=Mus musculus PE=1 SV=1
P11103	23.9444	0.00289668	2.02947	PMX	A60	Poly [ADP-ribose] polymerase 1 OS=Mus musculus GN=Parp1 PE=1 SV=3
Q9CWK8	69.1152	0.00289689	1.48186	PMX	A60	Sorting nexin-2 OS=Mus musculus GN=Snx2 PE=1 SV=2
Q04750	5.6918	0.00290697	1.82228	PMX	A60	DNA topoisomerase 1 OS=Mus musculus GN=Top1 PE=1 SV=2
Q64152	60.1087	0.00291188	1.59684	A60	PMX	Transcription factor BTF3 OS=Mus musculus GN=Btf3 PE=1 SV=3
P62835	89.9916	0.00293245	1.21425	PMX	A60	Ras-related protein Rap-1A OS=Mus musculus GN=Rap1a PE=1 SV=1
Q99PT1	158.465	0.00295112	1.20776	PMX	A60	Rho GDP-dissociation inhibitor 1 OS=Mus musculus GN=Arhgdia PE=1 SV=3
P0C605	41.3678	0.00295256	1.94678	A60	PMX	cGMP-dependent protein kinase 1 OS=Mus musculus GN=Prkg1 PE=1 SV=1
P26262	11.8472	0.00295336	5.9679	A60	PMX	Plasma kallikrein OS=Mus musculus GN=Klkb1 PE=1 SV=2
Q91W90	147.746	0.00295506	2.04481	PMX	A60	Thioredoxin domain-containing protein 5 OS=Mus musculus GN=Txndc5 PE=1 SV=2
P01637;P01638	6.0627	0.00295571	3.60333	A60	PMX	Ig kappa chain V-V region T1 OS=Mus musculus PE=4 SV=1
P50462	23.4759	0.00297282	1.59377	PMX	A60	Cysteine and glycine-rich protein 3 OS=Mus musculus GN=Csrp3 PE=1 SV=1
P22907	58.8175	0.00297844	1.78487	A60	PMX	Porphobilinogen deaminase OS=Mus musculus GN=Hmbs PE=1 SV=2
Q9D808	14.4769	0.0029847	2.00084	PMX	A60	Potassium voltage-gated channel subfamily E member 2 OS=Mus musculus GN=Kcne2 PE=2 SV=2
Q9QUR6	200.306	0.00299288	1.40098	A60	PMX	Prolyl endopeptidase OS=Mus musculus GN=Prep PE=1 SV=1
Q9WTL7	14.9282	0.00300086	1.46645	PMX	A60	Acyl-protein thioesterase 2 OS=Mus musculus GN=Lypla2 PE=1 SV=1
P42208	127.427	0.00301278	1.22555	PMX	A60	Septin-2 OS=Mus musculus GN=Sept2 PE=1 SV=2
Q7TPR4	794.21	0.00301842	1.93506	A60	PMX	Alpha-actinin-1 OS=Mus musculus GN=Actn1 PE=1 SV=1
P18653	35.4917	0.00302353	3.30837	PMX	A60	Ribosomal protein S6 kinase alpha-1 OS=Mus musculus GN=Rps6ka1 PE=1 SV=1
Q9QY36;Q3UX61	23.2773	0.00305242	1.24225	PMX	A60	N-alpha-acetyltransferase 10 OS=Mus musculus GN=Naa10 PE=1 SV=1
Q9D1G1	146.159	0.00307605	1.75768	PMX	A60	Ras-related protein Rab-1B OS=Mus musculus GN=Rab1b PE=1 SV=1
P01029	61.9665	0.00309931	6.36816	A60	PMX	Complement C4-B OS=Mus musculus GN=C4b PE=1 SV=3
O08663	47.8593	0.00310624	1.81027	A60	PMX	Methionine aminopeptidase 2 OS=Mus musculus GN=Metap2 PE=1 SV=1
Q9DAK9	35.6445	0.00310857	1.44847	PMX	A60	14 kDa phosphohistidine phosphatase OS=Mus musculus GN=Phpt1 PE=1 SV=1
Q3URD3	202.664	0.00311094	1.39098	A60	PMX	Sarcolemmal membrane-associated protein OS=Mus musculus GN=Slmap PE=1 SV=2
Q8C0M9	12.2017	0.00314078	1.62426	PMX	A60	Isoaspartyl peptidase/L-asparaginase OS=Mus musculus GN=Asrgl1 PE=1 SV=1
P61222	50.5049	0.0031898	1.90803	PMX	A60	ATP-binding cassette sub-family E member 1 OS=Mus musculus GN=Abce1 PE=1 SV=1
P50114	20.1739	0.00319973	1.6665	A60	PMX	Protein S100-B OS=Mus musculus GN=S100b PE=1 SV=2
Q8BWT1	293.788	0.00322759	1.1161	PMX	A60	3-ketoacyl-CoA thiolase_ mitochondrial OS=Mus musculus GN=Acaa2 PE=1 SV=3
Q8VE88	23.6598	0.00322958	1.97787	PMX	A60	Protein FAM114A2 OS=Mus musculus GN=Fam114a2 PE=1 SV=2
P63017	548.466	0.00323622	1.25538	PMX	A60	Heat shock cognate 71 kDa protein OS=Mus musculus GN=Hspa8 PE=1 SV=1
Q9DCM0	64.7369	0.00324571	1.19507	PMX	A60	Persulfide dioxygenase ETHE1_ mitochondrial OS=Mus musculus GN=Ethe1 PE=1 SV=2
Q62093	70.2873	0.003296	1.56669	PMX	A60	Serine/arginine-rich splicing factor 2 OS=Mus musculus GN=Srsf2 PE=1 SV=4
Q80VQ1	11.6242	0.00330176	1.60779	PMX	A60	Leucine-rich repeat-containing protein 1 OS=Mus musculus GN=Lrrc1 PE=1 SV=2
Q6ZQ58	54.0062	0.00330406	1.42083	PMX	A60	La-related protein 1 OS=Mus musculus GN=Larp1 PE=1 SV=3
P16015	161.149	0.00332228	1.16526	PMX	A60	Carbonic anhydrase 3 OS=Mus musculus GN=Ca3 PE=1 SV=3
Q3U7R1	98.2074	0.00333984	1.65082	A60	PMX	Extended synaptotagmin-1 OS=Mus musculus GN=Esyt1 PE=1 SV=2
Q62376	34.2569	0.00336992	2.48196	PMX	A60	U1 small nuclear ribonucleoprotein 70 kDa OS=Mus musculus GN=Snrnp70 PE=1 SV=2
P55258;Q9DD03	87.4147	0.00337417	1.3023	PMX	A60	Ras-related protein Rab-8A OS=Mus musculus GN=Rab8a PE=1 SV=2
Q9D0R8	6.3075	0.00339959	2.00597	PMX	A60	Protein LSM12 homolog OS=Mus musculus GN=Lsm12 PE=1 SV=1
Q925I1	37.1443	0.00340729	1.32379	PMX	A60	ATPase family AAA domain-containing protein 3 OS=Mus musculus GN=Atad3 PE=1 SV=1
P18527	22.0773	0.00342836	1.51999	A60	PMX	Ig heavy chain V region 914 OS=Mus musculus PE=1 SV=1
Q9CX56	23.0561	0.00342991	1.39929	PMX	A60	26S proteasome non-ATPase regulatory subunit 8 OS=Mus musculus GN=Psmd8 PE=1 SV=2
Q99KK2	5.8326	0.00343676	1.72194	PMX	A60	N-acylneuraminate cytidylyltransferase OS=Mus musculus GN=Cmas PE=1 SV=2
Q6PDL0	45.1642	0.00344122	1.39398	PMX	A60	Cytoplasmic dynein 1 light intermediate chain 2 OS=Mus musculus GN=Dync1li2 PE=1 SV=2
P12672	5.5986	0.00345358	4.90799	A60	PMX	43 kDa receptor-associated protein of the synapse OS=Mus musculus GN=Rapsn PE=2 SV=4
P49722	86.6535	0.00346577	1.36091	A60	PMX	Proteasome subunit alpha type-2 OS=Mus musculus GN=Psma2 PE=1 SV=3
Q61160	6.5963	0.00347753	1.76156	PMX	A60	FAS-associated death domain protein OS=Mus musculus GN=Fadd PE=1 SV=1
P19157;P46425	171.582	0.00350526	1.12924	A60	PMX	Glutathione S-transferase P 1 OS=Mus musculus GN=Gstp1 PE=1 SV=2
Q9Z315	45.475	0.00351558	1.33615	A60	PMX	U4/U6.U5 tri-snRNP-associated protein 1 OS=Mus musculus GN=Sart1 PE=1 SV=1
Q63810	34.3278	0.00351906	1.27664	PMX	A60	Calcineurin subunit B type 1 OS=Mus musculus GN=Ppp3r1 PE=1 SV=3
[truncated: 1,228 more rows]

## Sheet: sorted p-value
Accession	Confidence score	Anova (p)	Max fold change	Highest mean condition	Lowest mean condition	Description
P31257	5.2923	7.54952e-15	Infinity	A60	PMX	Homeobox protein Hox-C10 OS=Mus musculus GN=Hoxc10 PE=2 SV=1
Q7TN37	5.6217	3.90517e-09	Infinity	A60	PMX	Transient receptor potential cation channel subfamily M member 4 OS=Mus musculus GN=Trpm4 PE=1 SV=1
O09116	168.121	4.17481e-09	87.4422	A60	PMX	Small proline-rich protein 3 OS=Mus musculus GN=Sprr3 PE=2 SV=1
P04104	621.79	7.4697e-09	19.5779	A60	PMX	Keratin_ type II cytoskeletal 1 OS=Mus musculus GN=Krt1 PE=1 SV=4
Q9CR35	198.969	9.19788e-09	21.1415	A60	PMX	Chymotrypsinogen B OS=Mus musculus GN=Ctrb1 PE=1 SV=1
Q9D2Q8	96.0856	9.92984e-09	6.17412	A60	PMX	Protein S100-A14 OS=Mus musculus GN=S100a14 PE=1 SV=1
O54974	99.8028	1.06224e-08	36.9121	A60	PMX	Galectin-7 OS=Mus musculus GN=Lgals7 PE=2 SV=3
O89094	97.9865	1.07488e-08	13.6823	A60	PMX	Caspase-14 OS=Mus musculus GN=Casp14 PE=1 SV=1
P01872	153.449	2.43263e-08	3.06008	A60	PMX	Ig mu chain C region OS=Mus musculus GN=Ighm PE=1 SV=2
P61375	18.5629	2.94209e-08	Infinity	A60	PMX	LIM/homeobox protein Lhx5 OS=Mus musculus GN=Lhx5 PE=2 SV=1
Q8BGX0	18.9066	3.34045e-08	9.65831	A60	PMX	E3 ubiquitin-protein ligase TRIM23 OS=Mus musculus GN=Trim23 PE=2 SV=1
Q9JHY3	17.3136	3.48169e-08	Infinity	A60	PMX	WAP four-disulfide core domain protein 12 OS=Mus musculus GN=Wfdc12 PE=2 SV=1
Q69ZS7	11.6293	4.4233e-08	9.03337	A60	PMX	HBS1-like protein OS=Mus musculus GN=Hbs1l PE=1 SV=2
O70258	32.7661	6.3836e-08	2.80498	A60	PMX	Epsilon-sarcoglycan OS=Mus musculus GN=Sgce PE=1 SV=2
Q9D6Z6	5.9584	6.75706e-08	Infinity	A60	PMX	Interleukin-36 beta OS=Mus musculus GN=Il36b PE=2 SV=1
Q62009	418.27	6.96327e-08	10.074	A60	PMX	Periostin OS=Mus musculus GN=Postn PE=1 SV=2
Q67FY2	5.79	7.014e-08	50.3636	A60	PMX	B-cell CLL/lymphoma 9-like protein OS=Mus musculus GN=Bcl9l PE=1 SV=1
E9PV24	165.735	9.82704e-08	3.56735	A60	PMX	Fibrinogen alpha chain OS=Mus musculus GN=Fga PE=1 SV=1
Q3V2T4	40.0695	1.04912e-07	74.2854	A60	PMX	Keratinocyte differentiation-associated protein OS=Mus musculus GN=Krtdap PE=2 SV=1
P07146	118.589	1.20319e-07	15.0309	A60	PMX	Anionic trypsin-2 OS=Mus musculus GN=Prss2 PE=1 SV=1
P18761	136.802	1.6479e-07	8.75381	A60	PMX	Carbonic anhydrase 6 OS=Mus musculus GN=Ca6 PE=1 SV=3
P07744	670.323	1.75208e-07	8.64136	A60	PMX	Keratin_ type II cytoskeletal 4 OS=Mus musculus GN=Krt4 PE=1 SV=2
Q61781;A1L317;A6BLY7;Q61765;Q61897;Q8VCW2;Q9Z320	569.38	1.95057e-07	13.8991	A60	PMX	Keratin_ type I cytoskeletal 14 OS=Mus musculus GN=Krt14 PE=1 SV=2
Q7TMF5	31.5511	2.2446e-07	5.24259	A60	PMX	Serpin A12 OS=Mus musculus GN=Serpina12 PE=1 SV=2
Q921W4	16.7906	2.38237e-07	2.16943	A60	PMX	Quinone oxidoreductase-like protein 1 OS=Mus musculus GN=Cryzl1 PE=1 SV=1
Q62266	95.447	2.50611e-07	12.8326	A60	PMX	Cornifin-A OS=Mus musculus GN=Sprr1a PE=1 SV=1
Q9D7P9	445.987	2.99495e-07	14.7805	A60	PMX	Serpin B12 OS=Mus musculus GN=Serpinb12 PE=2 SV=1
P27546	204.081	3.34616e-07	3.27429	A60	PMX	Microtubule-associated protein 4 OS=Mus musculus GN=Map4 PE=1 SV=3
P36369;P36368	96.3006	3.70822e-07	57.0522	A60	PMX	Kallikrein 1-related peptidase b26 OS=Mus musculus GN=Klk1b26 PE=2 SV=1
Q00896;P07758	271.948	3.87375e-07	7.04557	A60	PMX	Alpha-1-antitrypsin 1-3 OS=Mus musculus GN=Serpina1c PE=1 SV=2
P97855	68.8152	3.90553e-07	7.43379	A60	PMX	Ras GTPase-activating protein-binding protein 1 OS=Mus musculus GN=G3bp1 PE=1 SV=1
Q3SYP2	45.3012	4.00781e-07	32.0588	A60	PMX	Chymotrypsin-C OS=Mus musculus GN=Ctrc PE=1 SV=1
Q8R460	19.2885	4.00972e-07	10.0778	A60	PMX	Interleukin-36 gamma OS=Mus musculus GN=Il36g PE=2 SV=1
P14602	210.883	5.16426e-07	3.66318	A60	PMX	Heat shock protein beta-1 OS=Mus musculus GN=Hspb1 PE=1 SV=3
Q8C1C1	146.147	5.31407e-07	6.2592	A60	PMX	Proactivator polypeptide-like 1 OS=Mus musculus GN=Psapl1 PE=1 SV=2
P22599;Q00898	253.785	5.44804e-07	3.60274	A60	PMX	Alpha-1-antitrypsin 1-2 OS=Mus musculus GN=Serpina1b PE=1 SV=2
Q05816	266.651	5.65757e-07	6.25701	A60	PMX	Fatty acid-binding protein_ epidermal OS=Mus musculus GN=Fabp5 PE=1 SV=3
Q91X72	278.476	7.23903e-07	4.65028	A60	PMX	Hemopexin OS=Mus musculus GN=Hpx PE=1 SV=2
Q00623	267.902	7.43953e-07	4.35613	A60	PMX	Apolipoprotein A-I OS=Mus musculus GN=Apoa1 PE=1 SV=2
P02535	574.19	7.71983e-07	80.5751	A60	PMX	Keratin_ type I cytoskeletal 10 OS=Mus musculus GN=Krt10 PE=1 SV=3
O70456	256.173	7.92946e-07	12.5458	A60	PMX	14-3-3 protein sigma OS=Mus musculus GN=Sfn PE=1 SV=2
Q9CWH6	47.421	7.97692e-07	2.93927	A60	PMX	Proteasome subunit alpha type-7-like OS=Mus musculus GN=Psma8 PE=1 SV=1
P08074	86.4337	8.19081e-07	9.96565	A60	PMX	Carbonyl reductase [NADPH] 2 OS=Mus musculus GN=Cbr2 PE=1 SV=1
P46660	26.3859	8.70943e-07	5.78027	A60	PMX	Alpha-internexin OS=Mus musculus GN=Ina PE=1 SV=3
P70188	16.3863	8.89551e-07	13.815	A60	PMX	Kinesin-associated protein 3 OS=Mus musculus GN=Kifap3 PE=1 SV=1
Q91W40	40.706	9.05187e-07	5.75634	A60	PMX	Kinesin light chain 3 OS=Mus musculus GN=Klc3 PE=1 SV=1
P82198	293.79	9.90604e-07	4.70517	A60	PMX	Transforming growth factor-beta-induced protein ig-h3 OS=Mus musculus GN=Tgfbi PE=1 SV=1
P10493	423.762	1.01095e-06	5.3486	A60	PMX	Nidogen-1 OS=Mus musculus GN=Nid1 PE=1 SV=2
Q9Z331	478.964	1.09503e-06	14.2511	A60	PMX	Keratin_ type II cytoskeletal 6B OS=Mus musculus GN=Krt6b PE=1 SV=3
P10649	297.958	1.10136e-06	1.72056	A60	PMX	Glutathione S-transferase Mu 1 OS=Mus musculus GN=Gstm1 PE=1 SV=2
P01863;P01865;P01864;P84751	94.5194	1.16768e-06	4.5353	A60	PMX	Ig gamma-2A chain C region_ A allele OS=Mus musculus GN=Ighg PE=1 SV=1
Q8CIT9	272.491	1.21774e-06	13.9242	A60	PMX	Suprabasin OS=Mus musculus GN=Sbsn PE=2 SV=1
P47226	144.782	1.22833e-06	1.71803	A60	PMX	Testin OS=Mus musculus GN=Tes PE=1 SV=1
Q61655	25.0434	1.26091e-06	2.70813	A60	PMX	ATP-dependent RNA helicase DDX19A OS=Mus musculus GN=Ddx19a PE=1 SV=2
O08638	2462.76	1.26096e-06	3.25676	A60	PMX	Myosin-11 OS=Mus musculus GN=Myh11 PE=1 SV=1
Q9DBX3	108.139	1.29871e-06	2.31871	A60	PMX	Sushi domain-containing protein 2 OS=Mus musculus GN=Susd2 PE=1 SV=1
Q8R016	148.161	1.35893e-06	3.5623	A60	PMX	Bleomycin hydrolase OS=Mus musculus GN=Blmh PE=1 SV=1
Q6UGQ3	60.5824	1.38133e-06	12.4283	A60	PMX	Secretoglobin family 2B member 2 OS=Mus musculus GN=Scgb2b2 PE=2 SV=1
Q99K43;O35594	24.2485	1.47704e-06	7.56643	A60	PMX	Protein regulator of cytokinesis 1 OS=Mus musculus GN=Prc1 PE=1 SV=2
Q09PK2	214.938	1.48879e-06	41.5288	A60	PMX	Retroviral-like aspartic protease 1 OS=Mus musculus GN=Asprv1 PE=1 SV=1
Q08189	360.622	1.63708e-06	4.78291	A60	PMX	Protein-glutamine gamma-glutamyltransferase E OS=Mus musculus GN=Tgm3 PE=1 SV=2
Q9D6P8	171.338	1.63881e-06	27.2927	A60	PMX	Calmodulin-like protein 3 OS=Mus musculus GN=Calml3 PE=2 SV=1
Q7TMY8	40.6868	1.67236e-06	2.52903	A60	PMX	E3 ubiquitin-protein ligase HUWE1 OS=Mus musculus GN=Huwe1 PE=1 SV=5
P07759;P29621;Q5I2A0	310.59	1.69646e-06	2.98504	A60	PMX	Serine protease inhibitor A3K OS=Mus musculus GN=Serpina3k PE=1 SV=2
Q61704	54.5221	1.81306e-06	3.74772	A60	PMX	Inter-alpha-trypsin inhibitor heavy chain H3 OS=Mus musculus GN=Itih3 PE=1 SV=3
P12023	6.6309	1.87408e-06	9.99516	A60	PMX	Amyloid beta A4 protein OS=Mus musculus GN=App PE=1 SV=3
P97927	394.666	1.90047e-06	2.97729	A60	PMX	Laminin subunit alpha-4 OS=Mus musculus GN=Lama4 PE=1 SV=2
P27005	37.9228	1.90459e-06	7.66832	A60	PMX	Protein S100-A8 OS=Mus musculus GN=S100a8 PE=1 SV=3
P10107	352.436	1.94032e-06	4.71254	A60	PMX	Annexin A1 OS=Mus musculus GN=Anxa1 PE=1 SV=2
Q08093	90.8741	1.95713e-06	2.39685	A60	PMX	Calponin-2 OS=Mus musculus GN=Cnn2 PE=1 SV=1
P00688	527.01	2.04366e-06	5.77835	A60	PMX	Pancreatic alpha-amylase OS=Mus musculus GN=Amy2 PE=1 SV=2
P21550	320.615	2.10804e-06	1.79038	A60	PMX	Beta-enolase OS=Mus musculus GN=Eno3 PE=1 SV=3
P28665;P28666	482.291	2.11644e-06	6.30642	A60	PMX	Murinoglobulin-1 OS=Mus musculus GN=Mug1 PE=1 SV=3
Q03734;Q91WP6	114.864	2.1906e-06	4.57068	A60	PMX	Serine protease inhibitor A3M OS=Mus musculus GN=Serpina3m PE=1 SV=2
Q7M747	14.6576	2.25667e-06	11.0072	A60	PMX	Secretoglobin family 2B member 24 OS=Mus musculus GN=Scgb2b24 PE=2 SV=1
P15089	54.6055	2.40471e-06	33.9992	A60	PMX	Mast cell carboxypeptidase A OS=Mus musculus GN=Cpa3 PE=2 SV=1
Q5BU09	5.1346	2.46861e-06	4.51081	A60	PMX	E2F-associated phosphoprotein OS=Mus musculus GN=Eapp PE=1 SV=2
Q9JI02	59.1033	2.47707e-06	4.99774	A60	PMX	Secretoglobin family 2B member 20 OS=Mus musculus GN=Scgb2b20 PE=2 SV=1
Q6P253	197.022	2.60402e-06	7.14621	A60	PMX	Dermokine OS=Mus musculus GN=Dmkn PE=2 SV=2
Q9ERU9	10.8677	2.66978e-06	3.22922	A60	PMX	E3 SUMO-protein ligase RanBP2 OS=Mus musculus GN=Ranbp2 PE=1 SV=2
Q9JLI8	38.5716	2.68744e-06	3.00859	A60	PMX	Squamous cell carcinoma antigen recognized by T-cells 3 OS=Mus musculus GN=Sart3 PE=1 SV=1
O08677	136.325	2.71603e-06	3.31505	A60	PMX	Kininogen-1 OS=Mus musculus GN=Kng1 PE=1 SV=1
Q99MQ4	153.717	2.82498e-06	6.86876	A60	PMX	Asporin OS=Mus musculus GN=Aspn PE=1 SV=1
P28653	178.872	2.92499e-06	3.49116	A60	PMX	Biglycan OS=Mus musculus GN=Bgn PE=1 SV=1
Q04857	472.684	2.96591e-06	7.11902	A60	PMX	Collagen alpha-1(VI) chain OS=Mus musculus GN=Col6a1 PE=1 SV=1
P00687	277.063	2.99186e-06	3.76534	A60	PMX	Alpha-amylase 1 OS=Mus musculus GN=Amy1 PE=1 SV=2
Q02788	321.031	3.00518e-06	7.37508	A60	PMX	Collagen alpha-2(VI) chain OS=Mus musculus GN=Col6a2 PE=1 SV=3
P08122	98.9626	3.03914e-06	2.70961	A60	PMX	Collagen alpha-2(IV) chain OS=Mus musculus GN=Col4a2 PE=1 SV=4
P00683	58.1422	3.15227e-06	13.7028	A60	PMX	Ribonuclease pancreatic OS=Mus musculus GN=Rnase1 PE=1 SV=2
Q61838	658.556	3.18565e-06	6.62904	A60	PMX	Pregnancy zone protein OS=Mus musculus GN=Pzp PE=1 SV=3
P03958	459.044	3.29803e-06	52.5636	A60	PMX	Adenosine deaminase OS=Mus musculus GN=Ada PE=1 SV=3
Q91VJ2	102.014	3.34228e-06	2.97552	A60	PMX	Protein kinase C delta-binding protein OS=Mus musculus GN=Prkcdbp PE=1 SV=1
Q8BH35	36.1301	3.45127e-06	9.54323	A60	PMX	Complement component C8 beta chain OS=Mus musculus GN=C8b PE=1 SV=1
Q9R0H5	43.2485	3.69261e-06	2.04004	A60	PMX	Keratin_ type II cytoskeletal 71 OS=Mus musculus GN=Krt71 PE=1 SV=1
P01644;P01645;P01643;P01646;P01647	15.6391	3.70438e-06	3.48605	A60	PMX	Ig kappa chain V-V region HP R16.7 OS=Mus musculus PE=1 SV=1
Q6IME9	52.5964	3.73623e-06	4.10709	A60	PMX	Keratin_ type II cytoskeletal 72 OS=Mus musculus GN=Krt72 PE=3 SV=1
Q70IV5	651.989	3.76084e-06	2.82744	A60	PMX	Synemin OS=Mus musculus GN=Synm PE=1 SV=2
Q9CQ19;P51667;Q62082	267.751	3.9062e-06	2.56886	A60	PMX	Myosin regulatory light polypeptide 9 OS=Mus musculus GN=Myl9 PE=1 SV=3
Q61554	636.268	3.94998e-06	2.57178	A60	PMX	Fibrillin-1 OS=Mus musculus GN=Fbn1 PE=1 SV=1
Q9WUR2;Q78JN3	53.1016	4.11779e-06	5.1882	A60	PMX	Enoyl-CoA delta isomerase 2_ mitochondrial OS=Mus musculus GN=Eci2 PE=1 SV=2
Q64285	196.853	4.23897e-06	11.0897	A60	PMX	Bile salt-activated lipase OS=Mus musculus GN=Cel PE=1 SV=1
O70423	210.823	4.25528e-06	4.88429	A60	PMX	Membrane primary amine oxidase OS=Mus musculus GN=Aoc3 PE=1 SV=3
Q9D7J7	22.4888	4.34748e-06	3.52314	A60	PMX	Calpain small subunit 2 OS=Mus musculus GN=Capns2 PE=2 SV=1
Q8VHX6	1007.97	4.3566e-06	3.80374	A60	PMX	Filamin-C OS=Mus musculus GN=Flnc PE=1 SV=3
Q8CFI0	11.1457	4.54067e-06	3.58502	A60	PMX	E3 ubiquitin-protein ligase NEDD4-like OS=Mus musculus GN=Nedd4l PE=1 SV=2
Q9JHR7	270.942	4.56867e-06	2.13039	A60	PMX	Insulin-degrading enzyme OS=Mus musculus GN=Ide PE=1 SV=1
P97346	12.9523	4.63685e-06	3.06862	A60	PMX	Nucleoredoxin OS=Mus musculus GN=Nxn PE=1 SV=1
P02468	605.098	4.75086e-06	3.18451	A60	PMX	Laminin subunit gamma-1 OS=Mus musculus GN=Lamc1 PE=1 SV=2
P48678	638.419	4.89974e-06	2.02434	A60	PMX	Prelamin-A/C OS=Mus musculus GN=Lmna PE=1 SV=2
Q61699	119.19	4.90973e-06	10.4815	A60	PMX	Heat shock protein 105 kDa OS=Mus musculus GN=Hsph1 PE=1 SV=2
Q05793	982.678	4.91125e-06	2.26163	A60	PMX	Basement membrane-specific heparan sulfate proteoglycan core protein OS=Mus musculus GN=Hspg2 PE=1 SV=1
P08730	587.644	4.92916e-06	3.81764	A60	PMX	Keratin_ type I cytoskeletal 13 OS=Mus musculus GN=Krt13 PE=1 SV=2
Q921I1	639.067	5.02837e-06	2.57469	A60	PMX	Serotransferrin OS=Mus musculus GN=Tf PE=1 SV=1
Q9Z0G0	41.5751	5.10549e-06	2.48105	A60	PMX	PDZ domain-containing protein GIPC1 OS=Mus musculus GN=Gipc1 PE=1 SV=1
P35459	49.8762	5.12812e-06	6.44416	A60	PMX	Lymphocyte antigen 6D OS=Mus musculus GN=Ly6d PE=1 SV=1
Q8K1H9	41.3802	5.43661e-06	7.49008	A60	PMX	Odorant-binding protein 2a OS=Mus musculus GN=Obp2a PE=2 SV=1
P28654	266.567	5.438e-06	3.30345	A60	PMX	Decorin OS=Mus musculus GN=Dcn PE=1 SV=1
P70207	5.5568	5.51069e-06	2.03734	A60	PMX	Plexin-A2 OS=Mus musculus GN=Plxna2 PE=1 SV=2
P21844	79.6326	5.72329e-06	9.99912	A60	PMX	Chymase OS=Mus musculus GN=Cma1 PE=1 SV=2
P07743	103.731	5.74235e-06	2.02487	A60	PMX	BPI fold-containing family A member 2 OS=Mus musculus GN=Bpifa2 PE=1 SV=1
Q5BKQ4	270.24	5.75908e-06	4.15155	A60	PMX	Inactive pancreatic lipase-related protein 1 OS=Mus musculus GN=Pnliprp1 PE=1 SV=2
Q9JMD0	18.5951	5.8289e-06	3.62909	A60	PMX	BUB3-interacting and GLEBS motif-containing protein ZNF207 OS=Mus musculus GN=Znf207 PE=1 SV=1
Q8R1H0	14.241	5.95885e-06	18.5292	A60	PMX	Homeodomain-only protein OS=Mus musculus GN=Hopx PE=1 SV=1
Q8BJS8	5.182	5.98286e-06	2.34546	A60	PMX	Mdm2-binding protein OS=Mus musculus GN=Mtbp PE=1 SV=1
Q06318	33.8568	6.12856e-06	3.39855	A60	PMX	Uteroglobin OS=Mus musculus GN=Scgb1a1 PE=1 SV=1
P55772	22.9143	6.1384e-06	2.54521	A60	PMX	Ectonucleoside triphosphate diphosphohydrolase 1 OS=Mus musculus GN=Entpd1 PE=1 SV=1
P18165	18.7949	6.22824e-06	4.58727	A60	PMX	Loricrin OS=Mus musculus GN=Lor PE=2 SV=2
Q61703	41.5828	6.23154e-06	1.96351	A60	PMX	Inter-alpha-trypsin inhibitor heavy chain H2 OS=Mus musculus GN=Itih2 PE=1 SV=1
P19324	167.801	6.41149e-06	1.31398	A60	PMX	Serpin H1 OS=Mus musculus GN=Serpinh1 PE=1 SV=3
Q8VEJ9	17.526	6.70728e-06	2.45355	A60	PMX	Vacuolar protein sorting-associated protein 4A OS=Mus musculus GN=Vps4a PE=1 SV=1
P04919	36.6477	7.02714e-06	2.37726	A60	PMX	Band 3 anion transport protein OS=Mus musculus GN=Slc4a1 PE=1 SV=1
P08551	48.0325	7.15454e-06	15.3575	A60	PMX	Neurofilament light polypeptide OS=Mus musculus GN=Nefl PE=1 SV=5
Q9D1H9	104.303	7.28294e-06	4.90722	A60	PMX	Microfibril-associated glycoprotein 4 OS=Mus musculus GN=Mfap4 PE=1 SV=1
P01654;P01655;P01656;P03977;P01657;P01659;P01660;P01673	37.1735	7.39593e-06	39.0421	A60	PMX	Ig kappa chain V-III region PC 2880/PC 1229 OS=Mus musculus PE=1 SV=1
Q8CI43	30.6281	7.50931e-06	3.62063	A60	PMX	Myosin light chain 6B OS=Mus musculus GN=Myl6b PE=1 SV=1
Q9QXC1	128.68	7.63485e-06	5.8124	A60	PMX	Fetuin-B OS=Mus musculus GN=Fetub PE=1 SV=1
Q8C6C9	57.572	7.71516e-06	9.35096	A60	PMX	Protein LEG1 homolog OS=Mus musculus GN=Leg1 PE=2 SV=2
Q60674	13.2244	7.76553e-06	4.85236	A60	PMX	Nuclear receptor subfamily 1 group D member 2 OS=Mus musculus GN=Nr1d2 PE=1 SV=1
P40240	22.6727	7.76948e-06	4.01927	A60	PMX	CD9 antigen OS=Mus musculus GN=Cd9 PE=1 SV=2
Q9D5S7	23.6601	7.8487e-06	7.53348	A60	PMX	Leucine-rich repeat and guanylate kinase domain-containing protein OS=Mus musculus GN=Lrguk PE=1 SV=1
Q9R1A9	58.5214	8.00658e-06	6.1474	A60	PMX	Three prime repair exonuclease 2 OS=Mus musculus GN=Trex2 PE=2 SV=1
Q62523	46.9619	8.35457e-06	3.48299	A60	PMX	Zyxin OS=Mus musculus GN=Zyx PE=1 SV=2
P00493	90.8299	8.37155e-06	2.08449	A60	PMX	Hypoxanthine-guanine phosphoribosyltransferase OS=Mus musculus GN=Hprt1 PE=1 SV=3
P02816	59.0471	8.48028e-06	2.56486	A60	PMX	Prolactin-inducible protein homolog OS=Mus musculus GN=Pip PE=2 SV=3
Q8K0E8	226.007	8.56287e-06	3.54161	A60	PMX	Fibrinogen beta chain OS=Mus musculus GN=Fgb PE=1 SV=1
P07724	887.338	8.56316e-06	2.64107	A60	PMX	Serum albumin OS=Mus musculus GN=Alb PE=1 SV=3
P15379	13.7633	8.63317e-06	3.77976	A60	PMX	CD44 antigen OS=Mus musculus GN=Cd44 PE=1 SV=3
P37804	339.138	8.65879e-06	1.96096	A60	PMX	Transgelin OS=Mus musculus GN=Tagln PE=1 SV=3
P0C871	18.5569	8.74608e-06	24.2473	A60	PMX	Cytosolic phospholipase A2 beta OS=Mus musculus GN=Pla2g4b PE=2 SV=1
Q61235	46.1912	9.37822e-06	1.8601	A60	PMX	Beta-2-syntrophin OS=Mus musculus GN=Sntb2 PE=1 SV=2
P21614	264.914	9.66451e-06	3.03752	A60	PMX	Vitamin D-binding protein OS=Mus musculus GN=Gc PE=1 SV=2
Q8BFW7	313.831	9.69895e-06	2.68291	A60	PMX	Lipoma-preferred partner homolog OS=Mus musculus GN=Lpp PE=1 SV=1
Q62188	209.035	9.78146e-06	2.40265	A60	PMX	Dihydropyrimidinase-related protein 3 OS=Mus musculus GN=Dpysl3 PE=1 SV=1
Q3UPR9	73.8118	9.89528e-06	2.45315	A60	PMX	Somatomedin-B and thrombospondin type-1 domain-containing protein OS=Mus musculus GN=Sbspon PE=2 SV=1
Q9EPM5	5.6735	9.97338e-06	10.9378	A60	PMX	Syncoilin OS=Mus musculus GN=Sync PE=1 SV=1
Q01279	80.9171	1.03068e-05	8.34244	A60	PMX	Epidermal growth factor receptor OS=Mus musculus GN=Egfr PE=1 SV=1
P14873	90.742	1.03259e-05	10.2379	A60	PMX	Microtubule-associated protein 1B OS=Mus musculus GN=Map1b PE=1 SV=2
Q91YN9	42.7775	1.03654e-05	2.63524	A60	PMX	BAG family molecular chaperone regulator 2 OS=Mus musculus GN=Bag2 PE=1 SV=1
P51885	255.601	1.04496e-05	3.73202	A60	PMX	Lumican OS=Mus musculus GN=Lum PE=1 SV=2
P15948	150.214	1.04831e-05	9.10308	A60	PMX	Kallikrein 1-related peptidase b22 OS=Mus musculus GN=Klk1b22 PE=1 SV=1
Q920E5	97.1863	1.10467e-05	2.89667	A60	PMX	Farnesyl pyrophosphate synthase OS=Mus musculus GN=Fdps PE=1 SV=1
P01898;P01895;P01900	36.9415	1.1061e-05	3.91952	A60	PMX	H-2 class I histocompatibility antigen_ Q10 alpha chain OS=Mus musculus GN=H2-Q10 PE=1 SV=3
Q00519	222.683	1.12489e-05	3.81188	A60	PMX	Xanthine dehydrogenase/oxidase OS=Mus musculus GN=Xdh PE=1 SV=5
O88456	81.1159	1.12551e-05	1.51234	A60	PMX	Calpain small subunit 1 OS=Mus musculus GN=Capns1 PE=1 SV=1
Q62000	199.102	1.12672e-05	6.67759	A60	PMX	Mimecan OS=Mus musculus GN=Ogn PE=1 SV=1
Q9DBB9	18.5883	1.12992e-05	9.41088	A60	PMX	Carboxypeptidase N subunit 2 OS=Mus musculus GN=Cpn2 PE=1 SV=2
Q9JK53	241.22	1.13523e-05	4.83522	A60	PMX	Prolargin OS=Mus musculus GN=Prelp PE=1 SV=2
Q91YH5	106.652	1.15871e-05	1.87689	A60	PMX	Atlastin-3 OS=Mus musculus GN=Atl3 PE=1 SV=1
Q0VBK2	56.0956	1.16293e-05	2.60889	A60	PMX	Keratin_ type II cytoskeletal 80 OS=Mus musculus GN=Krt80 PE=1 SV=1
P25799	18.6758	1.17245e-05	3.13173	A60	PMX	Nuclear factor NF-kappa-B p105 subunit OS=Mus musculus GN=Nfkb1 PE=1 SV=2
Q497I4	38.1574	1.17619e-05	2.89689	A60	PMX	Keratin_ type I cuticular Ha5 OS=Mus musculus GN=Krt35 PE=1 SV=1
Q6IFX3	25.812	1.18973e-05	1.29364	A60	PMX	Keratin_ type I cytoskeletal 40 OS=Mus musculus GN=Krt40 PE=2 SV=1
P01837	52.3316	1.21471e-05	2.30205	A60	PMX	Ig kappa chain C region OS=Mus musculus PE=1 SV=1
P35385	45.1669	1.23206e-05	3.29128	A60	PMX	Heat shock protein beta-7 OS=Mus musculus GN=Hspb7 PE=1 SV=3
P58771	339.104	1.23753e-05	1.68709	A60	PMX	Tropomyosin alpha-1 chain OS=Mus musculus GN=Tpm1 PE=1 SV=1
P20918	143.538	1.31024e-05	10.0686	A60	PMX	Plasminogen OS=Mus musculus GN=Plg PE=1 SV=3
P09055	265.768	1.33844e-05	2.51373	A60	PMX	Integrin beta-1 OS=Mus musculus GN=Itgb1 PE=1 SV=1
B2RSH2	69.7372	1.35112e-05	1.27405	A60	PMX	Guanine nucleotide-binding protein G(i) subunit alpha-1 OS=Mus musculus GN=Gnai1 PE=1 SV=1
P31001	635.899	1.37815e-05	3.99996	A60	PMX	Desmin OS=Mus musculus GN=Des PE=1 SV=3
G5E861	16.869	1.38562e-05	4.18226	A60	PMX	Sodium channel and clathrin linker 1 OS=Mus musculus GN=Sclt1 PE=1 SV=1
P54728	94.1046	1.39527e-05	2.46083	A60	PMX	UV excision repair protein RAD23 homolog B OS=Mus musculus GN=Rad23b PE=1 SV=2
P10639	127.169	1.44143e-05	1.80423	A60	PMX	Thioredoxin OS=Mus musculus GN=Txn PE=1 SV=3
Q8VHD8	54.8598	1.47702e-05	3.68216	A60	PMX	Hornerin OS=Mus musculus GN=Hrnr PE=2 SV=1
P70168	165.628	1.4969e-05	1.37575	A60	PMX	Importin subunit beta-1 OS=Mus musculus GN=Kpnb1 PE=1 SV=2
P62748;P84075	67.4828	1.50683e-05	1.29782	A60	PMX	Hippocalcin-like protein 1 OS=Mus musculus GN=Hpcal1 PE=1 SV=2
Q9DBR7	220.486	1.5183e-05	2.16864	A60	PMX	Protein phosphatase 1 regulatory subunit 12A OS=Mus musculus GN=Ppp1r12a PE=1 SV=2
Q8R5F8	94.8163	1.52418e-05	4.40784	A60	PMX	Epidermal growth factor receptor kinase substrate 8-like protein 1 OS=Mus musculus GN=Eps8l1 PE=1 SV=1
Q6QI06	6.0266	1.5346e-05	2.43411	A60	PMX	Rapamycin-insensitive companion of mTOR OS=Mus musculus GN=Rictor PE=1 SV=2
Q61234	18.3611	1.55564e-05	3.74885	A60	PMX	Alpha-1-syntrophin OS=Mus musculus GN=Snta1 PE=1 SV=1
P02463	68.0953	1.59475e-05	5.38176	A60	PMX	Collagen alpha-1(IV) chain OS=Mus musculus GN=Col4a1 PE=1 SV=4
O35074	89.8983	1.62548e-05	2.92407	A60	PMX	Prostacyclin synthase OS=Mus musculus GN=Ptgis PE=1 SV=1
Q08091	381.682	1.63022e-05	2.00154	A60	PMX	Calponin-1 OS=Mus musculus GN=Cnn1 PE=1 SV=1
P24622	75.0864	1.66934e-05	3.75525	A60	PMX	Alpha-crystallin A chain OS=Mus musculus GN=Cryaa PE=2 SV=1
Q62264	6.2685	1.68124e-05	2.24421	A60	PMX	Thyroid hormone-inducible hepatic protein OS=Mus musculus GN=Thrsp PE=1 SV=1
Q9Z0L8	83.8477	1.73241e-05	4.13213	A60	PMX	Gamma-glutamyl hydrolase OS=Mus musculus GN=Ggh PE=1 SV=2
O09164	48.2745	1.7405e-05	2.63455	A60	PMX	Extracellular superoxide dismutase [Cu-Zn] OS=Mus musculus GN=Sod3 PE=1 SV=1
P01662;P01663	14.6701	1.75585e-05	37.119	A60	PMX	Ig kappa chain V-III region ABPC 22/PC 9245 OS=Mus musculus PE=1 SV=1
Q8BX02	189.685	1.76673e-05	1.95507	A60	PMX	KN motif and ankyrin repeat domain-containing protein 2 OS=Mus musculus GN=Kank2 PE=1 SV=1
Q7TSF1;Q61495	37.5633	1.7833e-05	2.34621	A60	PMX	Desmoglein-1-beta OS=Mus musculus GN=Dsg1b PE=1 SV=1
Q60605;P05977;P09542	209.282	1.78443e-05	2.04377	A60	PMX	Myosin light polypeptide 6 OS=Mus musculus GN=Myl6 PE=1 SV=3
Q6A070	34.2257	1.80596e-05	10.356	A60	PMX	Protein FAM179B OS=Mus musculus GN=Fam179b PE=1 SV=3
P54869	77.6002	1.81623e-05	1.69952	A60	PMX	Hydroxymethylglutaryl-CoA synthase_ mitochondrial OS=Mus musculus GN=Hmgcs2 PE=1 SV=2
Q9CRB6	86.1689	1.89146e-05	2.92291	A60	PMX	Tubulin polymerization-promoting protein family member 3 OS=Mus musculus GN=Tppp3 PE=1 SV=1
Q3UMT1	81.7375	1.89245e-05	2.8797	A60	PMX	Protein phosphatase 1 regulatory subunit 12C OS=Mus musculus GN=Ppp1r12c PE=1 SV=1
Q9DC50	76.8037	1.90703e-05	6.71259	A60	PMX	Peroxisomal carnitine O-octanoyltransferase OS=Mus musculus GN=Crot PE=1 SV=1
B2RS91	6.1964	1.91038e-05	4.68268	A60	PMX	RNA polymerase I-specific transcription initiation factor RRN3 OS=Mus musculus GN=Rrn3 PE=1 SV=1
P11680	12.0188	1.91609e-05	2.96396	A60	PMX	Properdin OS=Mus musculus GN=Cfp PE=2 SV=2
O54724	191.261	1.94933e-05	2.65327	A60	PMX	Polymerase I and transcript release factor OS=Mus musculus GN=Ptrf PE=1 SV=1
Q8BTM8	2349.36	1.99253e-05	2.79002	A60	PMX	Filamin-A OS=Mus musculus GN=Flna PE=1 SV=5
O55127	10.8962	2.02069e-05	5.25581	A60	PMX	Cytochrome P450 26A1 OS=Mus musculus GN=Cyp26a1 PE=2 SV=1
P31725	33.2387	2.05501e-05	3.82898	A60	PMX	Protein S100-A9 OS=Mus musculus GN=S100a9 PE=1 SV=3
O89103	11.0904	2.08923e-05	161.199	A60	PMX	Complement component C1q receptor OS=Mus musculus GN=Cd93 PE=1 SV=1
O35744	163.287	2.20768e-05	10.0929	A60	PMX	Chitinase-like protein 3 OS=Mus musculus GN=Chil3 PE=1 SV=2
Q8R4E6	26.5955	2.21726e-05	3.34919	A60	PMX	Purine-rich element-binding protein gamma OS=Mus musculus GN=Purg PE=1 SV=1
Q60648	55.1942	2.22588e-05	3.76475	A60	PMX	Ganglioside GM2 activator OS=Mus musculus GN=Gm2a PE=1 SV=2
A6H584	483.1	2.23723e-05	2.38906	A60	PMX	Collagen alpha-5(VI) chain OS=Mus musculus GN=Col6a5 PE=1 SV=4
P12388	73.3829	2.27513e-05	12.6041	A60	PMX	Plasminogen activator inhibitor 2_ macrophage OS=Mus musculus GN=Serpinb2 PE=1 SV=1
P43137	75.5816	2.28754e-05	2.73724	A60	PMX	Lithostathine-1 OS=Mus musculus GN=Reg1 PE=1 SV=1
P70124	221.228	2.29521e-05	1.91302	A60	PMX	Serpin B5 OS=Mus musculus GN=Serpinb5 PE=1 SV=1
Q61830	23.1957	2.33908e-05	2.36834	A60	PMX	Macrophage mannose receptor 1 OS=Mus musculus GN=Mrc1 PE=1 SV=2
Q01730	125.79	2.34011e-05	1.43978	A60	PMX	Ras suppressor protein 1 OS=Mus musculus GN=Rsu1 PE=1 SV=3
P01027	414.469	2.34659e-05	2.6387	A60	PMX	Complement C3 OS=Mus musculus GN=C3 PE=1 SV=3
Q8K363	6.6937	2.36204e-05	3.14393	A60	PMX	ATP-dependent RNA helicase DDX18 OS=Mus musculus GN=Ddx18 PE=1 SV=1
P04426	5.1362	2.45757e-05	24.8791	A60	PMX	Proto-oncogene Wnt-1 OS=Mus musculus GN=Wnt1 PE=1 SV=1
Q80XI7	180.509	2.45821e-05	5.45886	A60	PMX	Vomeromodulin OS=Mus musculus PE=2 SV=1
P49025	39.5499	2.53193e-05	1.27977	A60	PMX	Citron Rho-interacting kinase OS=Mus musculus GN=Cit PE=1 SV=3
P97347	272.425	2.5513e-05	5.52328	A60	PMX	Repetin OS=Mus musculus GN=Rptn PE=2 SV=2
P07356	331.219	2.55286e-05	2.3018	A60	PMX	Annexin A2 OS=Mus musculus GN=Anxa2 PE=1 SV=2
P51660	42.1771	2.55406e-05	1.60497	A60	PMX	Peroxisomal multifunctional enzyme type 2 OS=Mus musculus GN=Hsd17b4 PE=1 SV=3
Q9R0K7	48.236	2.59753e-05	6.89341	A60	PMX	Plasma membrane calcium-transporting ATPase 2 OS=Mus musculus GN=Atp2b2 PE=1 SV=2
P05208	154.58	2.60608e-05	34.7959	A60	PMX	Chymotrypsin-like elastase family member 2A OS=Mus musculus GN=Cela2a PE=1 SV=1
P70380	6.2248	2.61629e-05	2.61238	A60	PMX	Interleukin-18 OS=Mus musculus GN=Il18 PE=1 SV=2
P40201	5.1299	2.67888e-05	67.503	A60	PMX	Chromodomain-helicase-DNA-binding protein 1 OS=Mus musculus GN=Chd1 PE=1 SV=3
Q9EQW7	13.059	2.70599e-05	2.90194	A60	PMX	Kinesin-like protein KIF13A OS=Mus musculus GN=Kif13a PE=1 SV=1
O70555	10.8544	2.72209e-05	5.07243	A60	PMX	Small proline-rich protein 2D OS=Mus musculus GN=Sprr2d PE=2 SV=1
P16546	1105.49	2.78577e-05	1.65547	A60	PMX	Spectrin alpha chain_ non-erythrocytic 1 OS=Mus musculus GN=Sptan1 PE=1 SV=4
P45377	155.543	2.89037e-05	1.87898	A60	PMX	Aldose reductase-related protein 2 OS=Mus musculus GN=Akr1b8 PE=1 SV=2
Q8BVA4	67.4106	2.93596e-05	1.95428	A60	PMX	Leiomodin-1 OS=Mus musculus GN=Lmod1 PE=2 SV=1
P16110	89.6559	2.97497e-05	5.82642	A60	PMX	Galectin-3 OS=Mus musculus GN=Lgals3 PE=1 SV=3
Q01514	30.6235	3.02375e-05	3.17899	A60	PMX	Guanylate-binding protein 1 OS=Mus musculus GN=Gbp1 PE=1 SV=1
Q7TMR0	17.379	3.03833e-05	6.13215	A60	PMX	Lysosomal Pro-X carboxypeptidase OS=Mus musculus GN=Prcp PE=1 SV=2
Q9QXS6	113.515	3.05628e-05	2.35215	A60	PMX	Drebrin OS=Mus musculus GN=Dbn1 PE=1 SV=4
Q9ET01	98.6507	3.07277e-05	2.35831	A60	PMX	Glycogen phosphorylase_ liver form OS=Mus musculus GN=Pygl PE=1 SV=4
Q6DFW4	18.7997	3.14874e-05	2.1264	A60	PMX	Nucleolar protein 58 OS=Mus musculus GN=Nop58 PE=1 SV=1
P97872	11.4498	3.15677e-05	2.47477	A60	PMX	Dimethylaniline monooxygenase [N-oxide-forming] 5 OS=Mus musculus GN=Fmo5 PE=1 SV=4
Q9DBD0	74.4854	3.2127e-05	3.19379	A60	PMX	Inhibitor of carbonic anhydrase OS=Mus musculus GN=Ica PE=1 SV=1
Q8BYK4	5.8303	3.24774e-05	17.4798	A60	PMX	Retinol dehydrogenase 12 OS=Mus musculus GN=Rdh12 PE=2 SV=1
Q9WTI7	244.985	3.27644e-05	1.75561	A60	PMX	Unconventional myosin-Ic OS=Mus musculus GN=Myo1c PE=1 SV=2
P70298	17.5531	3.28943e-05	2.6714	A60	PMX	Homeobox protein cut-like 2 OS=Mus musculus GN=Cux2 PE=2 SV=2
O55222	204.734	3.33745e-05	2.22332	A60	PMX	Integrin-linked protein kinase OS=Mus musculus GN=Ilk PE=1 SV=2
O89026	16.8631	3.40204e-05	3.07216	A60	PMX	Roundabout homolog 1 OS=Mus musculus GN=Robo1 PE=1 SV=1
Q8R2Y2	198.216	3.46387e-05	2.65607	A60	PMX	Cell surface glycoprotein MUC18 OS=Mus musculus GN=Mcam PE=1 SV=1
P01878	157.609	3.47662e-05	1.56124	A60	PMX	Ig alpha chain C region OS=Mus musculus PE=1 SV=1
Q99LD8	47.7534	3.5117e-05	1.90274	A60	PMX	N(G)_N(G)-dimethylarginine dimethylaminohydrolase 2 OS=Mus musculus GN=Ddah2 PE=1 SV=1
Q80X50	53.2031	3.61993e-05	2.23363	A60	PMX	Ubiquitin-associated protein 2-like OS=Mus musculus GN=Ubap2l PE=1 SV=1
Q9D733	46.742	3.66219e-05	2.74569	A60	PMX	Pancreatic secretory granule membrane major glycoprotein GP2 OS=Mus musculus GN=Gp2 PE=1 SV=3
B5X0G2	188.654	3.68532e-05	757.576	A60	PMX	Major urinary protein 17 OS=Mus musculus GN=Mup17 PE=2 SV=2
Q9QYY1	45.876	3.70807e-05	4.89333	A60	PMX	Interleukin-36 receptor antagonist protein OS=Mus musculus GN=IL36RN PE=1 SV=2
Q9QZZ6	73.3506	3.767e-05	4.74313	A60	PMX	Dermatopontin OS=Mus musculus GN=Dpt PE=1 SV=1
Q80YX1	279.569	3.80465e-05	1.48683	A60	PMX	Tenascin OS=Mus musculus GN=Tnc PE=1 SV=1
Q8VCT4	236.46	3.8404e-05	1.99085	A60	PMX	Carboxylesterase 1D OS=Mus musculus GN=Ces1d PE=1 SV=1
Q9QUH0	70.9818	3.87966e-05	1.80816	A60	PMX	Glutaredoxin-1 OS=Mus musculus GN=Glrx PE=1 SV=3
Q62148	47.7167	3.91797e-05	2.12715	A60	PMX	Retinal dehydrogenase 2 OS=Mus musculus GN=Aldh1a2 PE=1 SV=2
Q00897	215.901	4.06431e-05	3.7317	A60	PMX	Alpha-1-antitrypsin 1-4 OS=Mus musculus GN=Serpina1d PE=1 SV=1
Q70FJ1	87.4979	4.0681e-05	1.77654	A60	PMX	A-kinase anchor protein 9 OS=Mus musculus GN=Akap9 PE=1 SV=2
P05064;Q91Y97	358.413	4.07273e-05	1.31245	A60	PMX	Fructose-bisphosphate aldolase A OS=Mus musculus GN=Aldoa PE=1 SV=2
Q06770	35.987	4.11725e-05	2.17231	A60	PMX	Corticosteroid-binding globulin OS=Mus musculus GN=Serpina6 PE=1 SV=1
P00756	96.9628	4.12572e-05	2.36781	A60	PMX	Kallikrein 1-related peptidase b3 OS=Mus musculus GN=Klk1b3 PE=1 SV=1
Q9QZS8;Q9ESN9	13.3453	4.13428e-05	2.33409	A60	PMX	SH2 domain-containing protein 3C OS=Mus musculus GN=Sh2d3c PE=1 SV=1
A4Q9F0	5.8465	4.16464e-05	1.97093	A60	PMX	Tubulin polyglutamylase TTLL7 OS=Mus musculus GN=Ttll7 PE=1 SV=1
Q8BG32	109.042	4.16625e-05	3.90368	A60	PMX	26S proteasome non-ATPase regulatory subunit 11 OS=Mus musculus GN=Psmd11 PE=1 SV=3
Q60997	83.5983	4.17627e-05	4.17395	A60	PMX	Deleted in malignant brain tumors 1 protein OS=Mus musculus GN=Dmbt1 PE=1 SV=2
O35711	18.8651	4.19319e-05	2.17681	A60	PMX	Liprin-beta-2 OS=Mus musculus GN=Ppfibp2 PE=1 SV=3
O54865	5.3575	4.27122e-05	2.09029	A60	PMX	Guanylate cyclase soluble subunit beta-1 OS=Mus musculus GN=Gucy1b3 PE=1 SV=1
P51655	22.2022	4.28744e-05	3.52053	A60	PMX	Glypican-4 OS=Mus musculus GN=Gpc4 PE=1 SV=2
Q62172	0	4.28972e-05	8.22393	A60	PMX	RalA-binding protein 1 OS=Mus musculus GN=Ralbp1 PE=1 SV=4
Q62394	19.1389	4.29405e-05	5.99106	A60	PMX	Zinc finger protein 185 OS=Mus musculus GN=Znf185 PE=1 SV=1
Q9Z0P4	37.2606	4.30752e-05	2.36503	A60	PMX	Paralemmin-1 OS=Mus musculus GN=Palm PE=1 SV=1
Q3TTY5	143.359	4.31618e-05	2.02281	A60	PMX	Keratin_ type II cytoskeletal 2 epidermal OS=Mus musculus GN=Krt2 PE=1 SV=1
Q3UIA2	6.5986	4.33838e-05	2.79326	A60	PMX	Rho GTPase-activating protein 17 OS=Mus musculus GN=Arhgap17 PE=1 SV=1
Q9QWK4	25.3274	4.34942e-05	3.62413	A60	PMX	CD5 antigen-like OS=Mus musculus GN=Cd5l PE=1 SV=3
P37040	83.3338	4.45658e-05	1.54324	A60	PMX	NADPH--cytochrome P450 reductase OS=Mus musculus GN=Por PE=1 SV=2
P28660	34.4658	4.47109e-05	2.24838	A60	PMX	Nck-associated protein 1 OS=Mus musculus GN=Nckap1 PE=1 SV=2
Q9JHC0	85.8329	4.54007e-05	1.99383	A60	PMX	Glutathione peroxidase 2 OS=Mus musculus GN=Gpx2 PE=2 SV=3
Q9D379	52.0845	4.54178e-05	1.74702	A60	PMX	Epoxide hydrolase 1 OS=Mus musculus GN=Ephx1 PE=1 SV=2
Q9EST1	135.512	4.57814e-05	20.2234	A60	PMX	Gasdermin-A OS=Mus musculus GN=Gsdma PE=2 SV=1
O70551	29.7934	4.61856e-05	1.97522	A60	PMX	SRSF protein kinase 1 OS=Mus musculus GN=Srpk1 PE=1 SV=2
P35175	24.224	4.63022e-05	6.26368	A60	PMX	Stefin-1 OS=Mus musculus GN=Stfa1 PE=3 SV=1
P02088	252.128	4.6743e-05	1.49203	A60	PMX	Hemoglobin subunit beta-1 OS=Mus musculus GN=Hbb-b1 PE=1 SV=2
Q62059	24.7298	4.68707e-05	3.15188	A60	PMX	Versican core protein OS=Mus musculus GN=Vcan PE=1 SV=2
Q9Z130	71.7991	4.69943e-05	3.77477	A60	PMX	Heterogeneous nuclear ribonucleoprotein D-like OS=Mus musculus GN=Hnrnpdl PE=1 SV=1
Q8C8R3	33.5186	4.70448e-05	2.08015	A60	PMX	Ankyrin-2 OS=Mus musculus GN=Ank2 PE=1 SV=2
Q08731	99.083	4.7727e-05	4.48668	A60	PMX	Lithostathine-2 OS=Mus musculus GN=Reg2 PE=1 SV=1
Q9QYI3	10.7893	4.78653e-05	2.02644	A60	PMX	DnaJ homolog subfamily C member 7 OS=Mus musculus GN=Dnajc7 PE=1 SV=2
Q99MD9	21.7986	4.78823e-05	3.48377	A60	PMX	Nuclear autoantigenic sperm protein OS=Mus musculus GN=Nasp PE=1 SV=2
Q91VC7	63.3924	4.89091e-05	13.145	A60	PMX	Protein phosphatase 1 regulatory subunit 14A OS=Mus musculus GN=Ppp1r14a PE=1 SV=1
Q9WUM4	223.019	4.91547e-05	3.32974	A60	PMX	Coronin-1C OS=Mus musculus GN=Coro1c PE=1 SV=2
Q6PDN3;O08911;Q5SUV5;Q8VCR8;Q91Y86;Q9WUI1	474.34	5.03316e-05	1.46066	A60	PMX	Myosin light chain kinase_ smooth muscle OS=Mus musculus GN=Mylk PE=1 SV=3
Q9D1G0	23.9622	5.05669e-05	91.3249	A60	PMX	Deoxyribonuclease-1-like 2 OS=Mus musculus GN=Dnase1l2 PE=2 SV=1
Q9WU01	11.5098	5.10152e-05	1.88462	A60	PMX	KH domain-containing_ RNA-binding_ signal transduction-associated protein 2 OS=Mus musculus GN=Khdrbs2 PE=1 SV=1
O55131	113.361	5.13309e-05	1.92656	A60	PMX	Septin-7 OS=Mus musculus GN=Sept7 PE=1 SV=1
P15946	99.3734	5.13495e-05	2.50555	A60	PMX	Kallikrein 1-related peptidase b11 OS=Mus musculus GN=Klk1b11 PE=2 SV=1
Q6P8U6	241.958	5.14521e-05	14.4067	A60	PMX	Pancreatic triacylglycerol lipase OS=Mus musculus GN=Pnlip PE=1 SV=1
Q923T9	33.0173	5.31899e-05	2.98642	A60	PMX	Calcium/calmodulin-dependent protein kinase type II subunit gamma OS=Mus musculus GN=Camk2g PE=1 SV=1
Q9D7X3	63.6503	5.37564e-05	1.68906	A60	PMX	Dual specificity protein phosphatase 3 OS=Mus musculus GN=Dusp3 PE=1 SV=1
Q62219	149.174	5.4184e-05	3.20837	A60	PMX	Transforming growth factor beta-1-induced transcript 1 protein OS=Mus musculus GN=Tgfb1i1 PE=1 SV=2
Q569Z6	23.2642	5.44635e-05	2.05309	A60	PMX	Thyroid hormone receptor-associated protein 3 OS=Mus musculus GN=Thrap3 PE=1 SV=1
P49183	20.264	5.52843e-05	10.821	A60	PMX	Deoxyribonuclease-1 OS=Mus musculus GN=Dnase1 PE=1 SV=2
P20152	553.051	5.76538e-05	1.85194	A60	PMX	Vimentin OS=Mus musculus GN=Vim PE=1 SV=3
Q00915	61.1711	5.84597e-05	5.09751	A60	PMX	Retinol-binding protein 1 OS=Mus musculus GN=Rbp1 PE=1 SV=2
Q9R0N0	45.9815	6.04456e-05	1.30852	A60	PMX	Galactokinase OS=Mus musculus GN=Galk1 PE=1 SV=2
Q60767	44.5296	6.0617e-05	1.81403	A60	PMX	Lymphocyte antigen 75 OS=Mus musculus GN=Ly75 PE=1 SV=2
P58774	307.065	6.0642e-05	1.82256	A60	PMX	Tropomyosin beta chain OS=Mus musculus GN=Tpm2 PE=1 SV=1
P01648;P01649	7.0009	6.10657e-05	5.22076	A60	PMX	Ig kappa chain V-V region HP 91A3 OS=Mus musculus PE=1 SV=1
Q99KD5	24.0526	6.19594e-05	1.91265	A60	PMX	Protein unc-45 homolog A OS=Mus musculus GN=Unc45a PE=1 SV=2
Q3LAC4	11.9438	6.19837e-05	1.88327	A60	PMX	Phosphatidylinositol 3_4_5-trisphosphate-dependent Rac exchanger 2 protein OS=Mus musculus GN=Prex2 PE=1 SV=2
P31254	130.536	6.35029e-05	1.63296	A60	PMX	Ubiquitin-like modifier-activating enzyme 1 Y OS=Mus musculus GN=Uba1y PE=1 SV=2
Q9ESL4	57.6865	6.36101e-05	1.65743	A60	PMX	Mitogen-activated protein kinase kinase kinase MLT OS=Mus musculus GN=Zak PE=1 SV=1
Q8R1G6	13.1444	6.41752e-05	23.7715	A60	PMX	PDZ and LIM domain protein 2 OS=Mus musculus GN=Pdlim2 PE=1 SV=1
O70209	115.586	6.49398e-05	1.93517	A60	PMX	PDZ and LIM domain protein 3 OS=Mus musculus GN=Pdlim3 PE=1 SV=1
Q9WUX5	30.3305	6.51267e-05	2.0652	A60	PMX	Protein MRVI1 OS=Mus musculus GN=Mrvi1 PE=1 SV=2
P18525;P18526;P18529	16.1471	6.55904e-05	2.9001	A60	PMX	Ig heavy chain V region 5-84 OS=Mus musculus PE=1 SV=1
Q9ESB3	44.2524	6.60562e-05	1.93198	A60	PMX	Histidine-rich glycoprotein OS=Mus musculus GN=Hrg PE=1 SV=2
Q9JLK7	5.3276	6.63727e-05	2.5297	A60	PMX	Calcium-binding protein 1 OS=Mus musculus GN=Cabp1 PE=1 SV=3
Q91X79	146.293	6.67431e-05	4.85862	A60	PMX	Chymotrypsin-like elastase family member 1 OS=Mus musculus GN=Cela1 PE=1 SV=1
P14824	560.31	6.70861e-05	1.26103	A60	PMX	Annexin A6 OS=Mus musculus GN=Anxa6 PE=1 SV=3
P08553	37.635	6.78909e-05	1.50186	A60	PMX	Neurofilament medium polypeptide OS=Mus musculus GN=Nefm PE=1 SV=4
P01631	29.0229	6.95178e-05	1.42312	A60	PMX	Ig kappa chain V-II region 26-10 OS=Mus musculus PE=1 SV=1
Q80YR5	35.6535	7.1252e-05	1.78481	A60	PMX	Scaffold attachment factor B2 OS=Mus musculus GN=Safb2 PE=1 SV=2
P15949	153.448	7.14713e-05	1.57081	A60	PMX	Kallikrein 1-related peptidase b9 OS=Mus musculus GN=Klk1b9 PE=2 SV=1
Q7TME2	6.1327	7.15765e-05	3.04835	A60	PMX	Sperm-associated antigen 5 OS=Mus musculus GN=Spag5 PE=1 SV=1
Q9JIX0	11.4098	7.1696e-05	2.68333	A60	PMX	Transcription and mRNA export factor ENY2 OS=Mus musculus GN=Eny2 PE=1 SV=1
Q6IFZ9	52.8239	7.22149e-05	2.94166	A60	PMX	Keratin_ type II cytoskeletal 74 OS=Mus musculus GN=Krt74 PE=3 SV=1
O35640	20.9342	7.41317e-05	18.3875	A60	PMX	Annexin A8 OS=Mus musculus GN=Anxa8 PE=1 SV=2
Q8R2Q0	60.6355	7.47804e-05	2.19931	A60	PMX	Tripartite motif-containing protein 29 OS=Mus musculus GN=Trim29 PE=1 SV=1
Q61879	477.524	7.48756e-05	2.59972	A60	PMX	Myosin-10 OS=Mus musculus GN=Myh10 PE=1 SV=2
P46735	29.3753	7.49042e-05	2.67104	A60	PMX	Unconventional myosin-Ib OS=Mus musculus GN=Myo1b PE=1 SV=3
Q64437	211.126	7.64213e-05	1.67833	A60	PMX	Alcohol dehydrogenase class 4 mu/sigma chain OS=Mus musculus GN=Adh7 PE=2 SV=2
Q8BZF8	360.329	7.65658e-05	1.48611	A60	PMX	Phosphoglucomutase-like protein 5 OS=Mus musculus GN=Pgm5 PE=1 SV=2
P29699	148.846	7.65973e-05	2.65488	A60	PMX	Alpha-2-HS-glycoprotein OS=Mus musculus GN=Ahsg PE=1 SV=1
Q3UW53	198.979	7.7344e-05	2.32513	A60	PMX	Protein Niban OS=Mus musculus GN=Fam129a PE=1 SV=2
Q6NXH9	93.923	7.74286e-05	5.18016	A60	PMX	Keratin_ type II cytoskeletal 73 OS=Mus musculus GN=Krt73 PE=1 SV=1
Q9Z2K1	451.519	7.89006e-05	3.48259	A60	PMX	Keratin_ type I cytoskeletal 16 OS=Mus musculus GN=Krt16 PE=1 SV=3
Q8R3B1	106.513	7.94174e-05	3.50884	A60	PMX	1-phosphatidylinositol 4_5-bisphosphate phosphodiesterase delta-1 OS=Mus musculus GN=Plcd1 PE=1 SV=2
Q99PV0	18.4674	7.98427e-05	3.2022	A60	PMX	Pre-mRNA-processing-splicing factor 8 OS=Mus musculus GN=Prpf8 PE=1 SV=2
Q8R5C5	58.9297	8.10315e-05	1.49519	A60	PMX	Beta-centractin OS=Mus musculus GN=Actr1b PE=1 SV=1
P97479	43.9238	8.22407e-05	1.73932	A60	PMX	Unconventional myosin-VIIa OS=Mus musculus GN=Myo7a PE=1 SV=2
Q9D7N3	17.7331	8.2747e-05	3.30743	A60	PMX	28S ribosomal protein S9_ mitochondrial OS=Mus musculus GN=Mrps9 PE=1 SV=3
Q60952	23.6736	8.32499e-05	1.61408	A60	PMX	Centrosome-associated protein CEP250 OS=Mus musculus GN=Cep250 PE=1 SV=4
Q91YE8	309.864	8.81069e-05	1.86071	A60	PMX	Synaptopodin-2 OS=Mus musculus GN=Synpo2 PE=1 SV=2
Q8R2G4	27.3258	8.8688e-05	2.24056	A60	PMX	Ecto-ADP-ribosyltransferase 3 OS=Mus musculus GN=Art3 PE=1 SV=2
P51125	145.833	8.89331e-05	2.25861	A60	PMX	Calpastatin OS=Mus musculus GN=Cast PE=1 SV=2
Q921F4	29.8656	8.9018e-05	2.1368	A60	PMX	Heterogeneous nuclear ribonucleoprotein L-like OS=Mus musculus GN=Hnrnpll PE=1 SV=3
P53810	118.408	9.04675e-05	1.34511	A60	PMX	Phosphatidylinositol transfer protein alpha isoform OS=Mus musculus GN=Pitpna PE=1 SV=2
Q9QZJ6	20.6616	9.1579e-05	2.5504	A60	PMX	Microfibrillar-associated protein 5 OS=Mus musculus GN=Mfap5 PE=1 SV=1
Q91Z98	346.693	9.1739e-05	16.0191	A60	PMX	Chitinase-like protein 4 OS=Mus musculus GN=Chil4 PE=1 SV=2
P03991;P14428	20.2337	9.23476e-05	3.2408	A60	PMX	H-2 class I histocompatibility antigen_ K-W28 alpha chain OS=Mus musculus GN=H2-K1 PE=1 SV=2
Q8C166	33.3089	9.34615e-05	2.86121	A60	PMX	Copine-1 OS=Mus musculus GN=Cpne1 PE=1 SV=1
Q8CAY6	47.2194	9.3738e-05	2.16579	A60	PMX	Acetyl-CoA acetyltransferase_ cytosolic OS=Mus musculus GN=Acat2 PE=1 SV=2
O70362	42.9377	9.40197e-05	5.69908	A60	PMX	Phosphatidylinositol-glycan-specific phospholipase D OS=Mus musculus GN=Gpld1 PE=1 SV=1
P21981	272.081	9.40282e-05	1.83112	A60	PMX	Protein-glutamine gamma-glutamyltransferase 2 OS=Mus musculus GN=Tgm2 PE=1 SV=4
Q8BJS4	17.4201	9.53802e-05	3.54861	A60	PMX	SUN domain-containing protein 2 OS=Mus musculus GN=Sun2 PE=1 SV=3
Q9JLF6	51.0862	9.71986e-05	11.6877	A60	PMX	Protein-glutamine gamma-glutamyltransferase K OS=Mus musculus GN=Tgm1 PE=1 SV=2
P00755	109.527	9.95419e-05	2.44531	A60	PMX	Kallikrein 1-related peptidase b1 OS=Mus musculus GN=Klk1b1 PE=2 SV=1
P16045	152.22	0.000101543	1.45677	A60	PMX	Galectin-1 OS=Mus musculus GN=Lgals1 PE=1 SV=3
Q9CQJ0	68.4918	0.000101893	9.20047	A60	PMX	Acyl-coenzyme A thioesterase THEM5 OS=Mus musculus GN=Them5 PE=2 SV=1
Q9D6Z1	44.3097	0.000103603	2.54101	A60	PMX	Nucleolar protein 56 OS=Mus musculus GN=Nop56 PE=1 SV=2
P27612	45.2192	0.000104221	3.20156	A60	PMX	Phospholipase A-2-activating protein OS=Mus musculus GN=Plaa PE=1 SV=4
Q8BUK6	19.9531	0.000104489	3.12388	A60	PMX	Protein Hook homolog 3 OS=Mus musculus GN=Hook3 PE=1 SV=2
Q8CC88	95.9	0.000105353	2.75587	A60	PMX	von Willebrand factor A domain-containing protein 8 OS=Mus musculus GN=Vwa8 PE=1 SV=2
Q9WTR5	25.3759	0.000106552	3.32598	A60	PMX	Cadherin-13 OS=Mus musculus GN=Cdh13 PE=1 SV=2
Q91VK1	16.8784	0.000106716	4.02141	A60	PMX	Basic leucine zipper and W2 domain-containing protein 2 OS=Mus musculus GN=Bzw2 PE=1 SV=1
P63328;P48453	32.0261	0.00010735	1.47316	A60	PMX	Serine/threonine-protein phosphatase 2B catalytic subunit alpha isoform OS=Mus musculus GN=Ppp3ca PE=1 SV=1
Q922U2	501.505	0.000107747	5.64273	A60	PMX	Keratin_ type II cytoskeletal 5 OS=Mus musculus GN=Krt5 PE=1 SV=1
Q65Z93	19.5647	0.000109118	1.94869	A60	PMX	Protein yippee-like 4 OS=Mus musculus GN=Ypel4 PE=2 SV=1
Q8VHI7	5.8011	0.000111672	4.60411	A60	PMX	Coiled-coil domain-containing protein 65 OS=Mus musculus GN=Ccdc65 PE=1 SV=1
Q9CYH2	26.133	0.000112305	1.79097	A60	PMX	Redox-regulatory protein FAM213A OS=Mus musculus GN=Fam213a PE=1 SV=2
P01806;P01807;P01808;P01810;P01812;P01809;P01811	27.5747	0.000112411	2.11492	A60	PMX	Ig heavy chain V region 441 OS=Mus musculus PE=4 SV=1
Q3UU35	90.604	0.000113144	2.18426	A60	PMX	Ovostatin homolog OS=Mus musculus GN=Ovos PE=2 SV=2
Q8CIB5	289.444	0.000114425	1.91761	A60	PMX	Fermitin family homolog 2 OS=Mus musculus GN=Fermt2 PE=1 SV=1
Q9JL62	56.0337	0.000114631	5.97508	A60	PMX	Glycolipid transfer protein OS=Mus musculus GN=Gltp PE=1 SV=3
Q9JJU8	65.8028	0.000116026	1.68974	A60	PMX	SH3 domain-binding glutamic acid-rich-like protein OS=Mus musculus GN=Sh3bgrl PE=1 SV=1
Q8R550	11.8974	0.000116548	3.73672	A60	PMX	SH3 domain-containing kinase-binding protein 1 OS=Mus musculus GN=Sh3kbp1 PE=1 SV=1
O88322	112.795	0.000119653	1.92929	A60	PMX	Nidogen-2 OS=Mus musculus GN=Nid2 PE=1 SV=2
Q9D8S4	83.7951	0.000121942	2.88366	A60	PMX	Oligoribonuclease_ mitochondrial OS=Mus musculus GN=Rexo2 PE=1 SV=2
Q9JKS4	91.3768	0.000121956	1.795	A60	PMX	LIM domain-binding protein 3 OS=Mus musculus GN=Ldb3 PE=1 SV=1
Q9JM71	63.9467	0.000122393	4.09858	A60	PMX	Kallikrein 1-related peptidase b27 OS=Mus musculus GN=Klk1b27 PE=1 SV=1
Q3TYQ9	84.4868	0.000124347	5.58915	A60	PMX	Aldehyde oxidase 4 OS=Mus musculus GN=Aox4 PE=1 SV=1
Q9DCT8	89.1406	0.000125633	2.01261	A60	PMX	Cysteine-rich protein 2 OS=Mus musculus GN=Crip2 PE=1 SV=1
P01831	43.7034	0.000126061	2.63334	A60	PMX	Thy-1 membrane glycoprotein OS=Mus musculus GN=Thy1 PE=1 SV=1
P70206	44.464	0.000126463	4.90555	A60	PMX	Plexin-A1 OS=Mus musculus GN=Plxna1 PE=1 SV=1
Q7TPZ8	164.537	0.000128985	13.9686	A60	PMX	Carboxypeptidase A1 OS=Mus musculus GN=Cpa1 PE=1 SV=1
P84091	72.9397	0.000129233	1.66333	A60	PMX	AP-2 complex subunit mu OS=Mus musculus GN=Ap2m1 PE=1 SV=1
P11590	143.191	0.000129586	9.14676	A60	PMX	Major urinary protein 4 OS=Mus musculus GN=Mup4 PE=1 SV=1
P61164	87.5018	0.00013018	1.57896	A60	PMX	Alpha-centractin OS=Mus musculus GN=Actr1a PE=1 SV=1
P97447	240.491	0.000130921	1.63277	A60	PMX	Four and a half LIM domains protein 1 OS=Mus musculus GN=Fhl1 PE=1 SV=3
P62696	138.823	0.000131729	7.20175	A60	PMX	Beta-crystallin B2 OS=Mus musculus GN=Crybb2 PE=1 SV=2
Q9Z1Z2	96.1607	0.000132038	1.88931	A60	PMX	Serine-threonine kinase receptor-associated protein OS=Mus musculus GN=Strap PE=1 SV=2
Q9EPB4	122.034	0.000132921	3.84666	A60	PMX	Apoptosis-associated speck-like protein containing a CARD OS=Mus musculus GN=Pycard PE=1 SV=1
Q9JHQ0	34.502	0.000133519	222.52	A60	PMX	Annexin A9 OS=Mus musculus GN=Anxa9 PE=2 SV=2
P70122	5.4382	0.0001361	1.92358	A60	PMX	Ribosome maturation protein SBDS OS=Mus musculus GN=Sbds PE=1 SV=4
P01139	14.3248	0.000136227	1455.68	A60	PMX	Beta-nerve growth factor OS=Mus musculus GN=Ngf PE=1 SV=2
O88844	262.709	0.000136793	1.36784	A60	PMX	Isocitrate dehydrogenase [NADP] cytoplasmic OS=Mus musculus GN=Idh1 PE=1 SV=2
P70699	25.3478	0.000138956	2.65853	A60	PMX	Lysosomal alpha-glucosidase OS=Mus musculus GN=Gaa PE=1 SV=2
Q9Z0E6	62.6219	0.000141541	1.60318	A60	PMX	Guanylate-binding protein 1 OS=Mus musculus GN=Gbp2 PE=1 SV=1
B2RQC6	28.0319	0.00014268	6.75883	A60	PMX	CAD protein OS=Mus musculus GN=Cad PE=1 SV=1
Q8VDD5	1203.17	0.000143107	1.92086	A60	PMX	Myosin-9 OS=Mus musculus GN=Myh9 PE=1 SV=4
Q8R2M2	15.7372	0.0001462	1.55801	A60	PMX	Deoxynucleotidyltransferase terminal-interacting protein 2 OS=Mus musculus GN=Dnttip2 PE=1 SV=1
P07310	204.161	0.000148543	1.51677	A60	PMX	Creatine kinase M-type OS=Mus musculus GN=Ckm PE=1 SV=1
Q61508	109.223	0.000148558	3.06357	A60	PMX	Extracellular matrix protein 1 OS=Mus musculus GN=Ecm1 PE=1 SV=2
Q61696	437.839	0.000151009	2.59622	A60	PMX	Heat shock 70 kDa protein 1A OS=Mus musculus GN=Hspa1a PE=1 SV=2
P17879	437.998	0.000151009	2.59622	A60	PMX	Heat shock 70 kDa protein 1B OS=Mus musculus GN=Hspa1b PE=1 SV=3
Q9CPP0	6.4369	0.000151654	3.70521	A60	PMX	Nucleoplasmin-3 OS=Mus musculus GN=Npm3 PE=1 SV=3
O35660	42.9873	0.0001532	4.8289	A60	PMX	Glutathione S-transferase Mu 6 OS=Mus musculus GN=Gstm6 PE=1 SV=4
Q8VI36	48.0073	0.000153618	1.68776	A60	PMX	Paxillin OS=Mus musculus GN=Pxn PE=1 SV=1
A6X935	75.0765	0.000154151	1.86757	A60	PMX	Inter alpha-trypsin inhibitor_ heavy chain 4 OS=Mus musculus GN=Itih4 PE=1 SV=2
Q9CW03	11.3386	0.000157624	7.78912	A60	PMX	Structural maintenance of chromosomes protein 3 OS=Mus musculus GN=Smc3 PE=1 SV=2
Q03401	5.825	0.00016375	717.673	A60	PMX	Cysteine-rich secretory protein 1 OS=Mus musculus GN=Crisp1 PE=2 SV=1
P21460	46.3432	0.000164891	1.3791	A60	PMX	Cystatin-C OS=Mus musculus GN=Cst3 PE=1 SV=2
Q9JM83	125.587	0.000165122	4.56673	A60	PMX	Calmodulin-4 OS=Mus musculus GN=Calm4 PE=2 SV=2
Q8BXA7	5.8934	0.00016705	2.36574	A60	PMX	PH domain leucine-rich repeat-containing protein phosphatase 2 OS=Mus musculus GN=Phlpp2 PE=1 SV=3
Q924Y0	13.199	0.000167358	6.60717	A60	PMX	Gamma-butyrobetaine dioxygenase OS=Mus musculus GN=Bbox1 PE=1 SV=1
P61922	27.1999	0.000167862	2.87806	A60	PMX	4-aminobutyrate aminotransferase_ mitochondrial OS=Mus musculus GN=Abat PE=1 SV=1
P06801	323.944	0.000167876	2.00677	A60	PMX	NADP-dependent malic enzyme OS=Mus musculus GN=Me1 PE=1 SV=2
Q9JKX6	24.7327	0.000168129	1.54485	A60	PMX	ADP-sugar pyrophosphatase OS=Mus musculus GN=Nudt5 PE=1 SV=1
P97300	62.2446	0.000170201	2.11986	A60	PMX	Neuroplastin OS=Mus musculus GN=Nptn PE=1 SV=3
O08648	10.8676	0.000170862	2.35985	A60	PMX	Mitogen-activated protein kinase kinase kinase 4 OS=Mus musculus GN=Map3k4 PE=1 SV=2
Q91VS7	7.4872	0.000170901	1.56295	A60	PMX	Microsomal glutathione S-transferase 1 OS=Mus musculus GN=Mgst1 PE=1 SV=3
Q64176	28.0169	0.000173392	3.02683	A60	PMX	Carboxylesterase 1E OS=Mus musculus GN=Ces1e PE=1 SV=1
P46412;P21765	50.0341	0.000173987	1.45549	A60	PMX	Glutathione peroxidase 3 OS=Mus musculus GN=Gpx3 PE=1 SV=2
O35841	44.6545	0.000174418	1.70226	A60	PMX	Apoptosis inhibitor 5 OS=Mus musculus GN=Api5 PE=1 SV=2
Q62465	118.151	0.000174702	1.64971	A60	PMX	Synaptic vesicle membrane protein VAT-1 homolog OS=Mus musculus GN=Vat1 PE=1 SV=3
Q91VE3	27.1532	0.000177188	2.63827	A60	PMX	Kallikrein-7 OS=Mus musculus GN=Klk7 PE=2 SV=1
Q9WUZ9	56.235	0.000178682	5.40751	A60	PMX	Ectonucleoside triphosphate diphosphohydrolase 5 OS=Mus musculus GN=Entpd5 PE=1 SV=1
Q99NB5	26.2291	0.000181084	4.24632	A60	PMX	Gasdermin-C OS=Mus musculus GN=Gsdmc PE=2 SV=1
Q9CU65	17.3665	0.000183494	2.12626	A60	PMX	Zinc finger MYM-type protein 2 OS=Mus musculus GN=Zmym2 PE=1 SV=3
Q8BMD8	44.7658	0.000184638	1.50637	A60	PMX	Calcium-binding mitochondrial carrier protein SCaMC-1 OS=Mus musculus GN=Slc25a24 PE=1 SV=1
Q3V2D2	8.4976	0.000188327	16.6465	A60	PMX	Uncharacterized protein C5orf46 homolog OS=Mus musculus GN=Gm94 PE=3 SV=1
P11088	42.4949	0.000188651	29.4466	A60	PMX	Filaggrin (Fragment) OS=Mus musculus GN=Flg PE=2 SV=1
P29788	56.7183	0.000189719	4.48474	A60	PMX	Vitronectin OS=Mus musculus GN=Vtn PE=1 SV=2
P62737;P63268	570.79	0.000190087	1.12826	A60	PMX	Actin_ aortic smooth muscle OS=Mus musculus GN=Acta2 PE=1 SV=1
P01867	99.0952	0.000191229	4.17188	A60	PMX	Ig gamma-2B chain C region OS=Mus musculus GN=Igh-3 PE=1 SV=3
Q3UPL5	5.9054	0.000192954	2.7935	A60	PMX	Uncharacterized protein C11orf96 homolog OS=Mus musculus GN=Ag2 PE=1 SV=2
Q9QWL7	330.166	0.000195251	2.61476	A60	PMX	Keratin_ type I cytoskeletal 17 OS=Mus musculus GN=Krt17 PE=1 SV=3
O55137;Q6Q2Z6;Q8BWN8;Q9QYR7	126.163	0.000198653	1.85604	A60	PMX	Acyl-coenzyme A thioesterase 1 OS=Mus musculus GN=Acot1 PE=1 SV=1
Q6VGS5	12.4189	0.00019872	1.59027	A60	PMX	Protein Daple OS=Mus musculus GN=Ccdc88c PE=1 SV=1
P23242	22.7605	0.000200519	2.8567	A60	PMX	Gap junction alpha-1 protein OS=Mus musculus GN=Gja1 PE=1 SV=2
P70697	13.0262	0.000205308	3.53089	A60	PMX	Uroporphyrinogen decarboxylase OS=Mus musculus GN=Urod PE=1 SV=2
P97350	79.705	0.00020555	2.47129	A60	PMX	Plakophilin-1 OS=Mus musculus GN=Pkp1 PE=1 SV=1
Q64727	1069.41	0.000209036	2.91239	A60	PMX	Vinculin OS=Mus musculus GN=Vcl PE=1 SV=4
P00796;P06281	69.2209	0.000209096	76.6828	A60	PMX	Renin-2 OS=Mus musculus GN=Ren2 PE=1 SV=1
P26039	1495.08	0.000210097	2.67821	A60	PMX	Talin-1 OS=Mus musculus GN=Tln1 PE=1 SV=2
Q8C1A5	163.991	0.000211154	1.70703	A60	PMX	Thimet oligopeptidase OS=Mus musculus GN=Thop1 PE=1 SV=1
Q921U8	243.753	0.00021321	2.73596	A60	PMX	Smoothelin OS=Mus musculus GN=Smtn PE=1 SV=2
Q8JZQ9	145.201	0.000214034	1.24939	A60	PMX	Eukaryotic translation initiation factor 3 subunit B OS=Mus musculus GN=Eif3b PE=1 SV=1
Q99JW4	92.1494	0.000215911	1.7147	A60	PMX	LIM and senescent cell antigen-like-containing domain protein 1 OS=Mus musculus GN=Lims1 PE=1 SV=3
Q8BI29	45.6963	0.000220235	1.69765	A60	PMX	Specifically androgen-regulated gene protein OS=Mus musculus GN=Sarg PE=1 SV=2
Q61247	31.9676	0.000222679	2.59845	A60	PMX	Alpha-2-antiplasmin OS=Mus musculus GN=Serpinf2 PE=1 SV=1
Q571C7	5.9318	0.000226608	44.5454	A60	PMX	Transcription factor TFIIIB component B'' homolog OS=Mus musculus GN=Bdp1 PE=2 SV=2
Q7TPC1	29.546	0.000230109	3.69088	A60	PMX	Corneodesmosin OS=Mus musculus GN=Cdsn PE=2 SV=2
P50446	494.817	0.000231356	1.97647	A60	PMX	Keratin_ type II cytoskeletal 6A OS=Mus musculus GN=Krt6a PE=1 SV=3
Q8CIM3	66.7553	0.000233613	2.7577	A60	PMX	D-2-hydroxyglutarate dehydrogenase_ mitochondrial OS=Mus musculus GN=D2hgdh PE=1 SV=3
Q5SW19	52.4495	0.000238146	1.75559	A60	PMX	Clustered mitochondria protein homolog OS=Mus musculus GN=Cluh PE=1 SV=2
P15331	194.923	0.000240338	1.58073	A60	PMX	Peripherin OS=Mus musculus GN=Prph PE=1 SV=2
Q9R0X4;Q32MW3	51.8374	0.000243104	1.75224	A60	PMX	Acyl-coenzyme A thioesterase 9_ mitochondrial OS=Mus musculus GN=Acot9 PE=1 SV=1
Q9CZH7	13.3982	0.000243945	2.38217	A60	PMX	Matrix-remodeling-associated protein 7 OS=Mus musculus GN=Mxra7 PE=1 SV=2
P39655	11.7816	0.000245783	2.65409	A60	PMX	Arachidonate 12-lipoxygenase_ 12S-type OS=Mus musculus GN=Alox12 PE=1 SV=4
P26041	470.487	0.000248794	1.62406	A60	PMX	Moesin OS=Mus musculus GN=Msn PE=1 SV=3
P11589	207.123	0.000250044	9.35911	A60	PMX	Major urinary protein 2 OS=Mus musculus GN=Mup2 PE=1 SV=1
Q9JLA2	46.8142	0.000252423	21.8861	A60	PMX	Interleukin-36 alpha OS=Mus musculus GN=Il36a PE=1 SV=1
P53996	89.6396	0.000257529	1.34519	A60	PMX	Cellular nucleic acid-binding protein OS=Mus musculus GN=Cnbp PE=1 SV=2
Q91WK0	29.9611	0.000261769	1.82107	A60	PMX	Leucine-rich repeat flightless-interacting protein 2 OS=Mus musculus GN=Lrrfip2 PE=1 SV=1
Q8BHJ5	5.9641	0.000264382	1.96997	A60	PMX	F-box-like/WD repeat-containing protein TBL1XR1 OS=Mus musculus GN=Tbl1xr1 PE=1 SV=1
Q7TPV4	34.792	0.000269263	2.01093	A60	PMX	Myb-binding protein 1A OS=Mus musculus GN=Mybbp1a PE=1 SV=2
P43025	42.1377	0.000275944	1.88001	A60	PMX	Tetranectin OS=Mus musculus GN=Clec3b PE=1 SV=2
P06802	16.6818	0.000276356	1.49906	A60	PMX	Ectonucleotide pyrophosphatase/phosphodiesterase family member 1 OS=Mus musculus GN=Enpp1 PE=1 SV=4
P31786	78.0395	0.000278528	1.3719	A60	PMX	Acyl-CoA-binding protein OS=Mus musculus GN=Dbi PE=1 SV=2
Q61001	335.103	0.000288364	1.98948	A60	PMX	Laminin subunit alpha-5 OS=Mus musculus GN=Lama5 PE=1 SV=4
Q8VCN5	51.8954	0.000293415	2.91591	A60	PMX	Cystathionine gamma-lyase OS=Mus musculus GN=Cth PE=1 SV=1
P56567	49.9295	0.000296477	10.8682	A60	PMX	Cystatin-A OS=Mus musculus GN=Csta PE=3 SV=1
Q791V5	62.5562	0.000297152	1.66548	A60	PMX	Mitochondrial carrier homolog 2 OS=Mus musculus GN=Mtch2 PE=1 SV=1
Q9D1P2	20.4124	0.000304353	1.45678	A60	PMX	Histone acetyltransferase KAT8 OS=Mus musculus GN=Kat8 PE=1 SV=1
P13634	7.8679	0.000306027	2.46725	A60	PMX	Carbonic anhydrase 1 OS=Mus musculus GN=Ca1 PE=1 SV=4
Q8BU31	10.8424	0.000308827	1.80942	A60	PMX	Ras-related protein Rap-2c OS=Mus musculus GN=Rap2c PE=1 SV=1
Q9ET54	183.049	0.000309067	1.83261	A60	PMX	Palladin OS=Mus musculus GN=Palld PE=1 SV=2
Q9DB05;P28663	68.0069	0.000314852	1.25819	A60	PMX	Alpha-soluble NSF attachment protein OS=Mus musculus GN=Napa PE=1 SV=1
P54761	13.3158	0.00031641	2.01657	A60	PMX	Ephrin type-B receptor 4 OS=Mus musculus GN=Ephb4 PE=1 SV=2
Q7TT50;Q80YR7;Q9CW79	50.9254	0.000324169	3.49408	A60	PMX	Serine/threonine-protein kinase MRCK beta OS=Mus musculus GN=Cdc42bpb PE=1 SV=2
Q9WUB3	159.889	0.000325835	2.14684	A60	PMX	Glycogen phosphorylase_ muscle form OS=Mus musculus GN=Pygm PE=1 SV=3
E9PVA8	87.3513	0.000328075	1.45452	A60	PMX	eIF-2-alpha kinase activator GCN1 OS=Mus musculus GN=Gcn1 PE=1 SV=1
Q9R1Q9	6.5434	0.000333625	2.12931	A60	PMX	V-type proton ATPase subunit S1 OS=Mus musculus GN=Atp6ap1 PE=1 SV=1
P49312	118.422	0.000334365	1.51306	A60	PMX	Heterogeneous nuclear ribonucleoprotein A1 OS=Mus musculus GN=Hnrnpa1 PE=1 SV=2
P41317	12.7871	0.000336187	4.63465	A60	PMX	Mannose-binding protein C OS=Mus musculus GN=Mbl2 PE=1 SV=2
E9Q557	466.387	0.000351034	1.68799	A60	PMX	Desmoplakin OS=Mus musculus GN=Dsp PE=1 SV=1
Q9QUP4	5.9062	0.000357695	3.58309	A60	PMX	Carbohydrate sulfotransferase 5 OS=Mus musculus GN=Chst5 PE=2 SV=1
Q9EPQ7	22.4395	0.000361441	2.68622	A60	PMX	StAR-related lipid transfer protein 5 OS=Mus musculus GN=Stard5 PE=1 SV=2
P50543	35.4738	0.000362459	2.14051	A60	PMX	Protein S100-A11 OS=Mus musculus GN=S100a11 PE=1 SV=1
Q91YK8	28.5517	0.000362731	16.4891	A60	PMX	Ly6/PLAUR domain-containing protein 3 OS=Mus musculus GN=Lypd3 PE=2 SV=1
Q80T03	173.652	0.000364918	2.15123	A60	PMX	Mucin-6 OS=Mus musculus GN=Muc6 PE=2 SV=1
Q61831	28.273	0.000367521	1.70413	A60	PMX	Mitogen-activated protein kinase 10 OS=Mus musculus GN=Mapk10 PE=1 SV=2
Q8K2I1	7.1828	0.000376979	1.41009	A60	PMX	Protein farnesyltransferase subunit beta OS=Mus musculus GN=Fntb PE=1 SV=1
Q80TT2	5.835	0.000377444	1.4343	A60	PMX	BAI1-associated protein 3 OS=Mus musculus GN=Baiap3 PE=1 SV=3
P04939	66.9137	0.000378826	12.7394	A60	PMX	Major urinary protein 3 OS=Mus musculus GN=Mup3 PE=1 SV=1
O70570	27.4548	0.000383915	2.49852	A60	PMX	Polymeric immunoglobulin receptor OS=Mus musculus GN=Pigr PE=1 SV=1
Q8C006	35.1353	0.000388825	1.72974	A60	PMX	Tripartite motif-containing protein 35 OS=Mus musculus GN=Trim35 PE=1 SV=2
Q3V188	18.0964	0.000391748	1.55318	A60	PMX	Poly(U)-specific endoribonuclease OS=Mus musculus GN=Endou PE=2 SV=1
Q5U464	5.6826	0.000393439	3.11356	A60	PMX	Arf-GAP with SH3 domain_ ANK repeat and PH domain-containing protein 3 OS=Mus musculus GN=Asap3 PE=2 SV=1
Q8R2Z5	33.3929	0.000399201	4.17367	A60	PMX	von Willebrand factor A domain-containing protein 1 OS=Mus musculus GN=Vwa1 PE=1 SV=1
Q99MP8	5.6713	0.000400571	8.39988	A60	PMX	BRCA1-associated protein OS=Mus musculus GN=Brap PE=1 SV=1
P55849	53.0762	0.000404957	17.7079	A60	PMX	Desmocollin-1 OS=Mus musculus GN=Dsc1 PE=1 SV=2
Q9D7Z7	54.2005	0.000406524	38.9128	A60	PMX	Ly6/PLAUR domain-containing protein 5 OS=Mus musculus GN=Lypd5 PE=2 SV=1
Q8R2E9	47.6005	0.000415852	4.29651	A60	PMX	ERO1-like protein beta OS=Mus musculus GN=Ero1b PE=1 SV=1
P06151;P00342	341.936	0.000417378	1.14302	A60	PMX	L-lactate dehydrogenase A chain OS=Mus musculus GN=Ldha PE=1 SV=3
Q8R180	74.4474	0.000417746	5.65859	A60	PMX	ERO1-like protein alpha OS=Mus musculus GN=Ero1a PE=1 SV=2
Q504N0	58.1744	0.000418996	8.56015	A60	PMX	Carboxypeptidase A2 OS=Mus musculus GN=Cpa2 PE=1 SV=1
Q8BH64	395.571	0.000421056	2.14161	A60	PMX	EH domain-containing protein 2 OS=Mus musculus GN=Ehd2 PE=1 SV=1
Q91VW3	31.1022	0.000425882	1.41778	A60	PMX	SH3 domain-binding glutamic acid-rich-like protein 3 OS=Mus musculus GN=Sh3bgrl3 PE=1 SV=1
Q01853;Q3UMC0	648.913	0.000444604	1.70081	A60	PMX	Transitional endoplasmic reticulum ATPase OS=Mus musculus GN=Vcp PE=1 SV=4
Q62191	14.1304	0.000449927	2.22425	A60	PMX	E3 ubiquitin-protein ligase TRIM21 OS=Mus musculus GN=Trim21 PE=1 SV=1
P42225	11.4907	0.000450304	3.59057	A60	PMX	Signal transducer and activator of transcription 1 OS=Mus musculus GN=Stat1 PE=1 SV=1
Q8R317	74.4544	0.000451085	2.1057	A60	PMX	Ubiquilin-1 OS=Mus musculus GN=Ubqln1 PE=1 SV=1
Q80VQ0	41.6034	0.000452843	5.33348	A60	PMX	Aldehyde dehydrogenase family 3 member B1 OS=Mus musculus GN=Aldh3b1 PE=1 SV=1
Q9CX80	12.2281	0.000453627	1.52209	A60	PMX	Cytoglobin OS=Mus musculus GN=Cygb PE=1 SV=1
O35486	67.2868	0.000457312	10.4287	A60	PMX	Beta-crystallin S OS=Mus musculus GN=Crygs PE=1 SV=3
Q61249	32.7176	0.000461648	1.74343	A60	PMX	Immunoglobulin-binding protein 1 OS=Mus musculus GN=Igbp1 PE=1 SV=1
Q62084	14.4823	0.000465921	2.91899	A60	PMX	Protein phosphatase 1 regulatory subunit 14B OS=Mus musculus GN=Ppp1r14b PE=1 SV=2
P62823	31.041	0.000472607	1.93678	A60	PMX	Ras-related protein Rab-3C OS=Mus musculus GN=Rab3c PE=1 SV=1
Q8VED9	33.7582	0.000476095	1.73007	A60	PMX	Galectin-related protein OS=Mus musculus GN=Lgalsl PE=1 SV=1
Q99P30	5.7913	0.000483911	8.15878	A60	PMX	Peroxisomal coenzyme A diphosphatase NUDT7 OS=Mus musculus GN=Nudt7 PE=1 SV=2
Q03404	21.681	0.000489403	1.65912	A60	PMX	Trefoil factor 2 OS=Mus musculus GN=Tff2 PE=1 SV=2
Q80X19	192.649	0.000490297	1.45374	A60	PMX	Collagen alpha-1(XIV) chain OS=Mus musculus GN=Col14a1 PE=1 SV=2
Q9CQ10	12.5224	0.000491626	1.23522	A60	PMX	Charged multivesicular body protein 3 OS=Mus musculus GN=Chmp3 PE=1 SV=3
Q8CI19	13.2202	0.000494522	3.21623	A60	PMX	Platelet-derived growth factor C OS=Mus musculus GN=Pdgfc PE=1 SV=2
Q8CHW5	10.9442	0.000506389	79.3637	A60	PMX	Bicaudal D-related protein 2 OS=Mus musculus GN=Ccdc64b PE=1 SV=1
Q05186	49.7463	0.000511188	1.71318	A60	PMX	Reticulocalbin-1 OS=Mus musculus GN=Rcn1 PE=1 SV=1
P19221	102.023	0.0005124	1.6023	A60	PMX	Prothrombin OS=Mus musculus GN=F2 PE=1 SV=1
P08207	31.7432	0.000512805	3.57869	A60	PMX	Protein S100-A10 OS=Mus musculus GN=S100a10 PE=1 SV=2
P49817	66.517	0.000514408	1.36259	A60	PMX	Caveolin-1 OS=Mus musculus GN=Cav1 PE=1 SV=1
P01910;P04227;P04228;P14434;P14435;P14436;P14437;P14438;P23150	6.1997	0.00051657	1.40167	A60	PMX	H-2 class II histocompatibility antigen_ A-K alpha chain OS=Mus musculus GN=H2-Aa PE=1 SV=2
P04186	64.3801	0.00051681	2.43862	A60	PMX	Complement factor B OS=Mus musculus GN=Cfb PE=1 SV=2
Q9CZY2	5.6093	0.000524011	2.5127	A60	PMX	Transcription elongation factor A protein-like 8 OS=Mus musculus GN=Tceal8 PE=3 SV=1
P47945	7.1103	0.000531439	50.2713	A60	PMX	Metallothionein-4 OS=Mus musculus GN=Mt4 PE=2 SV=1
Q8VCM7	187.407	0.000533443	2.33568	A60	PMX	Fibrinogen gamma chain OS=Mus musculus GN=Fgg PE=1 SV=1
Q9D485	13.5944	0.000533744	1.77639	A60	PMX	EF-hand domain-containing family member C2 OS=Mus musculus GN=Efhc2 PE=2 SV=2
Q9R1Z8	12.2416	0.0005386	2.69858	A60	PMX	Vinexin OS=Mus musculus GN=Sorbs3 PE=1 SV=1
Q6IYF8	6.58	0.000538961	1.69055	A60	PMX	2-oxoglutarate receptor 1 OS=Mus musculus GN=Oxgr1 PE=2 SV=1
P23953	147.899	0.000540848	1.70315	A60	PMX	Carboxylesterase 1C OS=Mus musculus GN=Ces1c PE=1 SV=4
Q9WVB0	27.102	0.000549346	1.31625	A60	PMX	RNA-binding protein with multiple splicing OS=Mus musculus GN=Rbpms PE=1 SV=2
Q6DVA0	17.7649	0.000550496	2.34541	A60	PMX	LEM domain-containing protein 2 OS=Mus musculus GN=Lemd2 PE=1 SV=1
P22935	58.0326	0.000551059	3.14431	A60	PMX	Cellular retinoic acid-binding protein 2 OS=Mus musculus GN=Crabp2 PE=2 SV=2
P16627	221.067	0.000560157	1.83659	A60	PMX	Heat shock 70 kDa protein 1-like OS=Mus musculus GN=Hspa1l PE=1 SV=4
Q5FWK3	109.277	0.000560219	1.78389	A60	PMX	Rho GTPase-activating protein 1 OS=Mus musculus GN=Arhgap1 PE=1 SV=1
Q5SVR0	29.4038	0.000564109	2.94432	A60	PMX	TBC1 domain family member 9B OS=Mus musculus GN=Tbc1d9b PE=1 SV=1
P49290	17.2507	0.000581707	1.36325	A60	PMX	Eosinophil peroxidase OS=Mus musculus GN=Epx PE=1 SV=2
F8VQB6	5.8006	0.000582113	1.98835	A60	PMX	Unconventional myosin-X OS=Mus musculus GN=Myo10 PE=1 SV=1
P56371	21.6498	0.00058219	4.66599	A60	PMX	Ras-related protein Rab-4A OS=Mus musculus GN=Rab4a PE=1 SV=2
P35492	5.7665	0.000582423	4.25471	A60	PMX	Histidine ammonia-lyase OS=Mus musculus GN=Hal PE=1 SV=1
P00757	26.66	0.000587741	2.33943	A60	PMX	Kallikrein 1-related peptidase-like b4 OS=Mus musculus GN=Klk1b4 PE=1 SV=1
Q9CT10	18.1244	0.000591606	1.84673	A60	PMX	Ran-binding protein 3 OS=Mus musculus GN=Ranbp3 PE=1 SV=2
Q9QYJ3	41.3811	0.000600345	2.48966	A60	PMX	DnaJ homolog subfamily B member 1 OS=Mus musculus GN=Dnajb1 PE=1 SV=3
Q9R0P5	280.432	0.000607805	1.41099	A60	PMX	Destrin OS=Mus musculus GN=Dstn PE=1 SV=3
O55135	80.8631	0.00061212	1.60831	A60	PMX	Eukaryotic translation initiation factor 6 OS=Mus musculus GN=Eif6 PE=1 SV=2
Q3UUY6	19.1518	0.00061269	7.44737	A60	PMX	Prominin-2 OS=Mus musculus GN=Prom2 PE=1 SV=1
Q9CQ52	150.084	0.000617107	23.8069	A60	PMX	Chymotrypsin-like elastase family member 3B OS=Mus musculus GN=Cela3b PE=1 SV=1
Q61503	18.8404	0.000617348	4.53597	A60	PMX	5'-nucleotidase OS=Mus musculus GN=Nt5e PE=1 SV=2
Q8BGZ7	241.432	0.000621912	1.32983	A60	PMX	Keratin_ type II cytoskeletal 75 OS=Mus musculus GN=Krt75 PE=1 SV=1
Q9D7P7	25.4327	0.00062888	2.33647	A60	PMX	Chloride intracellular channel protein 3 OS=Mus musculus GN=Clic3 PE=1 SV=2
P97427	15.1071	0.000636109	1.3227	A60	PMX	Dihydropyrimidinase-related protein 1 OS=Mus musculus GN=Crmp1 PE=1 SV=1
O08917	35.7311	0.00063895	1.903	A60	PMX	Flotillin-1 OS=Mus musculus GN=Flot1 PE=1 SV=1
Q91V12	42.4741	0.000639269	2.62584	A60	PMX	Cytosolic acyl coenzyme A thioester hydrolase OS=Mus musculus GN=Acot7 PE=1 SV=2
P25085	32.9683	0.000647732	7.52735	A60	PMX	Interleukin-1 receptor antagonist protein OS=Mus musculus GN=Il1rn PE=2 SV=1
Q9ERE7	37.2378	0.000659152	1.71517	A60	PMX	LDLR chaperone MESD OS=Mus musculus GN=Mesdc2 PE=1 SV=1
Q9ERK4	71.912	0.000662599	2.0432	A60	PMX	Exportin-2 OS=Mus musculus GN=Cse1l PE=1 SV=1
Q9D1P4	13.033	0.000665592	1.47874	A60	PMX	Cysteine and histidine-rich domain-containing protein 1 OS=Mus musculus GN=Chordc1 PE=1 SV=1
Q62417	297.048	0.000679022	1.67835	A60	PMX	Sorbin and SH3 domain-containing protein 1 OS=Mus musculus GN=Sorbs1 PE=1 SV=2
P45591	148.353	0.000680789	1.16527	A60	PMX	Cofilin-2 OS=Mus musculus GN=Cfl2 PE=1 SV=1
Q99PS0	123.411	0.000695407	3.2235	A60	PMX	Keratin_ type I cytoskeletal 23 OS=Mus musculus GN=Krt23 PE=1 SV=1
Q8BVF2	12.6221	0.000697867	1.30605	A60	PMX	Phosducin-like protein 3 OS=Mus musculus GN=Pdcl3 PE=1 SV=1
Q9CYT6	27.0574	0.000711409	5.38683	A60	PMX	Adenylyl cyclase-associated protein 2 OS=Mus musculus GN=Cap2 PE=1 SV=1
Q3UV70	11.8733	0.000720537	1.6659	A60	PMX	[Pyruvate dehydrogenase [acetyl-transferring]]-phosphatase 1_ mitochondrial OS=Mus musculus GN=Pdp1 PE=1 SV=1
Q8C6K9	129.835	0.000758791	1.51114	A60	PMX	Collagen alpha-6(VI) chain OS=Mus musculus GN=Col6a6 PE=1 SV=2
Q61414	309.455	0.000767876	1.73755	A60	PMX	Keratin_ type I cytoskeletal 15 OS=Mus musculus GN=Krt15 PE=1 SV=2
A7XUZ6	29.047	0.000772524	3.33789	A60	PMX	Selection and upkeep of intraepithelial T-cells protein 6 OS=Mus musculus GN=Skint6 PE=2 SV=1
P70441	124.76	0.000785654	1.57957	A60	PMX	Na(+)/H(+) exchange regulatory cofactor NHE-RF1 OS=Mus musculus GN=Slc9a3r1 PE=1 SV=3
P97480	14.4626	0.000794432	1.85184	A60	PMX	Eyes absent homolog 3 OS=Mus musculus GN=Eya3 PE=1 SV=2
Q80TY5	5.6549	0.000797415	1.40559	A60	PMX	Vacuolar protein sorting-associated protein 13B OS=Mus musculus GN=Vps13b PE=1 SV=2
Q3V3R4	148.559	0.000803306	1.65944	A60	PMX	Integrin alpha-1 OS=Mus musculus GN=Itga1 PE=1 SV=2
P21812;P11034	41.6046	0.000819893	3.22217	A60	PMX	Mast cell protease 4 OS=Mus musculus GN=Mcpt4 PE=1 SV=1
P22005	42.5966	0.000844068	1.45279	A60	PMX	Proenkephalin-A OS=Mus musculus GN=Penk PE=1 SV=2
Q91V92	252.764	0.000856493	1.5122	A60	PMX	ATP-citrate synthase OS=Mus musculus GN=Acly PE=1 SV=1
Q00724	12.4651	0.000858705	1.38499	A60	PMX	Retinol-binding protein 4 OS=Mus musculus GN=Rbp4 PE=1 SV=2
P04071	79.3959	0.000880004	3.71144	A60	PMX	Kallikrein 1-related peptidase b16 OS=Mus musculus GN=Klk1b16 PE=1 SV=2
P02104	15.6804	0.000889847	1.45462	A60	PMX	Hemoglobin subunit epsilon-Y2 OS=Mus musculus GN=Hbb-y PE=1 SV=2
P06683	24.5288	0.000898403	3.53399	A60	PMX	Complement component C9 OS=Mus musculus GN=C9 PE=1 SV=2
Q9WU63	37.7564	0.000913596	3.65506	A60	PMX	Heme-binding protein 2 OS=Mus musculus GN=Hebp2 PE=1 SV=1
Q922J3	102.863	0.000914237	1.66432	A60	PMX	CAP-Gly domain-containing linker protein 1 OS=Mus musculus GN=Clip1 PE=1 SV=1
O35344	56.4888	0.000967993	1.53908	A60	PMX	Importin subunit alpha-4 OS=Mus musculus GN=Kpna3 PE=1 SV=1
Q8CF02	42.9938	0.000969377	21.685	A60	PMX	Protein FAM25C OS=Mus musculus GN=Fam25c PE=1 SV=1
P54923	6.0876	0.000985266	1.39804	A60	PMX	[Protein ADP-ribosylarginine] hydrolase OS=Mus musculus GN=Adprh PE=1 SV=1
P61982	210.569	0.000988887	1.64831	A60	PMX	14-3-3 protein gamma OS=Mus musculus GN=Ywhag PE=1 SV=2
Q8K1K6	30.2341	0.000991641	1.64622	A60	PMX	Serpin B10 OS=Mus musculus GN=Serpinb10 PE=2 SV=1
P97298	11.2192	0.000993186	14.8266	A60	PMX	Pigment epithelium-derived factor OS=Mus musculus GN=Serpinf1 PE=1 SV=2
O35400	49.0117	0.0010176	6.10017	A60	PMX	Sulfotransferase family cytosolic 2B member 1 OS=Mus musculus GN=Sult2b1 PE=2 SV=2
Q8K3H0	39.0041	0.00102541	2.43059	A60	PMX	DCC-interacting protein 13-alpha OS=Mus musculus GN=Appl1 PE=1 SV=1
Q9Z2Q6	23.517	0.00104412	1.59696	A60	PMX	Septin-5 OS=Mus musculus GN=Sept5 PE=1 SV=2
Q640N1	17.6773	0.00105344	2.84623	A60	PMX	Adipocyte enhancer-binding protein 1 OS=Mus musculus GN=Aebp1 PE=1 SV=1
P97315	241.647	0.00105629	1.23048	A60	PMX	Cysteine and glycine-rich protein 1 OS=Mus musculus GN=Csrp1 PE=1 SV=3
Q9WUZ7	12.6051	0.00106324	6.38145	A60	PMX	SH3 domain-binding glutamic acid-rich protein OS=Mus musculus GN=Sh3bgr PE=1 SV=1
P24452	68.9307	0.00107209	1.47155	A60	PMX	Macrophage-capping protein OS=Mus musculus GN=Capg PE=1 SV=2
P21845	43.3236	0.00107463	7.01829	A60	PMX	Tryptase beta-2 OS=Mus musculus GN=Tpsb2 PE=1 SV=2
Q60963	11.2811	0.0010751	3.64542	A60	PMX	Platelet-activating factor acetylhydrolase OS=Mus musculus GN=Pla2g7 PE=2 SV=2
O35206	65.7963	0.00107744	1.33739	A60	PMX	Collagen alpha-1(XV) chain OS=Mus musculus GN=Col15a1 PE=1 SV=2
P06797	89.2891	0.00109149	7.33007	A60	PMX	Cathepsin L1 OS=Mus musculus GN=Ctsl PE=1 SV=2
Q8R574	6.0373	0.00110446	1.93201	A60	PMX	Phosphoribosyl pyrophosphate synthase-associated protein 2 OS=Mus musculus GN=Prpsap2 PE=1 SV=1
Q9JKF1	547.167	0.00111115	1.37098	A60	PMX	Ras GTPase-activating-like protein IQGAP1 OS=Mus musculus GN=Iqgap1 PE=1 SV=2
Q8BGV3	17.9146	0.0011311	5.18056	A60	PMX	Tumor-associated calcium signal transducer 2 OS=Mus musculus GN=Tacstd2 PE=1 SV=1
Q80TY0	11.8345	0.00113305	1.50103	A60	PMX	Formin-binding protein 1 OS=Mus musculus GN=Fnbp1 PE=1 SV=2
Q9Z2I0	182.768	0.0011525	1.47378	A60	PMX	LETM1 and EF-hand domain-containing protein 1_ mitochondrial OS=Mus musculus GN=Letm1 PE=1 SV=1
P02469	180.697	0.00115644	1.97027	A60	PMX	Laminin subunit beta-1 OS=Mus musculus GN=Lamb1 PE=1 SV=3
P70195	69.3428	0.00115956	2.21074	A60	PMX	Proteasome subunit beta type-7 OS=Mus musculus GN=Psmb7 PE=1 SV=1
Q9CQI3;Q9ERL7	35.0228	0.00120063	1.57946	A60	PMX	Glia maturation factor beta OS=Mus musculus GN=Gmfb PE=1 SV=3
P02525	99.7537	0.00121181	7.49548	A60	PMX	Beta-crystallin A1 OS=Mus musculus GN=Cryba1 PE=2 SV=2
P82347	50.3272	0.00121579	2.50159	A60	PMX	Delta-sarcoglycan OS=Mus musculus GN=Sgcd PE=1 SV=1
Q3UJU9	30.1054	0.00122323	1.24226	A60	PMX	Regulator of microtubule dynamics protein 3 OS=Mus musculus GN=Rmdn3 PE=1 SV=2
Q9EQG3	86.8576	0.00126557	1.75969	A60	PMX	Sciellin OS=Mus musculus GN=Scel PE=1 SV=2
P97290	25.8555	0.00126607	1.67425	A60	PMX	Plasma protease C1 inhibitor OS=Mus musculus GN=Serping1 PE=1 SV=3
B1AQ75	25.3345	0.00127775	1.97608	A60	PMX	Keratin_ type I cuticular Ha6 OS=Mus musculus GN=Krt36 PE=1 SV=1
Q8JZK9	62.1601	0.00129353	1.41137	A60	PMX	Hydroxymethylglutaryl-CoA synthase_ cytoplasmic OS=Mus musculus GN=Hmgcs1 PE=1 SV=1
Q9CR00	25.4416	0.00135556	1.46818	A60	PMX	26S proteasome non-ATPase regulatory subunit 9 OS=Mus musculus GN=Psmd9 PE=1 SV=1
P01844;P01845	12.1322	0.00136979	7.35168	A60	PMX	Ig lambda-2 chain C region OS=Mus musculus GN=Iglc2 PE=1 SV=1
Q61239	33.8217	0.00137035	1.44523	A60	PMX	Protein farnesyltransferase/geranylgeranyltransferase type-1 subunit alpha OS=Mus musculus GN=Fnta PE=1 SV=1
P11276	407.393	0.00138412	1.92181	A60	PMX	Fibronectin OS=Mus musculus GN=Fn1 PE=1 SV=4
P03987	77.8801	0.0013916	1.52284	A60	PMX	Ig gamma-3 chain C region OS=Mus musculus PE=1 SV=2
P11591	159.71	0.00139669	4.33989	A60	PMX	Major urinary protein 5 OS=Mus musculus GN=Mup5 PE=2 SV=2
P35173	6.6397	0.00140764	1.88671	A60	PMX	Stefin-3 OS=Mus musculus GN=Stfa3 PE=3 SV=1
Q99MS7	11.4261	0.00141962	3.42383	A60	PMX	EH domain-binding protein 1-like protein 1 OS=Mus musculus GN=Ehbp1l1 PE=1 SV=1
Q8BP92	125.166	0.00143936	1.51733	A60	PMX	Reticulocalbin-2 OS=Mus musculus GN=Rcn2 PE=1 SV=1
A6PWD2	18.4043	0.0014425	1.46065	A60	PMX	Forkhead-associated domain-containing protein 1 OS=Mus musculus GN=Fhad1 PE=2 SV=1
Q8C4U3	12.8967	0.00145623	3.08149	A60	PMX	Secreted frizzled-related protein 1 OS=Mus musculus GN=Sfrp1 PE=1 SV=3
Q6P5F9	87.589	0.00145792	2.30675	A60	PMX	Exportin-1 OS=Mus musculus GN=Xpo1 PE=1 SV=1
Q02844	33.8003	0.00149616	2.42768	A60	PMX	Tryptase OS=Mus musculus GN=Tpsab1 PE=2 SV=1
Q8BH44;Q9ESN1	11.7014	0.00149663	1.6044	A60	PMX	Coronin-2B OS=Mus musculus GN=Coro2b PE=1 SV=2
P55065	27.8502	0.00149863	14.3921	A60	PMX	Phospholipid transfer protein OS=Mus musculus GN=Pltp PE=1 SV=1
Q04519	25.5327	0.0015434	6.56079	A60	PMX	Sphingomyelin phosphodiesterase OS=Mus musculus GN=Smpd1 PE=2 SV=2
Q7TQD2	14.4566	0.00154373	2.11806	A60	PMX	Tubulin polymerization-promoting protein OS=Mus musculus GN=Tppp PE=1 SV=1
Q8BUV3	80.9967	0.00155757	1.37169	A60	PMX	Gephyrin OS=Mus musculus GN=Gphn PE=1 SV=2
P68037	111.306	0.00156463	1.13177	A60	PMX	Ubiquitin-conjugating enzyme E2 L3 OS=Mus musculus GN=Ube2l3 PE=1 SV=1
P10833	86.0186	0.00157468	1.53926	A60	PMX	Ras-related protein R-Ras OS=Mus musculus GN=Rras PE=1 SV=1
Q9ESK9	24.5377	0.00158083	5.03936	A60	PMX	RB1-inducible coiled-coil protein 1 OS=Mus musculus GN=Rb1cc1 PE=1 SV=3
P35282	18.8469	0.00158326	1.59892	A60	PMX	Ras-related protein Rab-21 OS=Mus musculus GN=Rab21 PE=1 SV=4
Q3UV55	5.5552	0.00158378	72.0919	A60	PMX	Nuclear receptor subfamily 1 group D member 1 OS=Mus musculus GN=Nr1d1 PE=1 SV=1
Q91XD2	122.187	0.00160366	1.36484	A60	PMX	LIM and senescent cell antigen-like-containing domain protein 2 OS=Mus musculus GN=Lims2 PE=1 SV=1
Q80TB7	11.2204	0.00160802	2.85666	A60	PMX	Zinc finger SWIM domain-containing protein 6 OS=Mus musculus GN=Zswim6 PE=1 SV=3
P01665;P01666;P01664;P01667;P01668;P01669	30.3417	0.00164763	248.981	A60	PMX	Ig kappa chain V-III region PC 7043 OS=Mus musculus PE=1 SV=1
P62141	125.654	0.00164856	1.29886	A60	PMX	Serine/threonine-protein phosphatase PP1-beta catalytic subunit OS=Mus musculus GN=Ppp1cb PE=1 SV=3
Q99JY4	5.7366	0.00165407	5.88133	A60	PMX	TraB domain-containing protein OS=Mus musculus GN=Trabd PE=1 SV=1
P01633	20.718	0.0016616	1.44493	A60	PMX	Ig kappa chain V19-17 OS=Mus musculus GN=Igk-V19-17 PE=1 SV=1
P97355	6.3493	0.00167689	1.18153	A60	PMX	Spermine synthase OS=Mus musculus GN=Sms PE=1 SV=1
Q8R422	29.0369	0.00170322	2.08543	A60	PMX	CD109 antigen OS=Mus musculus GN=Cd109 PE=1 SV=1
Q8BG95	72.0548	0.00173403	1.86878	A60	PMX	Protein phosphatase 1 regulatory subunit 12B OS=Mus musculus GN=Ppp1r12b PE=1 SV=2
P70232	23.741	0.00174521	1.45696	A60	PMX	Neural cell adhesion molecule L1-like protein OS=Mus musculus GN=Chl1 PE=1 SV=2
O89086	62.5294	0.00184024	2.34481	A60	PMX	RNA-binding protein 3 OS=Mus musculus GN=Rbm3 PE=1 SV=1
Q9D7M1	11.8778	0.00184448	1.35803	A60	PMX	Glucose-induced degradation protein 8 homolog OS=Mus musculus GN=Gid8 PE=1 SV=1
P18760	196.534	0.0018469	1.26279	A60	PMX	Cofilin-1 OS=Mus musculus GN=Cfl1 PE=1 SV=3
Q8BGW1	6.2302	0.00185508	1.25756	A60	PMX	Alpha-ketoglutarate-dependent dioxygenase FTO OS=Mus musculus GN=Fto PE=1 SV=1
Q9ES00	10.3551	0.00185888	1.48643	A60	PMX	Ubiquitin conjugation factor E4 B OS=Mus musculus GN=Ube4b PE=1 SV=3
Q8CHH9	49.8648	0.00187117	1.3058	A60	PMX	Septin-8 OS=Mus musculus GN=Sept8 PE=1 SV=4
P0CW02;P0CW03	7.0088	0.0018855	1.42271	A60	PMX	Lymphocyte antigen 6C1 OS=Mus musculus GN=Ly6c1 PE=2 SV=1
P58044	76.1148	0.0018933	1.67166	A60	PMX	Isopentenyl-diphosphate Delta-isomerase 1 OS=Mus musculus GN=Idi1 PE=1 SV=1
Q9R1P3	29.185	0.00192202	1.23626	A60	PMX	Proteasome subunit beta type-2 OS=Mus musculus GN=Psmb2 PE=1 SV=1
Q9D832	61.6562	0.00197266	1.51159	A60	PMX	DnaJ homolog subfamily B member 4 OS=Mus musculus GN=Dnajb4 PE=1 SV=1
Q3TPE9	17.131	0.00198747	1.52792	A60	PMX	Ankyrin repeat and MYND domain-containing protein 2 OS=Mus musculus GN=Ankmy2 PE=1 SV=1
Q8CGN5	17.8709	0.00202688	1.91646	A60	PMX	Perilipin-1 OS=Mus musculus GN=Plin1 PE=1 SV=2
Q05920	307.677	0.00203481	1.21603	A60	PMX	Pyruvate carboxylase_ mitochondrial OS=Mus musculus GN=Pc PE=1 SV=1
P99024	388.767	0.00204894	1.19359	A60	PMX	Tubulin beta-5 chain OS=Mus musculus GN=Tubb5 PE=1 SV=1
P34928	7.2191	0.00205282	2.30204	A60	PMX	Apolipoprotein C-I OS=Mus musculus GN=Apoc1 PE=1 SV=1
Q8VCJ6	7.6955	0.00205437	128.643	A60	PMX	Mas-related G-protein coupled receptor member F OS=Mus musculus GN=Mrgprf PE=2 SV=1
Q6A4J8	35.0986	0.00205845	1.73927	A60	PMX	Ubiquitin carboxyl-terminal hydrolase 7 OS=Mus musculus GN=Usp7 PE=1 SV=1
Q6IRU2	201.959	0.00206871	1.05563	A60	PMX	Tropomyosin alpha-4 chain OS=Mus musculus GN=Tpm4 PE=1 SV=3
Q60973	111.294	0.00207102	1.95432	A60	PMX	Histone-binding protein RBBP7 OS=Mus musculus GN=Rbbp7 PE=1 SV=1
O54962	75.741	0.00207124	1.36216	A60	PMX	Barrier-to-autointegration factor OS=Mus musculus GN=Banf1 PE=1 SV=1
Q62048	67.9148	0.00207182	1.51405	A60	PMX	Astrocytic phosphoprotein PEA-15 OS=Mus musculus GN=Pea15 PE=1 SV=1
Q9Z1Q4	29.0477	0.00207451	3.61253	A60	PMX	Lymphocyte antigen 6 complex locus protein G6c OS=Mus musculus GN=Ly6g6c PE=1 SV=1
P70208	16.2582	0.00209809	1.90837	A60	PMX	Plexin-A3 OS=Mus musculus GN=Plxna3 PE=1 SV=2
Q99MK8	0	0.00209946	2.16054	A60	PMX	Beta-adrenergic receptor kinase 1 OS=Mus musculus GN=Adrbk1 PE=1 SV=2
Q8BPB5	63.4886	0.00211897	1.47554	A60	PMX	EGF-containing fibulin-like extracellular matrix protein 1 OS=Mus musculus GN=Efemp1 PE=1 SV=1
Q07235	8.3937	0.00215224	78.7836	A60	PMX	Glia-derived nexin OS=Mus musculus GN=Serpine2 PE=1 SV=2
Q3TCH7	28.4982	0.00217222	1.40041	A60	PMX	Cullin-4A OS=Mus musculus GN=Cul4a PE=1 SV=1
Q9D7Q1	43.4677	0.00219267	1.59452	A60	PMX	Chitotriosidase-1 OS=Mus musculus GN=Chit1 PE=1 SV=2
Q8BSL7	131.938	0.00219359	1.73068	A60	PMX	ADP-ribosylation factor 2 OS=Mus musculus GN=Arf2 PE=1 SV=2
Q9D6Y9	11.9236	0.0022014	1.86733	A60	PMX	1_4-alpha-glucan-branching enzyme OS=Mus musculus GN=Gbe1 PE=1 SV=1
Q9Z2D8	45.9828	0.00224717	1.47553	A60	PMX	Methyl-CpG-binding domain protein 3 OS=Mus musculus GN=Mbd3 PE=1 SV=1
P17439	46.193	0.00227181	1.25754	A60	PMX	Glucosylceramidase OS=Mus musculus GN=Gba PE=1 SV=1
Q9WV03	11.048	0.00228414	2.95661	A60	PMX	Protein FAM50A OS=Mus musculus GN=Fam50a PE=1 SV=1
O89053	93.4023	0.00229275	1.50886	A60	PMX	Coronin-1A OS=Mus musculus GN=Coro1a PE=1 SV=5
Q99P72	70.7304	0.00230259	1.37743	A60	PMX	Reticulon-4 OS=Mus musculus GN=Rtn4 PE=1 SV=2
Q8C8T8	6.8413	0.00232036	1.44169	A60	PMX	Pre-rRNA-processing protein TSR2 homolog OS=Mus musculus GN=Tsr2 PE=1 SV=1
O08992	12.9276	0.00232752	2.59842	A60	PMX	Syntenin-1 OS=Mus musculus GN=Sdcbp PE=1 SV=1
P55002	13.4554	0.00235293	1.76649	A60	PMX	Microfibrillar-associated protein 2 OS=Mus musculus GN=Mfap2 PE=2 SV=1
Q03311	57.172	0.00238159	1.79253	A60	PMX	Cholinesterase OS=Mus musculus GN=Bche PE=1 SV=2
P01868;P01869	85.4809	0.00245972	1.93072	A60	PMX	Ig gamma-1 chain C region secreted form OS=Mus musculus GN=Ighg1 PE=1 SV=1
Q8BFY6	39.375	0.00249189	1.70921	A60	PMX	Peflin OS=Mus musculus GN=Pef1 PE=1 SV=1
Q60590	38.4342	0.00251837	1.92552	A60	PMX	Alpha-1-acid glycoprotein 1 OS=Mus musculus GN=Orm1 PE=1 SV=1
O89020	86.6067	0.00256697	1.3662	A60	PMX	Afamin OS=Mus musculus GN=Afm PE=1 SV=2
Q8K0C5	52.9784	0.00261823	7.18458	A60	PMX	Zymogen granule membrane protein 16 OS=Mus musculus GN=Zg16 PE=1 SV=1
P48725	10.8278	0.00265198	2.13002	A60	PMX	Pericentrin OS=Mus musculus GN=Pcnt PE=1 SV=2
Q60692	59.7127	0.00265373	1.25195	A60	PMX	Proteasome subunit beta type-6 OS=Mus musculus GN=Psmb6 PE=1 SV=3
Q9CQW2;Q8VEH3	48.1109	0.00265683	1.71431	A60	PMX	ADP-ribosylation factor-like protein 8B OS=Mus musculus GN=Arl8b PE=1 SV=1
P33267	59.0407	0.00265792	11.2877	A60	PMX	Cytochrome P450 2F2 OS=Mus musculus GN=Cyp2f2 PE=1 SV=1
P10518	173.04	0.00265841	1.35626	A60	PMX	Delta-aminolevulinic acid dehydratase OS=Mus musculus GN=Alad PE=1 SV=1
Q9D711	11.7001	0.00269757	1.72325	A60	PMX	Pirin OS=Mus musculus GN=Pir PE=1 SV=1
Q3TR54	17.2797	0.00269858	20.5546	A60	PMX	Gasdermin-C4 OS=Mus musculus GN=Gsdmc4 PE=2 SV=2
Q03173	28.9702	0.00274604	1.8166	A60	PMX	Protein enabled homolog OS=Mus musculus GN=Enah PE=1 SV=2
O70172	17.4499	0.00279274	1.71442	A60	PMX	Phosphatidylinositol 5-phosphate 4-kinase type-2 alpha OS=Mus musculus GN=Pip4k2a PE=1 SV=1
P97820;Q3TLD5	16.0859	0.00280797	1.98865	A60	PMX	Mitogen-activated protein kinase kinase kinase kinase 4 OS=Mus musculus GN=Map4k4 PE=1 SV=1
Q9JKK7	5.5048	0.00281425	3.04151	A60	PMX	Tropomodulin-2 OS=Mus musculus GN=Tmod2 PE=1 SV=2
Q64152	60.1087	0.00291188	1.59684	A60	PMX	Transcription factor BTF3 OS=Mus musculus GN=Btf3 PE=1 SV=3
P0C605	41.3678	0.00295256	1.94678	A60	PMX	cGMP-dependent protein kinase 1 OS=Mus musculus GN=Prkg1 PE=1 SV=1
P26262	11.8472	0.00295336	5.9679	A60	PMX	Plasma kallikrein OS=Mus musculus GN=Klkb1 PE=1 SV=2
P01637;P01638	6.0627	0.00295571	3.60333	A60	PMX	Ig kappa chain V-V region T1 OS=Mus musculus PE=4 SV=1
P22907	58.8175	0.00297844	1.78487	A60	PMX	Porphobilinogen deaminase OS=Mus musculus GN=Hmbs PE=1 SV=2
Q9QUR6	200.306	0.00299288	1.40098	A60	PMX	Prolyl endopeptidase OS=Mus musculus GN=Prep PE=1 SV=1
Q7TPR4	794.21	0.00301842	1.93506	A60	PMX	Alpha-actinin-1 OS=Mus musculus GN=Actn1 PE=1 SV=1
P01029	61.9665	0.00309931	6.36816	A60	PMX	Complement C4-B OS=Mus musculus GN=C4b PE=1 SV=3
O08663	47.8593	0.00310624	1.81027	A60	PMX	Methionine aminopeptidase 2 OS=Mus musculus GN=Metap2 PE=1 SV=1
Q3URD3	202.664	0.00311094	1.39098	A60	PMX	Sarcolemmal membrane-associated protein OS=Mus musculus GN=Slmap PE=1 SV=2
P50114	20.1739	0.00319973	1.6665	A60	PMX	Protein S100-B OS=Mus musculus GN=S100b PE=1 SV=2
Q3U7R1	98.2074	0.00333984	1.65082	A60	PMX	Extended synaptotagmin-1 OS=Mus musculus GN=Esyt1 PE=1 SV=2
P18527	22.0773	0.00342836	1.51999	A60	PMX	Ig heavy chain V region 914 OS=Mus musculus PE=1 SV=1
P12672	5.5986	0.00345358	4.90799	A60	PMX	43 kDa receptor-associated protein of the synapse OS=Mus musculus GN=Rapsn PE=2 SV=4
P49722	86.6535	0.00346577	1.36091	A60	PMX	Proteasome subunit alpha type-2 OS=Mus musculus GN=Psma2 PE=1 SV=3
P19157;P46425	171.582	0.00350526	1.12924	A60	PMX	Glutathione S-transferase P 1 OS=Mus musculus GN=Gstp1 PE=1 SV=2
Q9Z315	45.475	0.00351558	1.33615	A60	PMX	U4/U6.U5 tri-snRNP-associated protein 1 OS=Mus musculus GN=Sart1 PE=1 SV=1
Q8BTY1	98.8046	0.00353887	1.36092	A60	PMX	Kynurenine--oxoglutarate transaminase 1 OS=Mus musculus GN=Ccbl1 PE=1 SV=1
Q8VCK7	24.0123	0.00360855	5.34278	A60	PMX	Syncollin OS=Mus musculus GN=Sycn PE=1 SV=3
Q62470	44.3512	0.00361996	4.4028	A60	PMX	Integrin alpha-3 OS=Mus musculus GN=Itga3 PE=1 SV=1
Q61646	12.9589	0.00369352	1.42824	A60	PMX	Haptoglobin OS=Mus musculus GN=Hp PE=1 SV=1
Q60634	22.4333	0.00370107	1.35442	A60	PMX	Flotillin-2 OS=Mus musculus GN=Flot2 PE=1 SV=2
A2AGX3	6.0899	0.00372165	8.30081	A60	PMX	PR domain-containing protein 11 OS=Mus musculus GN=Prdm11 PE=1 SV=1
Q9CR41	20.1508	0.00379795	1.48528	A60	PMX	Huntingtin-interacting protein K OS=Mus musculus GN=Hypk PE=1 SV=2
P53351	11.913	0.0038156	27.1285	A60	PMX	Serine/threonine-protein kinase PLK2 OS=Mus musculus GN=Plk2 PE=1 SV=1
Q8CHG3	10.9525	0.00384058	2.14981	A60	PMX	GRIP and coiled-coil domain-containing protein 2 OS=Mus musculus GN=Gcc2 PE=1 SV=2
Q7TMM9	338.375	0.00385356	1.25997	A60	PMX	Tubulin beta-2A chain OS=Mus musculus GN=Tubb2a PE=1 SV=1
Q61292	502.446	0.00388512	4.93461	A60	PMX	Laminin subunit beta-2 OS=Mus musculus GN=Lamb2 PE=1 SV=2
Q91X97	13.8009	0.00397531	17.6515	A60	PMX	Neurocalcin-delta OS=Mus musculus GN=Ncald PE=1 SV=4
Q8C570	17.7349	0.00402296	1.32808	A60	PMX	mRNA export factor OS=Mus musculus GN=Rae1 PE=1 SV=1
O08692	7.3123	0.00410679	5.62716	A60	PMX	Neutrophilic granule protein OS=Mus musculus GN=Ngp PE=1 SV=1
Q9R1J0	25.9606	0.00417024	2.37876	A60	PMX	Sterol-4-alpha-carboxylate 3-dehydrogenase_ decarboxylating OS=Mus musculus GN=Nsdhl PE=1 SV=1
Q059Y8	6.4252	0.00418322	22.1146	A60	PMX	DC-STAMP domain-containing protein 1 OS=Mus musculus GN=Dcst1 PE=2 SV=1
Q64314	27.2298	0.00433807	1.62937	A60	PMX	Hematopoietic progenitor cell antigen CD34 OS=Mus musculus GN=Cd34 PE=1 SV=1
P15947	69.7555	0.00445671	2.61092	A60	PMX	Kallikrein-1 OS=Mus musculus GN=Klk1 PE=1 SV=3
P56695	13.4398	0.00446557	5.49113	A60	PMX	Wolframin OS=Mus musculus GN=Wfs1 PE=1 SV=1
P17892	55.5813	0.00447539	1.71588	A60	PMX	Pancreatic lipase-related protein 2 OS=Mus musculus GN=Pnliprp2 PE=1 SV=2
P54227	13.2836	0.00448847	1.68983	A60	PMX	Stathmin OS=Mus musculus GN=Stmn1 PE=1 SV=2
Q810J8	10.6485	0.00458413	1.80858	A60	PMX	Zinc finger FYVE domain-containing protein 1 OS=Mus musculus GN=Zfyve1 PE=1 SV=2
P82349	34.1399	0.00470044	2.13909	A60	PMX	Beta-sarcoglycan OS=Mus musculus GN=Sgcb PE=1 SV=1
B9EJ57;Q8CHZ9	12.6952	0.00475989	2.17315	A60	PMX	Transcription termination factor 1b_ mitochondrial OS=Mus musculus GN=Mterf1b PE=2 SV=1
Q99JF8	23.9326	0.00477098	1.57507	A60	PMX	PC4 and SFRS1-interacting protein OS=Mus musculus GN=Psip1 PE=1 SV=1
Q9R062	30.9718	0.00478612	1.38003	A60	PMX	Glycogenin-1 OS=Mus musculus GN=Gyg1 PE=1 SV=3
P18531	5.591	0.0048407	116.765	A60	PMX	Ig heavy chain V region 3-6 OS=Mus musculus GN=Ighv3-6 PE=1 SV=1
P04117;O08716	126.656	0.00484265	1.19138	A60	PMX	Fatty acid-binding protein_ adipocyte OS=Mus musculus GN=Fabp4 PE=1 SV=3
Q921Z5	6.6368	0.00487923	3.33596	A60	PMX	Tumor necrosis factor alpha-induced protein 8 OS=Mus musculus GN=Tnfaip8 PE=1 SV=1
Q8BGC0	18.2329	0.00491618	1.8316	A60	PMX	HIV Tat-specific factor 1 homolog OS=Mus musculus GN=Htatsf1 PE=1 SV=1
Q6P8K8	34.2574	0.00492297	3.37956	A60	PMX	Carboxypeptidase A4 OS=Mus musculus GN=Cpa4 PE=2 SV=2
Q8R001	55.4564	0.00495498	1.23805	A60	PMX	Microtubule-associated protein RP/EB family member 2 OS=Mus musculus GN=Mapre2 PE=1 SV=1
Q8K4G1	115.688	0.00501153	1.89044	A60	PMX	Latent-transforming growth factor beta-binding protein 4 OS=Mus musculus GN=Ltbp4 PE=1 SV=2
P18654	41.5412	0.00501835	1.29827	A60	PMX	Ribosomal protein S6 kinase alpha-3 OS=Mus musculus GN=Rps6ka3 PE=1 SV=2
Q8VCC2	40.2027	0.00506004	2.0736	A60	PMX	Liver carboxylesterase 1 OS=Mus musculus GN=Ces1 PE=1 SV=1
Q69ZL1	5.6996	0.00506246	1.62133	A60	PMX	FYVE_ RhoGEF and PH domain-containing protein 6 OS=Mus musculus GN=Fgd6 PE=1 SV=2
Q811L6	21.316	0.00516359	2.43639	A60	PMX	Microtubule-associated serine/threonine-protein kinase 4 OS=Mus musculus GN=Mast4 PE=1 SV=3
Q8K182	18.1669	0.00529518	9.50214	A60	PMX	Complement component C8 alpha chain OS=Mus musculus GN=C8a PE=1 SV=1
Q62167	162.089	0.00531621	1.21236	A60	PMX	ATP-dependent RNA helicase DDX3X OS=Mus musculus GN=Ddx3x PE=1 SV=3
Q80TM9;P63157	18.907	0.00537042	2.15355	A60	PMX	Nischarin OS=Mus musculus GN=Nisch PE=1 SV=2
P20029	575.155	0.00537681	1.22673	A60	PMX	78 kDa glucose-regulated protein OS=Mus musculus GN=Hspa5 PE=1 SV=3
Q61033	70.6961	0.0054521	1.18753	A60	PMX	Lamina-associated polypeptide 2_ isoforms alpha/zeta OS=Mus musculus GN=Tmpo PE=1 SV=4
Q61029	78.801	0.0054521	1.18753	A60	PMX	Lamina-associated polypeptide 2_ isoforms beta/delta/epsilon/gamma OS=Mus musculus GN=Tmpo PE=1 SV=4
P05063	50.2449	0.00549589	1.84552	A60	PMX	Fructose-bisphosphate aldolase C OS=Mus musculus GN=Aldoc PE=1 SV=4
Q9JJ06	5.8485	0.00556289	1.35995	A60	PMX	Glycoprotein-N-acetylgalactosamine 3-beta-galactosyltransferase 1 OS=Mus musculus GN=C1galt1 PE=1 SV=1
Q99KP6	39.3029	0.00568377	1.12855	A60	PMX	Pre-mRNA-processing factor 19 OS=Mus musculus GN=Prpf19 PE=1 SV=1
Q3TJD7	159.199	0.00581707	2.2837	A60	PMX	PDZ and LIM domain protein 7 OS=Mus musculus GN=Pdlim7 PE=1 SV=1
Q62471	21.8772	0.00583612	3.13149	A60	PMX	Vomeronasal secretory protein 1 OS=Mus musculus GN=Lcn3 PE=2 SV=2
P54310	6.1318	0.00583652	2.02785	A60	PMX	Hormone-sensitive lipase OS=Mus musculus GN=Lipe PE=1 SV=2
Q7TQK4	5.7237	0.00585277	2.80829	A60	PMX	Exosome complex component RRP40 OS=Mus musculus GN=Exosc3 PE=1 SV=3
Q9JLV1	76.0245	0.00588191	2.0882	A60	PMX	BAG family molecular chaperone regulator 3 OS=Mus musculus GN=Bag3 PE=1 SV=2
Q9JJV2	6.5302	0.00589746	1.24342	A60	PMX	Profilin-2 OS=Mus musculus GN=Pfn2 PE=1 SV=3
Q6PER3	18.6243	0.00589814	1.86407	A60	PMX	Microtubule-associated protein RP/EB family member 3 OS=Mus musculus GN=Mapre3 PE=1 SV=1
Q9R1P1	71.616	0.00592593	1.3389	A60	PMX	Proteasome subunit beta type-3 OS=Mus musculus GN=Psmb3 PE=1 SV=1
Q8BKC5	172.604	0.00595374	1.51336	A60	PMX	Importin-5 OS=Mus musculus GN=Ipo5 PE=1 SV=3
Q8BH61	66.3176	0.00598126	1.41708	A60	PMX	Coagulation factor XIII A chain OS=Mus musculus GN=F13a1 PE=1 SV=3
P46061	34.0196	0.00610658	1.27706	A60	PMX	Ran GTPase-activating protein 1 OS=Mus musculus GN=Rangap1 PE=1 SV=2
Q9D952	309.225	0.00615206	1.72738	A60	PMX	Envoplakin OS=Mus musculus GN=Evpl PE=1 SV=3
Q3THE2	229.466	0.00616808	1.11472	A60	PMX	Myosin regulatory light chain 12B OS=Mus musculus GN=Myl12b PE=1 SV=2
P50247	193.037	0.00622716	1.37261	A60	PMX	Adenosylhomocysteinase OS=Mus musculus GN=Ahcy PE=1 SV=3
Q9CQ71	6.1448	0.00628892	1.43173	A60	PMX	Replication protein A 14 kDa subunit OS=Mus musculus GN=Rpa3 PE=1 SV=1
P62746	14.6136	0.00635105	2.85917	A60	PMX	Rho-related GTP-binding protein RhoB OS=Mus musculus GN=Rhob PE=1 SV=1
Q8CJ27	5.4644	0.00635511	15.6393	A60	PMX	Abnormal spindle-like microcephaly-associated protein homolog OS=Mus musculus GN=Aspm PE=2 SV=2
P97370	24.5904	0.0064403	2.12342	A60	PMX	Sodium/potassium-transporting ATPase subunit beta-3 OS=Mus musculus GN=Atp1b3 PE=1 SV=1
Q78YZ6	6.9016	0.00644319	1.43343	A60	PMX	Short coiled-coil protein OS=Mus musculus GN=Scoc PE=1 SV=1
Q9CQ80	11.6047	0.00645848	1.23749	A60	PMX	Vacuolar protein-sorting-associated protein 25 OS=Mus musculus GN=Vps25 PE=1 SV=1
Q9CQM5	51.4668	0.00646545	1.35273	A60	PMX	Thioredoxin domain-containing protein 17 OS=Mus musculus GN=Txndc17 PE=1 SV=1
P26043	305.021	0.00647097	1.20963	A60	PMX	Radixin OS=Mus musculus GN=Rdx PE=1 SV=3
P32020	122.04	0.00647725	1.12451	A60	PMX	Non-specific lipid-transfer protein OS=Mus musculus GN=Scp2 PE=1 SV=3
Q9D1X0	13.9756	0.00649031	1.56253	A60	PMX	Nucleolar protein 3 OS=Mus musculus GN=Nol3 PE=1 SV=1
Q3UMU9	18.8499	0.00653533	2.74153	A60	PMX	Hepatoma-derived growth factor-related protein 2 OS=Mus musculus GN=Hdgfrp2 PE=1 SV=1
Q6NXK7	5.1565	0.00653877	11.5831	A60	PMX	Inactive dipeptidyl peptidase 10 OS=Mus musculus GN=Dpp10 PE=1 SV=1
Q9Z2V4	12.4868	0.00653914	1.6276	A60	PMX	Phosphoenolpyruvate carboxykinase_ cytosolic [GTP] OS=Mus musculus GN=Pck1 PE=1 SV=1
P35762	23.0181	0.00674911	1.62782	A60	PMX	CD81 antigen OS=Mus musculus GN=Cd81 PE=1 SV=2
Q9JI08	5.8429	0.00684137	6.06554	A60	PMX	Bridging integrator 3 OS=Mus musculus GN=Bin3 PE=1 SV=1
Q5SUR0	68.426	0.00685157	1.20199	A60	PMX	Phosphoribosylformylglycinamidine synthase OS=Mus musculus GN=Pfas PE=1 SV=1
Q64514	68.0597	0.00689546	1.54621	A60	PMX	Tripeptidyl-peptidase 2 OS=Mus musculus GN=Tpp2 PE=1 SV=3
Q9EPU0	66.5487	0.00697495	1.17966	A60	PMX	Regulator of nonsense transcripts 1 OS=Mus musculus GN=Upf1 PE=1 SV=2
Q80W22	30.331	0.00698946	2.23165	A60	PMX	Threonine synthase-like 2 OS=Mus musculus GN=Thnsl2 PE=1 SV=1
P19246	69.0328	0.0070526	1.27867	A60	PMX	Neurofilament heavy polypeptide OS=Mus musculus GN=Nefh PE=1 SV=3
P61971	82.0466	0.0070812	1.23798	A60	PMX	Nuclear transport factor 2 OS=Mus musculus GN=Nutf2 PE=1 SV=1
Q8C196	52.2919	0.00712696	1.37213	A60	PMX	Carbamoyl-phosphate synthase [ammonia]_ mitochondrial OS=Mus musculus GN=Cps1 PE=1 SV=2
P11588	208.252	0.00722706	2.32958	A60	PMX	Major urinary protein 1 OS=Mus musculus GN=Mup1 PE=1 SV=1
Q60994	22.065	0.00729201	1.49129	A60	PMX	Adiponectin OS=Mus musculus GN=Adipoq PE=1 SV=2
Q9JKF7	16.1009	0.0073061	1.88147	A60	PMX	39S ribosomal protein L39_ mitochondrial OS=Mus musculus GN=Mrpl39 PE=1 SV=4
Q99020	122.264	0.00730978	1.18402	A60	PMX	Heterogeneous nuclear ribonucleoprotein A/B OS=Mus musculus GN=Hnrnpab PE=1 SV=1
Q9DCL8	26.0332	0.00738542	1.67112	A60	PMX	Protein phosphatase inhibitor 2 OS=Mus musculus GN=Ppp1r2 PE=1 SV=3
Q99NH0	23.7312	0.00739459	1.74578	A60	PMX	Ankyrin repeat domain-containing protein 17 OS=Mus musculus GN=Ankrd17 PE=1 SV=2
A2ASQ1	119.498	0.00754708	1.31027	A60	PMX	Agrin OS=Mus musculus GN=Agrn PE=1 SV=1
Q58A65	11.2359	0.00760576	3.28042	A60	PMX	C-Jun-amino-terminal kinase-interacting protein 4 OS=Mus musculus GN=Spag9 PE=1 SV=2
Q61955	6.823	0.00764415	8.80011	A60	PMX	Kallikrein-8 OS=Mus musculus GN=Klk8 PE=1 SV=1
Q8VCH8	24.1337	0.00777867	1.44008	A60	PMX	UBX domain-containing protein 4 OS=Mus musculus GN=Ubxn4 PE=1 SV=1
O89114	32.4479	0.00777965	1.96935	A60	PMX	DnaJ homolog subfamily B member 5 OS=Mus musculus GN=Dnajb5 PE=2 SV=1
Q8K354	165.771	0.00786242	1.24201	A60	PMX	Carbonyl reductase [NADPH] 3 OS=Mus musculus GN=Cbr3 PE=1 SV=1
Q9WVH9	28.2229	0.00793979	1.93077	A60	PMX	Fibulin-5 OS=Mus musculus GN=Fbln5 PE=1 SV=1
Q8C3X2	11.8741	0.00827783	1.85787	A60	PMX	Coiled-coil domain-containing protein 90B_ mitochondrial OS=Mus musculus GN=Ccdc90b PE=1 SV=1
Q7TMK6	16.1762	0.00829047	1.64122	A60	PMX	Protein Hook homolog 2 OS=Mus musculus GN=Hook2 PE=1 SV=3
P33622	15.7854	0.00852686	5.82638	A60	PMX	Apolipoprotein C-III OS=Mus musculus GN=Apoc3 PE=1 SV=2
Q8R1Q8	59.9728	0.00876778	1.31069	A60	PMX	Cytoplasmic dynein 1 light intermediate chain 1 OS=Mus musculus GN=Dync1li1 PE=1 SV=1
P13020	356.308	0.00884201	1.12987	A60	PMX	Gelsolin OS=Mus musculus GN=Gsn PE=1 SV=3
O70133	139.45	0.00891161	1.29734	A60	PMX	ATP-dependent RNA helicase A OS=Mus musculus GN=Dhx9 PE=1 SV=2
P26883	74.7731	0.00904862	1.22447	A60	PMX	Peptidyl-prolyl cis-trans isomerase FKBP1A OS=Mus musculus GN=Fkbp1a PE=1 SV=2
Q9ERD7	195.48	0.00909956	1.32843	A60	PMX	Tubulin beta-3 chain OS=Mus musculus GN=Tubb3 PE=1 SV=1
Q8BZA9	11.3008	0.00914089	1.50919	A60	PMX	Fructose-2_6-bisphosphatase TIGAR OS=Mus musculus GN=Tigar PE=1 SV=1
Q91VH6	40.7115	0.00929122	1.16884	A60	PMX	Protein MEMO1 OS=Mus musculus GN=Memo1 PE=1 SV=1
Q61937	150.178	0.00933243	1.04884	A60	PMX	Nucleophosmin OS=Mus musculus GN=Npm1 PE=1 SV=1
Q5SRX1	26.2052	0.00979424	1.51351	A60	PMX	TOM1-like protein 2 OS=Mus musculus GN=Tom1l2 PE=1 SV=1
Q8BQM8	26.2051	0.00998088	1.28999	A60	PMX	Echinoderm microtubule-associated protein-like 5 OS=Mus musculus GN=Eml5 PE=2 SV=2
P46935	136.006	0.0101131	1.23063	A60	PMX	E3 ubiquitin-protein ligase NEDD4 OS=Mus musculus GN=Nedd4 PE=1 SV=3
Q64520	42.0113	0.0102067	1.28383	A60	PMX	Guanylate kinase OS=Mus musculus GN=Guk1 PE=1 SV=2
Q91UZ5	5.517	0.0102188	1.55226	A60	PMX	Inositol monophosphatase 2 OS=Mus musculus GN=Impa2 PE=1 SV=1
Q9CZD3	77.3344	0.0102654	1.11567	A60	PMX	Glycine--tRNA ligase OS=Mus musculus GN=Gars PE=1 SV=1
Q9WVJ2	88.4227	0.0103399	1.16405	A60	PMX	26S proteasome non-ATPase regulatory subunit 13 OS=Mus musculus GN=Psmd13 PE=1 SV=1
P47811	55.8983	0.0104547	1.70589	A60	PMX	Mitogen-activated protein kinase 14 OS=Mus musculus GN=Mapk14 PE=1 SV=3
Q99LG2	23.1335	0.0104953	1.26487	A60	PMX	Transportin-2 OS=Mus musculus GN=Tnpo2 PE=1 SV=1
O88196	5.3851	0.0105271	3.9679	A60	PMX	E3 ubiquitin-protein ligase TTC3 OS=Mus musculus GN=Ttc3 PE=1 SV=2
B2RX12	6.5566	0.0107815	202.539	A60	PMX	Canalicular multispecific organic anion transporter 2 OS=Mus musculus GN=Abcc3 PE=1 SV=1
A2ARA8	42.9981	0.0107979	1.9503	A60	PMX	Integrin alpha-8 OS=Mus musculus GN=Itga8 PE=1 SV=1
P19973	17.8837	0.010819	1.48009	A60	PMX	Lymphocyte-specific protein 1 OS=Mus musculus GN=Lsp1 PE=1 SV=2
P63330;P97470	92.5479	0.0108565	1.18323	A60	PMX	Serine/threonine-protein phosphatase 2A catalytic subunit alpha isoform OS=Mus musculus GN=Ppp2ca PE=1 SV=1
Q6A078	51.9769	0.0109699	1.51267	A60	PMX	Centrosomal protein of 290 kDa OS=Mus musculus GN=Cep290 PE=1 SV=2
Q91V16	6.9003	0.0110092	1.42694	A60	PMX	LYR motif-containing protein 5 OS=Mus musculus GN=Lyrm5 PE=1 SV=1
P63280	27.056	0.0111694	1.93616	A60	PMX	SUMO-conjugating enzyme UBC9 OS=Mus musculus GN=Ube2i PE=1 SV=1
Q8R5J9	17.6214	0.0113111	2.16104	A60	PMX	PRA1 family protein 3 OS=Mus musculus GN=Arl6ip5 PE=1 SV=2
Q5EBG6	53.7016	0.0113872	2.27569	A60	PMX	Heat shock protein beta-6 OS=Mus musculus GN=Hspb6 PE=1 SV=1
Q9Z2G9	12.1162	0.0114583	2.63939	A60	PMX	Oxidoreductase HTATIP2 OS=Mus musculus GN=Htatip2 PE=1 SV=3
P97474	5.1212	0.0115482	62.4311	A60	PMX	Pituitary homeobox 2 OS=Mus musculus GN=Pitx2 PE=1 SV=2
Q9QYB1	132.61	0.0115911	1.20365	A60	PMX	Chloride intracellular channel protein 4 OS=Mus musculus GN=Clic4 PE=1 SV=3
Q61468	5.4208	0.0119969	5.34985	A60	PMX	Mesothelin OS=Mus musculus GN=Msln PE=1 SV=1
O88427	14.6249	0.0121324	1.73602	A60	PMX	Voltage-dependent T-type calcium channel subunit alpha-1H OS=Mus musculus GN=Cacna1h PE=1 SV=3
Q9WU28	25.0251	0.0121841	1.22589	A60	PMX	Prefoldin subunit 5 OS=Mus musculus GN=Pfdn5 PE=1 SV=1
Q8VDK1	67.287	0.01224	1.5091	A60	PMX	Nitrilase homolog 1 OS=Mus musculus GN=Nit1 PE=1 SV=2
Q9CPW0	5.7514	0.0125579	1.42291	A60	PMX	Contactin-associated protein-like 2 OS=Mus musculus GN=Cntnap2 PE=1 SV=2
Q99JI1	14.9259	0.0128877	1.61332	A60	PMX	Musculoskeletal embryonic nuclear protein 1 OS=Mus musculus GN=Mustn1 PE=1 SV=1
Q08879	111.861	0.0130553	1.51458	A60	PMX	Fibulin-1 OS=Mus musculus GN=Fbln1 PE=1 SV=2
P54116	6.6958	0.013191	3.32557	A60	PMX	Erythrocyte band 7 integral membrane protein OS=Mus musculus GN=Stom PE=1 SV=3
Q6P1E8	10.6465	0.0132978	1.36732	A60	PMX	EF-hand calcium-binding domain-containing protein 6 OS=Mus musculus GN=Efcab6 PE=1 SV=2
Q61553	26.2909	0.0136817	3.04483	A60	PMX	Fascin OS=Mus musculus GN=Fscn1 PE=1 SV=4
P40124	248.058	0.0137415	1.49432	A60	PMX	Adenylyl cyclase-associated protein 1 OS=Mus musculus GN=Cap1 PE=1 SV=4
O35648	5.8974	0.0138132	1.2777	A60	PMX	Centrin-3 OS=Mus musculus GN=Cetn3 PE=1 SV=1
Q9CSN1	30.8379	0.0140669	1.29542	A60	PMX	SNW domain-containing protein 1 OS=Mus musculus GN=Snw1 PE=1 SV=3
Q6ZWV3;P86048	66.2735	0.0142446	1.20315	A60	PMX	60S ribosomal protein L10 OS=Mus musculus GN=Rpl10 PE=1 SV=3
Q8VCI5	47.3271	0.0142477	1.561	A60	PMX	Peroxisomal biogenesis factor 19 OS=Mus musculus GN=Pex19 PE=1 SV=1
Q8BGV4	5.5315	0.0144079	1.97228	A60	PMX	TELO2-interacting protein 2 OS=Mus musculus GN=Tti2 PE=2 SV=1
Q9R069	62.8053	0.0145129	1.19483	A60	PMX	Basal cell adhesion molecule OS=Mus musculus GN=Bcam PE=1 SV=1
P13541	42.7382	0.0146885	1.23039	A60	PMX	Myosin-3 OS=Mus musculus GN=Myh3 PE=2 SV=2
P47941	44.5862	0.0150063	1.20583	A60	PMX	Crk-like protein OS=Mus musculus GN=Crkl PE=1 SV=2
Q8BH58	6.3165	0.0151957	1.38266	A60	PMX	TIP41-like protein OS=Mus musculus GN=Tiprl PE=1 SV=1
Q8BR07	5.4214	0.0165594	1.50068	A60	PMX	Protein bicaudal D homolog 1 OS=Mus musculus GN=Bicd1 PE=1 SV=2
Q6ZWR4	18.2352	0.0166137	1.77744	A60	PMX	Serine/threonine-protein phosphatase 2A 55 kDa regulatory subunit B beta isoform OS=Mus musculus GN=Ppp2r2b PE=1 SV=1
Q8K2Q0	5.7549	0.017111	1.24399	A60	PMX	COMM domain-containing protein 9 OS=Mus musculus GN=Commd9 PE=1 SV=3
Q8VHL1	28.713	0.0173486	1.78237	A60	PMX	Histone-lysine N-methyltransferase SETD7 OS=Mus musculus GN=Setd7 PE=1 SV=2
Q80TJ1	5.7694	0.017842	16.5142	A60	PMX	Calcium-dependent secretion activator 1 OS=Mus musculus GN=Cadps PE=1 SV=3
Q61595	47.4277	0.0181391	1.22917	A60	PMX	Kinectin OS=Mus musculus GN=Ktn1 PE=1 SV=1
Q9ET78	38.127	0.018404	1.48953	A60	PMX	Junctophilin-2 OS=Mus musculus GN=Jph2 PE=1 SV=2
Q9JMA1	77.5649	0.0184383	1.1825	A60	PMX	Ubiquitin carboxyl-terminal hydrolase 14 OS=Mus musculus GN=Usp14 PE=1 SV=3
O88447	42.5397	0.0187948	1.20633	A60	PMX	Kinesin light chain 1 OS=Mus musculus GN=Klc1 PE=1 SV=3
P62715	91.3214	0.0189899	1.17914	A60	PMX	Serine/threonine-protein phosphatase 2A catalytic subunit beta isoform OS=Mus musculus GN=Ppp2cb PE=1 SV=1
Q08297	5.2397	0.0193404	1.79629	A60	PMX	DNA repair protein RAD51 homolog 1 OS=Mus musculus GN=Rad51 PE=1 SV=1
Q76MZ3	209.392	0.0194435	1.17622	A60	PMX	Serine/threonine-protein phosphatase 2A 65 kDa regulatory subunit A alpha isoform OS=Mus musculus GN=Ppp2r1a PE=1 SV=3
Q8BH97	72.4303	0.0195084	1.79716	A60	PMX	Reticulocalbin-3 OS=Mus musculus GN=Rcn3 PE=1 SV=1
P01897;P01899;P01896	21.3962	0.0196276	1.36605	A60	PMX	H-2 class I histocompatibility antigen_ L-D alpha chain OS=Mus musculus GN=H2-L PE=1 SV=2
P34884	39.9255	0.0198346	1.41123	A60	PMX	Macrophage migration inhibitory factor OS=Mus musculus GN=Mif PE=1 SV=2
Q99KQ4	50.8827	0.0198375	1.29062	A60	PMX	Nicotinamide phosphoribosyltransferase OS=Mus musculus GN=Nampt PE=1 SV=1
Q9CPU0	210.961	0.0198902	1.17646	A60	PMX	Lactoylglutathione lyase OS=Mus musculus GN=Glo1 PE=1 SV=3
Q02566;Q91Z83	53.6362	0.020405	1.16043	A60	PMX	Myosin-6 OS=Mus musculus GN=Myh6 PE=1 SV=2
P62071	32.0415	0.0209509	1.22564	A60	PMX	Ras-related protein R-Ras2 OS=Mus musculus GN=Rras2 PE=1 SV=1
P11688	45.1753	0.0209922	1.42605	A60	PMX	Integrin alpha-5 OS=Mus musculus GN=Itga5 PE=1 SV=3
Q9DCD2	5.1817	0.0213973	1.39225	A60	PMX	Pre-mRNA-splicing factor SYF1 OS=Mus musculus GN=Xab2 PE=1 SV=1
Q9QXF8	6.3249	0.0214818	1.98968	A60	PMX	Glycine N-methyltransferase OS=Mus musculus GN=Gnmt PE=1 SV=3
A2A863	39.7302	0.021691	1.33932	A60	PMX	Integrin beta-4 OS=Mus musculus GN=Itgb4 PE=1 SV=1
Q9QYR9	130.55	0.0220356	1.14573	A60	PMX	Acyl-coenzyme A thioesterase 2_ mitochondrial OS=Mus musculus GN=Acot2 PE=1 SV=2
Q91VI7	351.298	0.0223047	1.09002	A60	PMX	Ribonuclease inhibitor OS=Mus musculus GN=Rnh1 PE=1 SV=1
Q91V88	19.1677	0.0223701	3.45963	A60	PMX	Nephronectin OS=Mus musculus GN=Npnt PE=1 SV=1
Q07456	33.6005	0.0225091	1.17127	A60	PMX	Protein AMBP OS=Mus musculus GN=Ambp PE=1 SV=2
Q9Z2U1	117.67	0.0225331	1.18947	A60	PMX	Proteasome subunit alpha type-5 OS=Mus musculus GN=Psma5 PE=1 SV=1
P70336	81.4957	0.0226785	1.15127	A60	PMX	Rho-associated protein kinase 2 OS=Mus musculus GN=Rock2 PE=1 SV=1
Q9CRC9	24.7071	0.0228285	1.22139	A60	PMX	Glucosamine-6-phosphate isomerase 2 OS=Mus musculus GN=Gnpda2 PE=1 SV=1
O54988	94.1503	0.0233411	1.67727	A60	PMX	STE20-like serine/threonine-protein kinase OS=Mus musculus GN=Slk PE=1 SV=2
P61079;P62838;P61080;Q6ZWY6	31.567	0.0234021	1.24046	A60	PMX	Ubiquitin-conjugating enzyme E2 D3 OS=Mus musculus GN=Ube2d3 PE=1 SV=1
Q6URW6	379.62	0.0236141	1.4633	A60	PMX	Myosin-14 OS=Mus musculus GN=Myh14 PE=1 SV=1
Q9R0Q7	68.1143	0.0243878	1.06118	A60	PMX	Prostaglandin E synthase 3 OS=Mus musculus GN=Ptges3 PE=1 SV=1
Q9CY73	5.3659	0.0244843	1.24032	A60	PMX	39S ribosomal protein L44_ mitochondrial OS=Mus musculus GN=Mrpl44 PE=1 SV=3
Q9WVF7	5.0515	0.024808	6.63553	A60	PMX	DNA polymerase epsilon catalytic subunit A OS=Mus musculus GN=Pole PE=1 SV=3
P97426	22.3704	0.0251467	1.10188	A60	PMX	Eosinophil cationic protein 1 OS=Mus musculus GN=Ear1 PE=2 SV=1
Q9JIF7	214.412	0.0252309	1.16032	A60	PMX	Coatomer subunit beta OS=Mus musculus GN=Copb1 PE=1 SV=1
O08579	43.8675	0.0253309	1.39752	A60	PMX	Emerin OS=Mus musculus GN=Emd PE=1 SV=1
P97822	69.2619	0.0254977	1.11739	A60	PMX	Acidic leucine-rich nuclear phosphoprotein 32 family member E OS=Mus musculus GN=Anp32e PE=1 SV=2
Q3URF8	6.3705	0.0255263	3.36592	A60	PMX	BTB/POZ domain-containing protein KCTD21 OS=Mus musculus GN=Kctd21 PE=1 SV=1
Q60710	77.5327	0.0260817	1.51987	A60	PMX	Deoxynucleoside triphosphate triphosphohydrolase SAMHD1 OS=Mus musculus GN=Samhd1 PE=1 SV=2
P27664	5.8049	0.0288632	19.4219	A60	PMX	Rod cGMP-specific 3'_5'-cyclic phosphodiesterase subunit alpha OS=Mus musculus GN=Pde6a PE=2 SV=3
P29341	241.714	0.0288692	1.30063	A60	PMX	Polyadenylate-binding protein 1 OS=Mus musculus GN=Pabpc1 PE=1 SV=2
Q8VEJ1	12.6096	0.0291477	1.30059	A60	PMX	GPN-loop GTPase 2 OS=Mus musculus GN=Gpn2 PE=2 SV=2
Q9D3R6	40.8102	0.0299481	1.45713	A60	PMX	Katanin p60 ATPase-containing subunit A-like 2 OS=Mus musculus GN=Katnal2 PE=2 SV=2
P17427	133.381	0.0306188	1.528	A60	PMX	AP-2 complex subunit alpha-2 OS=Mus musculus GN=Ap2a2 PE=1 SV=2
Q99JR5	92.643	0.0311383	2.37165	A60	PMX	Tubulointerstitial nephritis antigen-like OS=Mus musculus GN=Tinagl1 PE=1 SV=1
P59096	6.5538	0.031794	2.14348	A60	PMX	StAR-related lipid transfer protein 6 OS=Mus musculus GN=Stard6 PE=2 SV=1
P36993	11.7403	0.0318889	1.34948	A60	PMX	Protein phosphatase 1B OS=Mus musculus GN=Ppm1b PE=1 SV=1
P54265	24.6171	0.0325695	1.30339	A60	PMX	Myotonin-protein kinase OS=Mus musculus GN=Dmpk PE=1 SV=1
Q6R0H7;P63094;P50149;Q3V3I2	115.594	0.0327427	1.10777	A60	PMX	Guanine nucleotide-binding protein G(s) subunit alpha isoforms XLas OS=Mus musculus GN=Gnas PE=1 SV=1
O55143	197.147	0.0335943	1.07409	A60	PMX	Sarcoplasmic/endoplasmic reticulum calcium ATPase 2 OS=Mus musculus GN=Atp2a2 PE=1 SV=2
Q8BWY3	60.52	0.0336541	1.26365	A60	PMX	Eukaryotic peptide chain release factor subunit 1 OS=Mus musculus GN=Etf1 PE=1 SV=4
Q99N80	12.1346	0.0337214	1.46126	A60	PMX	Synaptotagmin-like protein 1 OS=Mus musculus GN=Sytl1 PE=1 SV=2
P17156	330.58	0.0340841	1.24776	A60	PMX	Heat shock-related 70 kDa protein 2 OS=Mus musculus GN=Hspa2 PE=1 SV=2
P97825	20.0762	0.03484	1.15971	A60	PMX	Hematological and neurological expressed 1 protein OS=Mus musculus GN=Hn1 PE=1 SV=3
Q61900	15.4294	0.0357617	3.72978	A60	PMX	Submaxillary gland androgen-regulated protein 3A OS=Mus musculus GN=Smr3a PE=2 SV=1
Q8BWZ3	5.8157	0.0360735	1.64343	A60	PMX	N-alpha-acetyltransferase 25_ NatB auxiliary subunit OS=Mus musculus GN=Naa25 PE=1 SV=1
O70493	60.5653	0.0361896	1.39114	A60	PMX	Sorting nexin-12 OS=Mus musculus GN=Snx12 PE=1 SV=1
Q8K0T0	5.7033	0.0365348	1.44332	A60	PMX	Reticulon-1 OS=Mus musculus GN=Rtn1 PE=1 SV=1
O88746	31.5486	0.036735	1.27623	A60	PMX	Target of Myb protein 1 OS=Mus musculus GN=Tom1 PE=1 SV=1
Q3TZZ7	71.3383	0.0378174	1.56287	A60	PMX	Extended synaptotagmin-2 OS=Mus musculus GN=Esyt2 PE=1 SV=1
P62996	51.3623	0.0388534	1.20528	A60	PMX	Transformer-2 protein homolog beta OS=Mus musculus GN=Tra2b PE=1 SV=1
O55106	5.5166	0.0392309	1.66464	A60	PMX	Striatin OS=Mus musculus GN=Strn PE=1 SV=2
P16460	100.122	0.0396147	1.24595	A60	PMX	Argininosuccinate synthase OS=Mus musculus GN=Ass1 PE=1 SV=1
O09009	11.4342	0.0411342	1.44261	A60	PMX	Beta-1_3-N-acetylglucosaminyltransferase radical fringe OS=Mus musculus GN=Rfng PE=2 SV=1
Q9D6N1	19.6354	0.0421596	2.09991	A60	PMX	Carbonic anhydrase 13 OS=Mus musculus GN=Ca13 PE=1 SV=1
Q7TMK9	136.474	0.0439855	1.37897	A60	PMX	Heterogeneous nuclear ribonucleoprotein Q OS=Mus musculus GN=Syncrip PE=1 SV=2
P01942;P06467	151.294	0.0443289	1.12896	A60	PMX	Hemoglobin subunit alpha OS=Mus musculus GN=Hba PE=1 SV=2
P19096	592.532	0.045163	1.30052	A60	PMX	Fatty acid synthase OS=Mus musculus GN=Fasn PE=1 SV=2
Q6ZQK5	28.4827	0.0453791	1.57044	A60	PMX	Arf-GAP with coiled-coil_ ANK repeat and PH domain-containing protein 2 OS=Mus musculus GN=Acap2 PE=1 SV=2
Q9JHJ0	59.081	0.0455929	1.17583	A60	PMX	Tropomodulin-3 OS=Mus musculus GN=Tmod3 PE=1 SV=1
Q9QZ06	19.7211	0.0456692	1.18802	A60	PMX	Toll-interacting protein OS=Mus musculus GN=Tollip PE=1 SV=1
Q99K51	220.332	0.0468167	1.11565	A60	PMX	Plastin-3 OS=Mus musculus GN=Pls3 PE=1 SV=3
P14901	19.1268	0.0468202	2.81978	A60	PMX	Heme oxygenase 1 OS=Mus musculus GN=Hmox1 PE=1 SV=1
Q68FG3	11.1412	0.047516	1.32946	A60	PMX	Protein SPT2 homolog OS=Mus musculus GN=Spty2d1 PE=2 SV=1
Q60675	78.8909	0.0475527	1.27452	A60	PMX	Laminin subunit alpha-2 OS=Mus musculus GN=Lama2 PE=1 SV=2
P28656	72.8204	0.0476118	1.6119	A60	PMX	Nucleosome assembly protein 1-like 1 OS=Mus musculus GN=Nap1l1 PE=1 SV=2
Q9EQP2	180.682	0.0482219	1.15245	A60	PMX	EH domain-containing protein 4 OS=Mus musculus GN=Ehd4 PE=1 SV=1
Q63811	5.8905	0.0483225	1.23974	A60	PMX	Calcineurin subunit B type 2 OS=Mus musculus GN=Ppp3r2 PE=1 SV=3
Q99K85	72.7037	0.048416	1.16283	A60	PMX	Phosphoserine aminotransferase OS=Mus musculus GN=Psat1 PE=1 SV=1
Q9CQQ8	13.8031	0.0487988	2.65709	A60	PMX	U6 snRNA-associated Sm-like protein LSm7 OS=Mus musculus GN=Lsm7 PE=1 SV=1
Q9EPC1;Q9ES46	168.189	0.0491584	1.29012	A60	PMX	Alpha-parvin OS=Mus musculus GN=Parva PE=1 SV=1
Q61081	61.3773	0.0495741	1.06849	A60	PMX	Hsp90 co-chaperone Cdc37 OS=Mus musculus GN=Cdc37 PE=1 SV=1
Q9D2N4	83.9787	0.0496053	1.48294	A60	PMX	Dystrobrevin alpha OS=Mus musculus GN=Dtna PE=1 SV=2
Q9JJ28	40.8881	0.0523763	1.72032	A60	PMX	Protein flightless-1 homolog OS=Mus musculus GN=Flii PE=1 SV=1
Q8BLN5	11.7665	0.052617	1.3031	A60	PMX	Lanosterol synthase OS=Mus musculus GN=Lss PE=1 SV=2
P28798	80.0156	0.0530839	1.26047	A60	PMX	Granulins OS=Mus musculus GN=Grn PE=1 SV=2
Q99NB8	6.0078	0.0540333	4.04201	A60	PMX	Ubiquilin-4 OS=Mus musculus GN=Ubqln4 PE=1 SV=1
P01783	22.7671	0.0545775	1.17208	A60	PMX	Ig heavy chain V region MOPC 21 (Fragment) OS=Mus musculus PE=1 SV=1
Q9CRD0	7.5048	1.25006e-11	Infinity	PMX	A60	OCIA domain-containing protein 1 OS=Mus musculus GN=Ociad1 PE=1 SV=1
P11679	786.279	1.83829e-09	7.17588	PMX	A60	Keratin_ type II cytoskeletal 8 OS=Mus musculus GN=Krt8 PE=1 SV=4
P12961	6.4792	2.9804e-09	Infinity	PMX	A60	Neuroendocrine protein 7B2 OS=Mus musculus GN=Scg5 PE=1 SV=1
P28650	39.8758	3.92443e-09	13.8513	PMX	A60	Adenylosuccinate synthetase isozyme 1 OS=Mus musculus GN=Adssl1 PE=1 SV=2
Q9DCV4	28.7908	5.56525e-09	7.49894	PMX	A60	Regulator of microtubule dynamics protein 1 OS=Mus musculus GN=Rmdn1 PE=1 SV=2
Q62448	41.7044	6.79265e-09	2.32532	PMX	A60	Eukaryotic translation initiation factor 4 gamma 2 OS=Mus musculus GN=Eif4g2 PE=1 SV=2
Q9CQW5	188.623	1.34356e-08	16.2258	PMX	A60	Galectin-2 OS=Mus musculus GN=Lgals2 PE=1 SV=1
P30275;Q6P8J7	391.911	1.37182e-08	4.10064	PMX	A60	Creatine kinase U-type_ mitochondrial OS=Mus musculus GN=Ckmt1 PE=1 SV=1
Q9EQX0	63.9282	1.46436e-08	12.7689	PMX	A60	Appetite-regulating hormone OS=Mus musculus GN=Ghrl PE=1 SV=1
Q8BH95	191.951	1.7537e-08	4.18182	PMX	A60	Enoyl-CoA hydratase_ mitochondrial OS=Mus musculus GN=Echs1 PE=1 SV=1
Q9CRB9	94.8717	1.78242e-08	3.09217	PMX	A60	MICOS complex subunit Mic19 OS=Mus musculus GN=Chchd3 PE=1 SV=1
Q9DCS9	76.8612	1.88003e-08	5.12938	PMX	A60	NADH dehydrogenase [ubiquinone] 1 beta subcomplex subunit 10 OS=Mus musculus GN=Ndufb10 PE=1 SV=3
Q9DCC7	5.9977	1.9601e-08	6.48021	PMX	A60	Isochorismatase domain-containing protein 2B OS=Mus musculus GN=Isoc2b PE=1 SV=1
Q3V384	11.7316	2.34604e-08	22.8436	PMX	A60	Lactation elevated protein 1 OS=Mus musculus GN=Lace1 PE=1 SV=1
P62918	97.2236	3.18833e-08	4.43582	PMX	A60	60S ribosomal protein L8 OS=Mus musculus GN=Rpl8 PE=1 SV=2
Q9CQ91	21.9834	3.27573e-08	6.80537	PMX	A60	NADH dehydrogenase [ubiquinone] 1 alpha subcomplex subunit 3 OS=Mus musculus GN=Ndufa3 PE=1 SV=1
P05784;Q09M05;Q8K561;Q9CQ58	506.543	3.36047e-08	10.9333	PMX	A60	Keratin_ type I cytoskeletal 18 OS=Mus musculus GN=Krt18 PE=1 SV=5
Q60829	14.89	3.43614e-08	Infinity	PMX	A60	Protein phosphatase 1 regulatory subunit 1B OS=Mus musculus GN=Ppp1r1b PE=1 SV=2
Q91YQ5	206.553	3.86894e-08	4.27418	PMX	A60	Dolichyl-diphosphooligosaccharide--protein glycosyltransferase subunit 1 OS=Mus musculus GN=Rpn1 PE=1 SV=1
Q9CR68	147.498	3.92739e-08	6.78471	PMX	A60	Cytochrome b-c1 complex subunit Rieske_ mitochondrial OS=Mus musculus GN=Uqcrfs1 PE=1 SV=1
Q9CR36	138.471	4.40305e-08	10.841	PMX	A60	Gastrokine-1 OS=Mus musculus GN=Gkn1 PE=2 SV=2
Q60632;P43135	12.181	5.4076e-08	Infinity	PMX	A60	COUP transcription factor 1 OS=Mus musculus GN=Nr2f1 PE=2 SV=2
Q3UIU2	7.1998	5.45923e-08	4.11157	PMX	A60	NADH dehydrogenase [ubiquinone] 1 beta subcomplex subunit 6 OS=Mus musculus GN=Ndufb6 PE=1 SV=3
O35855	230.68	5.77805e-08	7.85993	PMX	A60	Branched-chain-amino-acid aminotransferase_ mitochondrial OS=Mus musculus GN=Bcat2 PE=1 SV=2
Q9D855	121.926	7.13691e-08	4.39654	PMX	A60	Cytochrome b-c1 complex subunit 7 OS=Mus musculus GN=Uqcrb PE=1 SV=3
P13808	112.512	7.58905e-08	14.5962	PMX	A60	Anion exchange protein 2 OS=Mus musculus GN=Slc4a2 PE=1 SV=1
P50992	154.02	7.98093e-08	15.1195	PMX	A60	Potassium-transporting ATPase subunit beta OS=Mus musculus GN=Atp4b PE=2 SV=1
Q5SX39;P13542;Q5SX40	41.9248	8.65561e-08	15.0566	PMX	A60	Myosin-4 OS=Mus musculus GN=Myh4 PE=2 SV=1
Q8VHB5	34.9418	8.94708e-08	57.5733	PMX	A60	Carbonic anhydrase 9 OS=Mus musculus GN=Ca9 PE=2 SV=2
Q91V04	12.9146	9.61966e-08	14.6217	PMX	A60	Translocating chain-associated membrane protein 1 OS=Mus musculus GN=Tram1 PE=1 SV=3
P97314	57.6387	9.712e-08	3.1179	PMX	A60	Cysteine and glycine-rich protein 2 OS=Mus musculus GN=Csrp2 PE=1 SV=3
Q6ZQ38	153.519	1.05639e-07	1.87272	PMX	A60	Cullin-associated NEDD8-dissociated protein 1 OS=Mus musculus GN=Cand1 PE=1 SV=2
Q9DBG9	14.4537	1.09738e-07	3.02373	PMX	A60	Tax1-binding protein 3 OS=Mus musculus GN=Tax1bp3 PE=1 SV=1
Q9Z0S1	118.484	1.14587e-07	5.52394	PMX	A60	3'(2')_5'-bisphosphate nucleotidase 1 OS=Mus musculus GN=Bpnt1 PE=1 SV=2
P57096	56.2854	1.38371e-07	23.1396	PMX	A60	Prostate stem cell antigen OS=Mus musculus GN=Psca PE=2 SV=1
O35598	31.3542	1.48481e-07	10.9174	PMX	A60	Disintegrin and metalloproteinase domain-containing protein 10 OS=Mus musculus GN=Adam10 PE=1 SV=2
Q80U72	17.1702	1.53182e-07	2.32255	PMX	A60	Protein scribble homolog OS=Mus musculus GN=Scrib PE=1 SV=2
Q03265	523.015	1.62207e-07	3.12543	PMX	A60	ATP synthase subunit alpha_ mitochondrial OS=Mus musculus GN=Atp5a1 PE=1 SV=1
Q60932	250.54	1.64986e-07	2.57822	PMX	A60	Voltage-dependent anion-selective channel protein 1 OS=Mus musculus GN=Vdac1 PE=1 SV=3
Q9QZ10	208.585	1.65498e-07	9.52199	PMX	A60	Annexin A10 OS=Mus musculus GN=Anxa10 PE=2 SV=2
Q3URE1	22.3642	1.75553e-07	4.30811	PMX	A60	Acyl-CoA synthetase family member 3_ mitochondrial OS=Mus musculus GN=Acsf3 PE=1 SV=2
P35922	27.2627	1.76534e-07	255.546	PMX	A60	Fragile X mental retardation protein 1 homolog OS=Mus musculus GN=Fmr1 PE=1 SV=1
O08832	10.7011	1.93822e-07	97.6467	PMX	A60	Polypeptide N-acetylgalactosaminyltransferase 4 OS=Mus musculus GN=Galnt4 PE=2 SV=1
Q9D4H4	32.2588	1.95315e-07	5.23949	PMX	A60	Angiomotin-like protein 1 OS=Mus musculus GN=Amotl1 PE=1 SV=2
P13745;P10648	198.316	1.98578e-07	7.7447	PMX	A60	Glutathione S-transferase A1 OS=Mus musculus GN=Gsta1 PE=1 SV=2
Q9DBL7	19.22	2.07567e-07	4.42424	PMX	A60	Bifunctional coenzyme A synthase OS=Mus musculus GN=Coasy PE=1 SV=2
Q9CQ75	47.1192	2.12962e-07	4.44737	PMX	A60	NADH dehydrogenase [ubiquinone] 1 alpha subcomplex subunit 2 OS=Mus musculus GN=Ndufa2 PE=1 SV=3
P14152	323.538	2.24515e-07	3.13024	PMX	A60	Malate dehydrogenase_ cytoplasmic OS=Mus musculus GN=Mdh1 PE=1 SV=3
P97450	117.297	2.32835e-07	3.78138	PMX	A60	ATP synthase-coupling factor 6_ mitochondrial OS=Mus musculus GN=Atp5j PE=1 SV=1
Q62393	97.3853	2.58423e-07	3.35138	PMX	A60	Tumor protein D52 OS=Mus musculus GN=Tpd52 PE=1 SV=2
P00920	258.783	2.58856e-07	5.1217	PMX	A60	Carbonic anhydrase 2 OS=Mus musculus GN=Ca2 PE=1 SV=4
Q99L13	185.845	2.72847e-07	6.20254	PMX	A60	3-hydroxyisobutyrate dehydrogenase_ mitochondrial OS=Mus musculus GN=Hibadh PE=1 SV=1
P84104	42.8658	2.74357e-07	1.52634	PMX	A60	Serine/arginine-rich splicing factor 3 OS=Mus musculus GN=Srsf3 PE=1 SV=1
Q9ET22	42.8013	2.76268e-07	6.35564	PMX	A60	Dipeptidyl peptidase 2 OS=Mus musculus GN=Dpp7 PE=1 SV=2
Q9CU62	10.9294	2.79627e-07	6.10504	PMX	A60	Structural maintenance of chromosomes protein 1A OS=Mus musculus GN=Smc1a PE=1 SV=4
Q9D939	250.859	3.46321e-07	4.03759	PMX	A60	Sulfotransferase 1C2 OS=Mus musculus GN=Sult1c2 PE=1 SV=1
Q9R0Q9	12.8282	3.61363e-07	3.24192	PMX	A60	Mannose-P-dolichol utilization defect 1 protein OS=Mus musculus GN=Mpdu1 PE=1 SV=1
Q9WTP7	161.844	3.6929e-07	2.63758	PMX	A60	GTP:AMP phosphotransferase AK3_ mitochondrial OS=Mus musculus GN=Ak3 PE=1 SV=3
P47856	145.884	3.7426e-07	3.1904	PMX	A60	Glutamine--fructose-6-phosphate aminotransferase [isomerizing] 1 OS=Mus musculus GN=Gfpt1 PE=1 SV=3
Q9WVJ3	24.6986	3.80874e-07	2.46008	PMX	A60	Carboxypeptidase Q OS=Mus musculus GN=Cpq PE=1 SV=1
Q9CQ92	22.6538	3.90839e-07	2.10735	PMX	A60	Mitochondrial fission 1 protein OS=Mus musculus GN=Fis1 PE=1 SV=1
Q8BZQ7	6.1003	3.95559e-07	34.076	PMX	A60	Anaphase-promoting complex subunit 2 OS=Mus musculus GN=Anapc2 PE=1 SV=2
Q91VD9	333.602	3.96767e-07	3.44716	PMX	A60	NADH-ubiquinone oxidoreductase 75 kDa subunit_ mitochondrial OS=Mus musculus GN=Ndufs1 PE=1 SV=2
P11404	116.161	3.97579e-07	8.34482	PMX	A60	Fatty acid-binding protein_ heart OS=Mus musculus GN=Fabp3 PE=1 SV=5
Q9D8W5	118.032	4.0369e-07	2.82059	PMX	A60	26S proteasome non-ATPase regulatory subunit 12 OS=Mus musculus GN=Psmd12 PE=1 SV=4
Q3UQ44	385.385	4.19438e-07	8.03773	PMX	A60	Ras GTPase-activating-like protein IQGAP2 OS=Mus musculus GN=Iqgap2 PE=1 SV=2
Q9DB77;Q6R891	306.575	4.27111e-07	5.90182	PMX	A60	Cytochrome b-c1 complex subunit 2_ mitochondrial OS=Mus musculus GN=Uqcrc2 PE=1 SV=1
Q8BH24	6.497	4.27835e-07	Infinity	PMX	A60	Transmembrane 9 superfamily member 4 OS=Mus musculus GN=Tm9sf4 PE=1 SV=1
P08249	270.297	4.35364e-07	2.87885	PMX	A60	Malate dehydrogenase_ mitochondrial OS=Mus musculus GN=Mdh2 PE=1 SV=3
O88312	126.52	4.36296e-07	18.6979	PMX	A60	Anterior gradient protein 2 homolog OS=Mus musculus GN=Agr2 PE=1 SV=1
Q3TL44	6.5601	4.58493e-07	11.2836	PMX	A60	NLR family member X1 OS=Mus musculus GN=Nlrx1 PE=1 SV=1
P51174	184.108	4.65717e-07	4.90618	PMX	A60	Long-chain specific acyl-CoA dehydrogenase_ mitochondrial OS=Mus musculus GN=Acadl PE=1 SV=2
Q8K0C9	124.778	4.82097e-07	3.94021	PMX	A60	GDP-mannose 4_6 dehydratase OS=Mus musculus GN=Gmds PE=1 SV=1
Q8QZS1	148.609	4.8307e-07	4.30551	PMX	A60	3-hydroxyisobutyryl-CoA hydrolase_ mitochondrial OS=Mus musculus GN=Hibch PE=1 SV=1
P10630	207.791	4.95642e-07	1.70671	PMX	A60	Eukaryotic initiation factor 4A-II OS=Mus musculus GN=Eif4a2 PE=1 SV=2
P41216	262.245	5.11687e-07	4.46731	PMX	A60	Long-chain-fatty-acid--CoA ligase 1 OS=Mus musculus GN=Acsl1 PE=1 SV=2
O88792	27.0633	5.17082e-07	2.43146	PMX	A60	Junctional adhesion molecule A OS=Mus musculus GN=F11r PE=1 SV=2
Q8VEM8	195.701	5.23005e-07	2.96164	PMX	A60	Phosphate carrier protein_ mitochondrial OS=Mus musculus GN=Slc25a3 PE=1 SV=1
Q9JLT4	42.3635	5.34036e-07	3.39937	PMX	A60	Thioredoxin reductase 2_ mitochondrial OS=Mus musculus GN=Txnrd2 PE=1 SV=4
Q8K3H5	24.657	5.3493e-07	11.864	PMX	A60	Myosin-IIIa OS=Mus musculus GN=Myo3a PE=2 SV=1
Q9D6J6	114.393	5.69687e-07	4.17804	PMX	A60	NADH dehydrogenase [ubiquinone] flavoprotein 2_ mitochondrial OS=Mus musculus GN=Ndufv2 PE=1 SV=2
Q91XA9	392.674	5.78063e-07	9.46575	PMX	A60	Acidic mammalian chitinase OS=Mus musculus GN=Chia PE=1 SV=2
P16125	303.478	5.97876e-07	2.17317	PMX	A60	L-lactate dehydrogenase B chain OS=Mus musculus GN=Ldhb PE=1 SV=2
O35864	25.9324	6.23353e-07	2.51791	PMX	A60	COP9 signalosome complex subunit 5 OS=Mus musculus GN=Cops5 PE=1 SV=3
P10853;P10854;Q64475;Q64478;Q64525;Q6ZWY9;Q8CGP1;Q8CGP2	126.764	6.35939e-07	3.20087	PMX	A60	Histone H2B type 1-F/J/L OS=Mus musculus GN=Hist1h2bf PE=1 SV=2
P55105	11.2938	6.42733e-07	3.16528	PMX	A60	Bone morphogenetic protein 8B OS=Mus musculus GN=Bmp8b PE=1 SV=2
Q8R0F8	43.3673	6.80769e-07	3.8537	PMX	A60	Acylpyruvase FAHD1_ mitochondrial OS=Mus musculus GN=Fahd1 PE=1 SV=2
P43277	86.5802	7.01269e-07	1.96348	PMX	A60	Histone H1.3 OS=Mus musculus GN=Hist1h1d PE=1 SV=2
P15864;Q07133	102.715	7.01269e-07	1.96348	PMX	A60	Histone H1.2 OS=Mus musculus GN=Hist1h1c PE=1 SV=2
P23780	85.0645	7.55412e-07	3.9641	PMX	A60	Beta-galactosidase OS=Mus musculus GN=Glb1 PE=1 SV=1
Q9CQZ6	16.0815	7.65786e-07	3.16632	PMX	A60	NADH dehydrogenase [ubiquinone] 1 beta subcomplex subunit 3 OS=Mus musculus GN=Ndufb3 PE=1 SV=1
Q9DBG6	172.956	7.73792e-07	3.6602	PMX	A60	Dolichyl-diphosphooligosaccharide--protein glycosyltransferase subunit 2 OS=Mus musculus GN=Rpn2 PE=1 SV=1
P08226	68.0393	7.82009e-07	3.27023	PMX	A60	Apolipoprotein E OS=Mus musculus GN=Apoe PE=1 SV=2
Q8K2B3	372.351	7.99054e-07	2.98728	PMX	A60	Succinate dehydrogenase [ubiquinone] flavoprotein subunit_ mitochondrial OS=Mus musculus GN=Sdha PE=1 SV=1
P81117	219.454	8.26248e-07	5.81602	PMX	A60	Nucleobindin-2 OS=Mus musculus GN=Nucb2 PE=1 SV=2
O08756	142.66	8.40421e-07	3.01678	PMX	A60	3-hydroxyacyl-CoA dehydrogenase type-2 OS=Mus musculus GN=Hsd17b10 PE=1 SV=4
Q80YN3	48.9596	8.57468e-07	25.9276	PMX	A60	Breast carcinoma-amplified sequence 1 homolog OS=Mus musculus GN=Bcas1 PE=1 SV=3
Q7TMF3	48.3887	8.66747e-07	3.0079	PMX	A60	NADH dehydrogenase [ubiquinone] 1 alpha subcomplex subunit 12 OS=Mus musculus GN=Ndufa12 PE=1 SV=2
P47963	54.508	8.8495e-07	3.42885	PMX	A60	60S ribosomal protein L13 OS=Mus musculus GN=Rpl13 PE=1 SV=3
P63325	88.8496	8.93881e-07	1.87943	PMX	A60	40S ribosomal protein S10 OS=Mus musculus GN=Rps10 PE=1 SV=1
Q9CY57	12.7727	8.95247e-07	2.15835	PMX	A60	Chromatin target of PRMT1 protein OS=Mus musculus GN=Chtop PE=1 SV=2
Q9D172	147.438	9.20359e-07	2.98233	PMX	A60	ES1 protein homolog_ mitochondrial OS=Mus musculus GN=D10Jhu81e PE=1 SV=1
Q9CRB8	11.8447	9.27106e-07	2881.77	PMX	A60	Mitochondrial fission process protein 1 OS=Mus musculus GN=Mtfp1 PE=1 SV=1
Q9D0F3	85.87	9.50523e-07	4.6837	PMX	A60	Protein ERGIC-53 OS=Mus musculus GN=Lman1 PE=1 SV=1
Q9CXI5	101.252	9.98743e-07	3.53981	PMX	A60	Mesencephalic astrocyte-derived neurotrophic factor OS=Mus musculus GN=Manf PE=1 SV=1
Q9JII6	161.006	1.00661e-06	3.22455	PMX	A60	Alcohol dehydrogenase [NADP(+)] OS=Mus musculus GN=Akr1a1 PE=1 SV=3
Q6ZWV7	52.8627	1.00723e-06	7.90016	PMX	A60	60S ribosomal protein L35 OS=Mus musculus GN=Rpl35 PE=1 SV=1
P52760	88.7246	1.00978e-06	2.66472	PMX	A60	Ribonuclease UK114 OS=Mus musculus GN=Hrsp12 PE=1 SV=3
Q9D6J5	64.2747	1.0107e-06	4.44896	PMX	A60	NADH dehydrogenase [ubiquinone] 1 beta subcomplex subunit 8_ mitochondrial OS=Mus musculus GN=Ndufb8 PE=1 SV=1
Q9Z0Y2	138.696	1.01762e-06	11.0718	PMX	A60	Phospholipase A2 OS=Mus musculus GN=Pla2g1b PE=1 SV=1
Q9CXZ1	102.849	1.0183e-06	4.76186	PMX	A60	NADH dehydrogenase [ubiquinone] iron-sulfur protein 4_ mitochondrial OS=Mus musculus GN=Ndufs4 PE=1 SV=3
Q9D8B4	15.6947	1.03674e-06	4.96997	PMX	A60	NADH dehydrogenase [ubiquinone] 1 alpha subcomplex subunit 11 OS=Mus musculus GN=Ndufa11 PE=1 SV=2
O55126	73.4798	1.07484e-06	3.24111	PMX	A60	Protein NipSnap homolog 2 OS=Mus musculus GN=Gbas PE=1 SV=1
P20108	128.95	1.0857e-06	4.91572	PMX	A60	Thioredoxin-dependent peroxide reductase_ mitochondrial OS=Mus musculus GN=Prdx3 PE=1 SV=1
Q8BT60;P59108;Q0VE82;Q1RLL3;Q8JZW4;Q9DC53;Q9Z140	108.468	1.11956e-06	2.96986	PMX	A60	Copine-3 OS=Mus musculus GN=Cpne3 PE=1 SV=2
P55292	33.1516	1.13759e-06	2.74671	PMX	A60	Desmocollin-2 OS=Mus musculus GN=Dsc2 PE=1 SV=1
Q8VDJ3	501.125	1.14914e-06	5.43853	PMX	A60	Vigilin OS=Mus musculus GN=Hdlbp PE=1 SV=1
P09671	149.768	1.1621e-06	4.09339	PMX	A60	Superoxide dismutase [Mn]_ mitochondrial OS=Mus musculus GN=Sod2 PE=1 SV=3
P53811	20.9013	1.16442e-06	6.07031	PMX	A60	Phosphatidylinositol transfer protein beta isoform OS=Mus musculus GN=Pitpnb PE=1 SV=2
Q99KR7	75.4378	1.17075e-06	8.41238	PMX	A60	Peptidyl-prolyl cis-trans isomerase F_ mitochondrial OS=Mus musculus GN=Ppif PE=1 SV=1
Q99KF1	61.2138	1.20865e-06	3.92814	PMX	A60	Transmembrane emp24 domain-containing protein 9 OS=Mus musculus GN=Tmed9 PE=1 SV=2
Q9CPR4	83.2489	1.22124e-06	2.74183	PMX	A60	60S ribosomal protein L17 OS=Mus musculus GN=Rpl17 PE=1 SV=3
P12970	42.0339	1.27819e-06	3.02427	PMX	A60	60S ribosomal protein L7a OS=Mus musculus GN=Rpl7a PE=1 SV=2
Q8VC28	192.127	1.29292e-06	8.47801	PMX	A60	Aldo-keto reductase family 1 member C13 OS=Mus musculus GN=Akr1c13 PE=1 SV=2
Q9CPQ8	67.114	1.32174e-06	6.89312	PMX	A60	ATP synthase subunit g_ mitochondrial OS=Mus musculus GN=Atp5l PE=1 SV=1
P97351	224.565	1.33998e-06	2.29926	PMX	A60	40S ribosomal protein S3a OS=Mus musculus GN=Rps3a PE=1 SV=3
P19783	138.326	1.34685e-06	6.89996	PMX	A60	Cytochrome c oxidase subunit 4 isoform 1_ mitochondrial OS=Mus musculus GN=Cox4i1 PE=1 SV=2
P24369	196.19	1.34845e-06	4.31612	PMX	A60	Peptidyl-prolyl cis-trans isomerase B OS=Mus musculus GN=Ppib PE=1 SV=2
Q8VCZ6	5.592	1.36043e-06	9.13366	PMX	A60	Small G protein signaling modulator 3 OS=Mus musculus GN=Sgsm3 PE=1 SV=1
Q64518	66.9975	1.39755e-06	2.91189	PMX	A60	Sarcoplasmic/endoplasmic reticulum calcium ATPase 3 OS=Mus musculus GN=Atp2a3 PE=1 SV=3
P08228	116.199	1.45869e-06	1.50416	PMX	A60	Superoxide dismutase [Cu-Zn] OS=Mus musculus GN=Sod1 PE=1 SV=2
P35980	36.8006	1.49929e-06	3.96209	PMX	A60	60S ribosomal protein L18 OS=Mus musculus GN=Rpl18 PE=1 SV=3
P47758	62.428	1.4995e-06	4.19508	PMX	A60	Signal recognition particle receptor subunit beta OS=Mus musculus GN=Srprb PE=1 SV=1
Q9DBF1	171.797	1.50623e-06	1.96426	PMX	A60	Alpha-aminoadipic semialdehyde dehydrogenase OS=Mus musculus GN=Aldh7a1 PE=1 SV=4
Q64669	158.272	1.52312e-06	2.36777	PMX	A60	NAD(P)H dehydrogenase [quinone] 1 OS=Mus musculus GN=Nqo1 PE=1 SV=3
Q9EQ20	529.098	1.54301e-06	7.30634	PMX	A60	Methylmalonate-semialdehyde dehydrogenase [acylating]_ mitochondrial OS=Mus musculus GN=Aldh6a1 PE=1 SV=1
P50136	188.906	1.56612e-06	6.59587	PMX	A60	2-oxoisovalerate dehydrogenase subunit alpha_ mitochondrial OS=Mus musculus GN=Bckdha PE=1 SV=1
P62242	85.716	1.62164e-06	2.92808	PMX	A60	40S ribosomal protein S8 OS=Mus musculus GN=Rps8 PE=1 SV=2
P62264	89.8878	1.65221e-06	1.98274	PMX	A60	40S ribosomal protein S14 OS=Mus musculus GN=Rps14 PE=1 SV=3
Q9CY50	40.0011	1.66103e-06	6.02737	PMX	A60	Translocon-associated protein subunit alpha OS=Mus musculus GN=Ssr1 PE=1 SV=1
Q8QZT1	282.819	1.71494e-06	5.46726	PMX	A60	Acetyl-CoA acetyltransferase_ mitochondrial OS=Mus musculus GN=Acat1 PE=1 SV=1
Q60930	143.843	1.75049e-06	3.7427	PMX	A60	Voltage-dependent anion-selective channel protein 2 OS=Mus musculus GN=Vdac2 PE=1 SV=2
Q9D2G2	158.872	1.78146e-06	3.77921	PMX	A60	Dihydrolipoyllysine-residue succinyltransferase component of 2-oxoglutarate dehydrogenase complex_ mitochondrial OS=Mus musculus GN=Dlst PE=1 SV=1
Q9JJI8	71.8011	1.81527e-06	5.45058	PMX	A60	60S ribosomal protein L38 OS=Mus musculus GN=Rpl38 PE=1 SV=3
Q9CQQ7	124.181	1.84558e-06	3.13493	PMX	A60	ATP synthase F(0) complex subunit B1_ mitochondrial OS=Mus musculus GN=Atp5f1 PE=1 SV=1
Q8JZN7	17.0426	1.94382e-06	9.1806	PMX	A60	Mitochondrial Rho GTPase 2 OS=Mus musculus GN=Rhot2 PE=1 SV=1
P55821	17.8711	1.96417e-06	6.36945	PMX	A60	Stathmin-2 OS=Mus musculus GN=Stmn2 PE=1 SV=1
P12787	141.915	2.01188e-06	5.10058	PMX	A60	Cytochrome c oxidase subunit 5A_ mitochondrial OS=Mus musculus GN=Cox5a PE=1 SV=2
O54734	122.429	2.01655e-06	3.42133	PMX	A60	Dolichyl-diphosphooligosaccharide--protein glycosyltransferase 48 kDa subunit OS=Mus musculus GN=Ddost PE=1 SV=2
P23591	50.1975	2.02308e-06	4.10929	PMX	A60	GDP-L-fucose synthase OS=Mus musculus GN=Tsta3 PE=1 SV=3
Q8BK67	47.0066	2.03728e-06	23.8056	PMX	A60	Protein RCC2 OS=Mus musculus GN=Rcc2 PE=1 SV=1
P08071	5.7519	2.03857e-06	6.83013	PMX	A60	Lactotransferrin OS=Mus musculus GN=Ltf PE=1 SV=4
Q9DCZ4	25.2195	2.04773e-06	4.34583	PMX	A60	MICOS complex subunit Mic26 OS=Mus musculus GN=Apoo PE=1 SV=2
P35276	83.6709	2.05254e-06	2.66563	PMX	A60	Ras-related protein Rab-3D OS=Mus musculus GN=Rab3d PE=1 SV=1
Q921X9	30.098	2.06616e-06	2.95686	PMX	A60	Protein disulfide-isomerase A5 OS=Mus musculus GN=Pdia5 PE=1 SV=1
Q8R310	6.0014	2.07645e-06	22.4706	PMX	A60	Transmembrane and coiled-coil domains protein 3 OS=Mus musculus GN=Tmcc3 PE=1 SV=2
P47964	36.5351	2.09873e-06	3.3123	PMX	A60	60S ribosomal protein L36 OS=Mus musculus GN=Rpl36 PE=1 SV=2
Q8R086	133.128	2.11831e-06	2.88814	PMX	A60	Sulfite oxidase_ mitochondrial OS=Mus musculus GN=Suox PE=1 SV=2
Q9ER00	75.0675	2.1281e-06	2.04714	PMX	A60	Syntaxin-12 OS=Mus musculus GN=Stx12 PE=1 SV=1
Q32M21	185.881	2.13232e-06	3.33111	PMX	A60	Gasdermin-A2 OS=Mus musculus GN=Gsdma2 PE=2 SV=1
P48758	245.495	2.22345e-06	2.81009	PMX	A60	Carbonyl reductase [NADPH] 1 OS=Mus musculus GN=Cbr1 PE=1 SV=3
Q8VEA4	29.7519	2.24241e-06	4.00195	PMX	A60	Mitochondrial intermembrane space import and assembly protein 40 OS=Mus musculus GN=Chchd4 PE=1 SV=1
Q80Y14	31.4234	2.26124e-06	2.47289	PMX	A60	Glutaredoxin-related protein 5_ mitochondrial OS=Mus musculus GN=Glrx5 PE=1 SV=2
Q61207	183.287	2.34038e-06	1.99383	PMX	A60	Prosaposin OS=Mus musculus GN=Psap PE=1 SV=2
P70428	14.1954	2.40181e-06	4.83832	PMX	A60	Exostosin-2 OS=Mus musculus GN=Ext2 PE=1 SV=2
Q6P7W0	5.4089	2.44774e-06	8.42948	PMX	A60	Sentrin-specific protease 6 OS=Mus musculus GN=Senp6 PE=1 SV=3
Q99LY9	65.9779	2.54379e-06	4.38176	PMX	A60	NADH dehydrogenase [ubiquinone] iron-sulfur protein 5 OS=Mus musculus GN=Ndufs5 PE=1 SV=3
Q9CXN7	34.5383	2.57101e-06	9.39561	PMX	A60	Phenazine biosynthesis-like domain-containing protein 2 OS=Mus musculus GN=Pbld2 PE=1 SV=1
Q99KI0	693.756	2.57768e-06	3.64148	PMX	A60	Aconitate hydratase_ mitochondrial OS=Mus musculus GN=Aco2 PE=1 SV=1
P70349	85.939	2.58172e-06	1.76124	PMX	A60	Histidine triad nucleotide-binding protein 1 OS=Mus musculus GN=Hint1 PE=1 SV=3
Q91YT0	257.989	2.6484e-06	2.78952	PMX	A60	NADH dehydrogenase [ubiquinone] flavoprotein 1_ mitochondrial OS=Mus musculus GN=Ndufv1 PE=1 SV=1
P70227	52.3285	2.67959e-06	2.32156	PMX	A60	Inositol 1_4_5-trisphosphate receptor type 3 OS=Mus musculus GN=Itpr3 PE=1 SV=3
P00397	20.3048	2.68038e-06	18.2661	PMX	A60	Cytochrome c oxidase subunit 1 OS=Mus musculus GN=Mtco1 PE=1 SV=2
Q8R311	63.3472	2.70373e-06	3.19545	PMX	A60	cTAGE family member 5 OS=Mus musculus GN=Ctage5 PE=1 SV=1
Q80XN0	142.801	2.71346e-06	2.47097	PMX	A60	D-beta-hydroxybutyrate dehydrogenase_ mitochondrial OS=Mus musculus GN=Bdh1 PE=1 SV=2
O35215	79.5444	2.74078e-06	2.84787	PMX	A60	D-dopachrome decarboxylase OS=Mus musculus GN=Ddt PE=1 SV=3
P35564	183.49	2.77198e-06	1.65272	PMX	A60	Calnexin OS=Mus musculus GN=Canx PE=1 SV=1
P00405	111.434	2.78643e-06	4.53934	PMX	A60	Cytochrome c oxidase subunit 2 OS=Mus musculus GN=Mtco2 PE=1 SV=1
Q99LP6	44.8445	2.80306e-06	3.00013	PMX	A60	GrpE protein homolog 1_ mitochondrial OS=Mus musculus GN=Grpel1 PE=1 SV=1
Q922W5	52.6932	2.81627e-06	12.1442	PMX	A60	Pyrroline-5-carboxylate reductase 1_ mitochondrial OS=Mus musculus GN=Pycr1 PE=1 SV=1
O70318	73.3331	2.81687e-06	2.09915	PMX	A60	Band 4.1-like protein 2 OS=Mus musculus GN=Epb41l2 PE=1 SV=2
O88622	5.7759	2.82789e-06	35.8935	PMX	A60	Poly(ADP-ribose) glycohydrolase OS=Mus musculus GN=Parg PE=1 SV=2
Q61490	48.8222	2.8382e-06	6.0287	PMX	A60	CD166 antigen OS=Mus musculus GN=Alcam PE=1 SV=3
P52503	61.804	2.84558e-06	5.84965	PMX	A60	NADH dehydrogenase [ubiquinone] iron-sulfur protein 6_ mitochondrial OS=Mus musculus GN=Ndufs6 PE=1 SV=2
Q5SFM8	22.5605	2.88088e-06	4.56363	PMX	A60	RNA-binding protein 27 OS=Mus musculus GN=Rbm27 PE=1 SV=3
Q9CZX8	104.518	2.90192e-06	2.06391	PMX	A60	40S ribosomal protein S19 OS=Mus musculus GN=Rps19 PE=1 SV=3
O08749	270.732	2.92931e-06	2.9772	PMX	A60	Dihydrolipoyl dehydrogenase_ mitochondrial OS=Mus musculus GN=Dld PE=1 SV=2
Q8K353	15.7416	2.93647e-06	Infinity	PMX	A60	Cysteine-rich and transmembrane domain-containing protein 1 OS=Mus musculus GN=Cystm1 PE=1 SV=1
P48771	8.1575	2.9932e-06	6.20918	PMX	A60	Cytochrome c oxidase subunit 7A2_ mitochondrial OS=Mus musculus GN=Cox7a2 PE=1 SV=2
P54071	448.425	2.99632e-06	3.59975	PMX	A60	Isocitrate dehydrogenase [NADP]_ mitochondrial OS=Mus musculus GN=Idh2 PE=1 SV=3
Q9DBG7	30.8702	3.02846e-06	9.72217	PMX	A60	Signal recognition particle receptor subunit alpha OS=Mus musculus GN=Srpr PE=1 SV=1
P62849	40.7045	3.17113e-06	4.78844	PMX	A60	40S ribosomal protein S24 OS=Mus musculus GN=Rps24 PE=1 SV=1
Q9D1M7	37.7128	3.18621e-06	8.95177	PMX	A60	Peptidyl-prolyl cis-trans isomerase FKBP11 OS=Mus musculus GN=Fkbp11 PE=1 SV=1
Q8R164	79.3471	3.23184e-06	2.75696	PMX	A60	Valacyclovir hydrolase OS=Mus musculus GN=Bphl PE=1 SV=1
P16254	8.3573	3.27329e-06	2.52408	PMX	A60	Signal recognition particle 14 kDa protein OS=Mus musculus GN=Srp14 PE=1 SV=1
Q9CZU6	266.472	3.3361e-06	3.4552	PMX	A60	Citrate synthase_ mitochondrial OS=Mus musculus GN=Cs PE=1 SV=1
Q6GQT9	30.9361	3.3597e-06	3.0906	PMX	A60	Nodal modulator 1 OS=Mus musculus GN=Nomo1 PE=1 SV=1
Q921M3	54.6057	3.36306e-06	2.90803	PMX	A60	Splicing factor 3B subunit 3 OS=Mus musculus GN=Sf3b3 PE=1 SV=1
O09131;Q8K2Q2	379.018	3.42395e-06	2.2386	PMX	A60	Glutathione S-transferase omega-1 OS=Mus musculus GN=Gsto1 PE=1 SV=2
P43024	51.0892	3.46086e-06	4.80652	PMX	A60	Cytochrome c oxidase subunit 6A1_ mitochondrial OS=Mus musculus GN=Cox6a1 PE=1 SV=2
O70400	103.779	3.51017e-06	6.29701	PMX	A60	PDZ and LIM domain protein 1 OS=Mus musculus GN=Pdlim1 PE=1 SV=4
Q99MN9	207.012	3.52474e-06	4.87755	PMX	A60	Propionyl-CoA carboxylase beta chain_ mitochondrial OS=Mus musculus GN=Pccb PE=1 SV=2
Q9D1D4	83.1113	3.81058e-06	2.58901	PMX	A60	Transmembrane emp24 domain-containing protein 10 OS=Mus musculus GN=Tmed10 PE=1 SV=1
Q9CYR6	19.6152	3.84867e-06	3.01295	PMX	A60	Phosphoacetylglucosamine mutase OS=Mus musculus GN=Pgm3 PE=1 SV=1
Q6Q477	132.469	3.84958e-06	2.47519	PMX	A60	Plasma membrane calcium-transporting ATPase 4 OS=Mus musculus GN=Atp2b4 PE=1 SV=1
Q9DC16	27.4131	3.92786e-06	3.2585	PMX	A60	Endoplasmic reticulum-Golgi intermediate compartment protein 1 OS=Mus musculus GN=Ergic1 PE=1 SV=1
Q62425	57.6648	3.93794e-06	3.05371	PMX	A60	Cytochrome c oxidase subunit NDUFA4 OS=Mus musculus GN=Ndufa4 PE=1 SV=2
Q8K1Z0	72.7163	3.94863e-06	7.26861	PMX	A60	Ubiquinone biosynthesis protein COQ9_ mitochondrial OS=Mus musculus GN=Coq9 PE=1 SV=1
P23578	13.5452	3.96941e-06	7.90108	PMX	A60	Acrosin OS=Mus musculus GN=Acr PE=1 SV=1
Q9WTP6	95.0932	3.97211e-06	2.25266	PMX	A60	Adenylate kinase 2_ mitochondrial OS=Mus musculus GN=Ak2 PE=1 SV=5
E9Q4Z2	38.4937	3.99822e-06	3.23839	PMX	A60	Acetyl-CoA carboxylase 2 OS=Mus musculus GN=Acacb PE=1 SV=1
P62082	95.2626	4.02837e-06	3.95623	PMX	A60	40S ribosomal protein S7 OS=Mus musculus GN=Rps7 PE=2 SV=1
Q61823	46.2791	4.05993e-06	3.09875	PMX	A60	Programmed cell death protein 4 OS=Mus musculus GN=Pdcd4 PE=1 SV=1
Q9DA97	18.8429	4.17348e-06	6.3513	PMX	A60	Septin-14 OS=Mus musculus GN=Sept14 PE=1 SV=3
P99027	114.38	4.17455e-06	3.15876	PMX	A60	60S acidic ribosomal protein P2 OS=Mus musculus GN=Rplp2 PE=1 SV=3
Q9D3D9	78.0652	4.19765e-06	2.78667	PMX	A60	ATP synthase subunit delta_ mitochondrial OS=Mus musculus GN=Atp5d PE=1 SV=1
P62911	91.0982	4.2023e-06	4.21485	PMX	A60	60S ribosomal protein L32 OS=Mus musculus GN=Rpl32 PE=1 SV=2
O08573	66.9383	4.24575e-06	4.74154	PMX	A60	Galectin-9 OS=Mus musculus GN=Lgals9 PE=1 SV=1
D3Z6P0	478.507	4.25705e-06	26.9063	PMX	A60	Protein disulfide-isomerase A2 OS=Mus musculus GN=Pdia2 PE=1 SV=1
Q9D0M3	100.495	4.25873e-06	4.60543	PMX	A60	Cytochrome c1_ heme protein_ mitochondrial OS=Mus musculus GN=Cyc1 PE=1 SV=1
Q9CPU4	33.0812	4.26135e-06	8.62216	PMX	A60	Microsomal glutathione S-transferase 3 OS=Mus musculus GN=Mgst3 PE=1 SV=1
Q8BGY3	5.419	4.32108e-06	982.84	PMX	A60	Leucine zipper protein 2 OS=Mus musculus GN=Luzp2 PE=2 SV=1
Q9D051	203.309	4.34095e-06	3.01123	PMX	A60	Pyruvate dehydrogenase E1 component subunit beta_ mitochondrial OS=Mus musculus GN=Pdhb PE=1 SV=1
Q05D44	39.7302	4.34551e-06	2.48061	PMX	A60	Eukaryotic translation initiation factor 5B OS=Mus musculus GN=Eif5b PE=1 SV=2
Q9DB20	199.75	4.40172e-06	2.97495	PMX	A60	ATP synthase subunit O_ mitochondrial OS=Mus musculus GN=Atp5o PE=1 SV=1
Q8BGT5	116.674	4.40841e-06	3.61438	PMX	A60	Alanine aminotransferase 2 OS=Mus musculus GN=Gpt2 PE=1 SV=1
P16332	150.961	4.49392e-06	2.31656	PMX	A60	Methylmalonyl-CoA mutase_ mitochondrial OS=Mus musculus GN=Mut PE=1 SV=2
Q9CQS6	114.01	4.53957e-06	6.77262	PMX	A60	Gastrokine-2 OS=Mus musculus GN=Gkn2 PE=1 SV=1
P56379	24.3547	4.66121e-06	2.57056	PMX	A60	6.8 kDa mitochondrial proteolipid OS=Mus musculus GN=Mp68 PE=1 SV=1
Q9DCW4	235.333	4.76288e-06	4.65193	PMX	A60	Electron transfer flavoprotein subunit beta OS=Mus musculus GN=Etfb PE=1 SV=3
Q8BIQ5	30.7548	4.81379e-06	5.48558	PMX	A60	Cleavage stimulation factor subunit 2 OS=Mus musculus GN=Cstf2 PE=1 SV=2
Q9CQU0	45.8103	4.82895e-06	2.55589	PMX	A60	Thioredoxin domain-containing protein 12 OS=Mus musculus GN=Txndc12 PE=1 SV=1
Q9D5V6	20.0226	4.87495e-06	3.56591	PMX	A60	Synapse-associated protein 1 OS=Mus musculus GN=Syap1 PE=1 SV=1
Q91XA2	58.138	4.92763e-06	4.58989	PMX	A60	Golgi membrane protein 1 OS=Mus musculus GN=Golm1 PE=1 SV=2
Q99LM2	27.115	4.9334e-06	5.03477	PMX	A60	CDK5 regulatory subunit-associated protein 3 OS=Mus musculus GN=Cdk5rap3 PE=1 SV=1
Q99KE1	192.463	4.95649e-06	3.67291	PMX	A60	NAD-dependent malic enzyme_ mitochondrial OS=Mus musculus GN=Me2 PE=1 SV=1
P97461	58.6074	5.02835e-06	2.05742	PMX	A60	40S ribosomal protein S5 OS=Mus musculus GN=Rps5 PE=1 SV=3
Q9D0T7	12.849	5.12112e-06	21.0861	PMX	A60	Gastrokine-3 OS=Mus musculus GN=Gkn3 PE=1 SV=1
P15105	205.082	5.19761e-06	3.56364	PMX	A60	Glutamine synthetase OS=Mus musculus GN=Glul PE=1 SV=6
P70404	136.641	5.22917e-06	2.85139	PMX	A60	Isocitrate dehydrogenase [NAD] subunit gamma 1_ mitochondrial OS=Mus musculus GN=Idh3g PE=1 SV=1
Q9CQE1	53.0773	5.31164e-06	9.59922	PMX	A60	Protein NipSnap homolog 3B OS=Mus musculus GN=Nipsnap3b PE=1 SV=1
P47934	60.2496	5.38644e-06	2.17854	PMX	A60	Carnitine O-acetyltransferase OS=Mus musculus GN=Crat PE=1 SV=3
Q9QWR8	82.122	5.39239e-06	5.38803	PMX	A60	Alpha-N-acetylgalactosaminidase OS=Mus musculus GN=Naga PE=1 SV=2
Q9WUA2	54.5499	5.4403e-06	1.85409	PMX	A60	Phenylalanine--tRNA ligase beta subunit OS=Mus musculus GN=Farsb PE=1 SV=2
Q9D309	20.1948	5.44463e-06	6.3379	PMX	A60	Protein FAM3B OS=Mus musculus GN=Fam3b PE=1 SV=1
Q3UHA3	17.4055	5.45324e-06	6.04345	PMX	A60	Spatacsin OS=Mus musculus GN=Spg11 PE=1 SV=3
Q9CPY7	199.74	5.46456e-06	2.90533	PMX	A60	Cytosol aminopeptidase OS=Mus musculus GN=Lap3 PE=1 SV=3
Q3TZ89	30.8395	5.46479e-06	1.55914	PMX	A60	Protein transport protein Sec31B OS=Mus musculus GN=Sec31b PE=1 SV=2
P56392	17.9994	5.47188e-06	20.1927	PMX	A60	Cytochrome c oxidase subunit 7A1_ mitochondrial OS=Mus musculus GN=Cox7a1 PE=1 SV=1
Q9EQG7	11.1642	5.5264e-06	9.44505	PMX	A60	Ectonucleotide pyrophosphatase/phosphodiesterase family member 5 OS=Mus musculus GN=Enpp5 PE=1 SV=3
O35114	24.302	5.54314e-06	2.79985	PMX	A60	Lysosome membrane protein 2 OS=Mus musculus GN=Scarb2 PE=1 SV=3
Q9QYI4	11.9245	5.57726e-06	3.85015	PMX	A60	DnaJ homolog subfamily B member 12 OS=Mus musculus GN=Dnajb12 PE=1 SV=2
Q9DCJ5	119.555	5.63649e-06	3.82391	PMX	A60	NADH dehydrogenase [ubiquinone] 1 alpha subcomplex subunit 8 OS=Mus musculus GN=Ndufa8 PE=1 SV=3
Q9WUM5	87.6763	5.65569e-06	4.36652	PMX	A60	Succinyl-CoA ligase [ADP/GDP-forming] subunit alpha_ mitochondrial OS=Mus musculus GN=Suclg1 PE=1 SV=4
P0DN34	29.3668	5.66595e-06	4.10484	PMX	A60	NADH dehydrogenase [ubiquinone] 1 beta subcomplex subunit 1 OS=Mus musculus GN=Ndufb1 PE=3 SV=1
P43274	68.5911	5.73966e-06	2.22446	PMX	A60	Histone H1.4 OS=Mus musculus GN=Hist1h1e PE=1 SV=2
P12382	87.051	5.81406e-06	2.59705	PMX	A60	ATP-dependent 6-phosphofructokinase_ liver type OS=Mus musculus GN=Pfkl PE=1 SV=4
Q8K4Z3	54.3551	5.88117e-06	2.43282	PMX	A60	NAD(P)H-hydrate epimerase OS=Mus musculus GN=Apoa1bp PE=1 SV=1
P52787	211.802	6.0199e-06	4.95009	PMX	A60	Gastric intrinsic factor OS=Mus musculus GN=Gif PE=2 SV=2
P26040	633.551	6.0263e-06	4.34339	PMX	A60	Ezrin OS=Mus musculus GN=Ezr PE=1 SV=3
Q9EQ06	51.9208	6.09534e-06	3.75675	PMX	A60	Estradiol 17-beta-dehydrogenase 11 OS=Mus musculus GN=Hsd17b11 PE=1 SV=1
Q99PL5	383.186	6.10612e-06	3.55571	PMX	A60	Ribosome-binding protein 1 OS=Mus musculus GN=Rrbp1 PE=1 SV=2
Q9DCR2	6.2231	6.28878e-06	8.1266	PMX	A60	AP-3 complex subunit sigma-1 OS=Mus musculus GN=Ap3s1 PE=1 SV=2
Q3UPL0	168.398	6.4038e-06	1.76631	PMX	A60	Protein transport protein Sec31A OS=Mus musculus GN=Sec31a PE=1 SV=2
O88531	120.366	6.4364e-06	2.94601	PMX	A60	Palmitoyl-protein thioesterase 1 OS=Mus musculus GN=Ppt1 PE=1 SV=2
P08113	659.877	6.60923e-06	2.8831	PMX	A60	Endoplasmin OS=Mus musculus GN=Hsp90b1 PE=1 SV=2
P41105	27.9	6.67938e-06	2.33646	PMX	A60	60S ribosomal protein L28 OS=Mus musculus GN=Rpl28 PE=1 SV=2
Q9CQX2	64.7694	6.68183e-06	2.63966	PMX	A60	Cytochrome b5 type B OS=Mus musculus GN=Cyb5b PE=1 SV=1
Q9DD18	23.484	6.68807e-06	4.64571	PMX	A60	D-tyrosyl-tRNA(Tyr) deacylase 1 OS=Mus musculus GN=Dtd1 PE=1 SV=2
Q9D023	30.167	6.6962e-06	4.48216	PMX	A60	Mitochondrial pyruvate carrier 2 OS=Mus musculus GN=Mpc2 PE=1 SV=1
Q8R007	13.7674	6.73351e-06	5.74682	PMX	A60	Nectin-4 OS=Mus musculus GN=Pvrl4 PE=2 SV=1
P61750	132.013	6.81203e-06	3.39684	PMX	A60	ADP-ribosylation factor 4 OS=Mus musculus GN=Arf4 PE=1 SV=2
Q91VR5	209.981	6.81626e-06	1.89247	PMX	A60	ATP-dependent RNA helicase DDX1 OS=Mus musculus GN=Ddx1 PE=1 SV=1
Q3TLP5	36.2054	6.91022e-06	6.1323	PMX	A60	Enoyl-CoA hydratase domain-containing protein 2_ mitochondrial OS=Mus musculus GN=Echdc2 PE=1 SV=2
Q9D2J4	36.8237	6.91863e-06	10.1293	PMX	A60	V-set and immunoglobulin domain-containing protein 1 OS=Mus musculus GN=Vsig1 PE=1 SV=1
Q9DCT2	58.4189	6.97806e-06	3.82169	PMX	A60	NADH dehydrogenase [ubiquinone] iron-sulfur protein 3_ mitochondrial OS=Mus musculus GN=Ndufs3 PE=1 SV=2
P97807	349.991	7.00646e-06	3.98895	PMX	A60	Fumarate hydratase_ mitochondrial OS=Mus musculus GN=Fh PE=1 SV=3
P62270	102.356	7.09106e-06	2.37899	PMX	A60	40S ribosomal protein S18 OS=Mus musculus GN=Rps18 PE=1 SV=3
Q8K157	35.3261	7.14799e-06	4.26061	PMX	A60	Aldose 1-epimerase OS=Mus musculus GN=Galm PE=1 SV=1
P97429	221.433	7.20948e-06	2.1993	PMX	A60	Annexin A4 OS=Mus musculus GN=Anxa4 PE=1 SV=4
Q9R0Q6	65.043	7.23563e-06	2.99254	PMX	A60	Actin-related protein 2/3 complex subunit 1A OS=Mus musculus GN=Arpc1a PE=1 SV=1
Q80X90	665.247	7.26964e-06	3.38604	PMX	A60	Filamin-B OS=Mus musculus GN=Flnb PE=1 SV=3
Q9DCG6	28.8435	7.30783e-06	7.56784	PMX	A60	Phenazine biosynthesis-like domain-containing protein 1 OS=Mus musculus GN=Pbld1 PE=1 SV=2
Q8BFR5	258.669	7.32795e-06	3.23861	PMX	A60	Elongation factor Tu_ mitochondrial OS=Mus musculus GN=Tufm PE=1 SV=1
P62862	25	7.35931e-06	12.2098	PMX	A60	40S ribosomal protein S30 OS=Mus musculus GN=Fau PE=1 SV=1
Q60931	101.427	7.41807e-06	2.87644	PMX	A60	Voltage-dependent anion-selective channel protein 3 OS=Mus musculus GN=Vdac3 PE=1 SV=1
O08583;Q9JJW6	41.3914	7.52711e-06	2.10403	PMX	A60	THO complex subunit 4 OS=Mus musculus GN=Alyref PE=1 SV=3
Q9DCX2	234.536	7.55424e-06	4.64987	PMX	A60	ATP synthase subunit d_ mitochondrial OS=Mus musculus GN=Atp5h PE=1 SV=3
P62301	59.7901	7.56122e-06	2.47241	PMX	A60	40S ribosomal protein S13 OS=Mus musculus GN=Rps13 PE=1 SV=2
Q9Z2W0	62.6281	7.5809e-06	1.83111	PMX	A60	Aspartyl aminopeptidase OS=Mus musculus GN=Dnpep PE=1 SV=2
Q91ZE0	26.6458	7.62133e-06	2.44445	PMX	A60	Trimethyllysine dioxygenase_ mitochondrial OS=Mus musculus GN=Tmlhe PE=1 SV=2
Q9CQS8	23.0943	7.71862e-06	3.38229	PMX	A60	Protein transport protein Sec61 subunit beta OS=Mus musculus GN=Sec61b PE=1 SV=3
P56395	112.696	7.88473e-06	1.66953	PMX	A60	Cytochrome b5 OS=Mus musculus GN=Cyb5a PE=1 SV=2
Q6A0A9	29.852	7.89043e-06	2.68113	PMX	A60	Constitutive coactivator of PPAR-gamma-like protein 1 OS=Mus musculus GN=FAM120A PE=1 SV=2
P62821;O35963;Q8K386;Q504M8;Q923S9;Q9JKM7	154.016	8.0603e-06	2.20472	PMX	A60	Ras-related protein Rab-1A OS=Mus musculus GN=Rab1A PE=1 SV=3
Q8BHG3	5.9729	8.24497e-06	6.2206	PMX	A60	Cell cycle control protein 50B OS=Mus musculus GN=Tmem30b PE=2 SV=1
Q8R2Q4	11.9757	8.30643e-06	7.37034	PMX	A60	Ribosome-releasing factor 2_ mitochondrial OS=Mus musculus GN=Gfm2 PE=1 SV=2
Q8K419	40.4201	8.3728e-06	4.79093	PMX	A60	Galectin-4 OS=Mus musculus GN=Lgals4 PE=1 SV=2
P24549	275.539	8.38898e-06	1.93395	PMX	A60	Retinal dehydrogenase 1 OS=Mus musculus GN=Aldh1a1 PE=1 SV=5
Q99LC5	250.46	8.3914e-06	4.23764	PMX	A60	Electron transfer flavoprotein subunit alpha_ mitochondrial OS=Mus musculus GN=Etfa PE=1 SV=2
Q7TMB8	90.1002	8.4892e-06	2.75247	PMX	A60	Cytoplasmic FMR1-interacting protein 1 OS=Mus musculus GN=Cyfip1 PE=1 SV=1
P62858	34.7138	8.51095e-06	1.45376	PMX	A60	40S ribosomal protein S28 OS=Mus musculus GN=Rps28 PE=1 SV=1
Q91YW3	111.23	8.51211e-06	2.6847	PMX	A60	DnaJ homolog subfamily C member 3 OS=Mus musculus GN=Dnajc3 PE=1 SV=1
Q91WS0	41.0517	8.64832e-06	2.42758	PMX	A60	CDGSH iron-sulfur domain-containing protein 1 OS=Mus musculus GN=Cisd1 PE=1 SV=1
P27773	469.887	8.66914e-06	1.75052	PMX	A60	Protein disulfide-isomerase A3 OS=Mus musculus GN=Pdia3 PE=1 SV=2
O55060	49.4883	8.68864e-06	3.05942	PMX	A60	Thiopurine S-methyltransferase OS=Mus musculus GN=Tpmt PE=1 SV=1
Q8K3J1	68.1852	8.89689e-06	3.68685	PMX	A60	NADH dehydrogenase [ubiquinone] iron-sulfur protein 8_ mitochondrial OS=Mus musculus GN=Ndufs8 PE=1 SV=1
Q9JHI5	80.039	9.2473e-06	5.17122	PMX	A60	Isovaleryl-CoA dehydrogenase_ mitochondrial OS=Mus musculus GN=Ivd PE=1 SV=1
P99028	86.3939	9.26087e-06	4.05715	PMX	A60	Cytochrome b-c1 complex subunit 6_ mitochondrial OS=Mus musculus GN=Uqcrh PE=1 SV=2
Q8JZQ2	24.2304	9.31197e-06	3.74426	PMX	A60	AFG3-like protein 2 OS=Mus musculus GN=Afg3l2 PE=1 SV=1
Q00PI9	64.1343	9.3291e-06	1.39543	PMX	A60	Heterogeneous nuclear ribonucleoprotein U-like protein 2 OS=Mus musculus GN=Hnrnpul2 PE=1 SV=2
Q9DBJ3	75.5685	9.40773e-06	3.28527	PMX	A60	Brain-specific angiogenesis inhibitor 1-associated protein 2-like protein 1 OS=Mus musculus GN=Baiap2l1 PE=1 SV=1
Q9DBG3	189.774	9.48784e-06	2.2899	PMX	A60	AP-2 complex subunit beta OS=Mus musculus GN=Ap2b1 PE=1 SV=1
O35405	19.9952	9.62902e-06	2.76773	PMX	A60	Phospholipase D3 OS=Mus musculus GN=Pld3 PE=1 SV=1
Q8BXZ1	39.153	9.76955e-06	2.00284	PMX	A60	Protein disulfide-isomerase TMX3 OS=Mus musculus GN=Tmx3 PE=1 SV=2
Q9QXX4	116.294	9.77648e-06	3.46161	PMX	A60	Calcium-binding mitochondrial carrier protein Aralar2 OS=Mus musculus GN=Slc25a13 PE=1 SV=1
Q99JX7	11.4644	9.79859e-06	11.3649	PMX	A60	Nuclear RNA export factor 1 OS=Mus musculus GN=Nxf1 PE=1 SV=3
Q99MR8	209.464	9.94488e-06	7.59439	PMX	A60	Methylcrotonoyl-CoA carboxylase subunit alpha_ mitochondrial OS=Mus musculus GN=Mccc1 PE=1 SV=2
Q45KJ6	6.1161	9.946e-06	4.76341	PMX	A60	Protein lin-28 homolog B OS=Mus musculus GN=Lin28b PE=1 SV=2
Q8BHB9	468.166	9.96228e-06	48.9349	PMX	A60	Chloride intracellular channel protein 6 OS=Mus musculus GN=Clic6 PE=1 SV=1
P42125	150.865	1.01253e-05	3.63368	PMX	A60	Enoyl-CoA delta isomerase 1_ mitochondrial OS=Mus musculus GN=Eci1 PE=1 SV=2
P51881	307.896	1.01317e-05	4.10616	PMX	A60	ADP/ATP translocase 2 OS=Mus musculus GN=Slc25a5 PE=1 SV=3
Q9WV54	96.0625	1.02264e-05	3.34169	PMX	A60	Acid ceramidase OS=Mus musculus GN=Asah1 PE=1 SV=1
P62830	90.6817	1.02689e-05	2.66125	PMX	A60	60S ribosomal protein L23 OS=Mus musculus GN=Rpl23 PE=1 SV=1
Q9QWY8	24.1801	1.04197e-05	5.67893	PMX	A60	Arf-GAP with SH3 domain_ ANK repeat and PH domain-containing protein 1 OS=Mus musculus GN=Asap1 PE=1 SV=2
Q9DCF9	7.8116	1.05228e-05	3.5804	PMX	A60	Translocon-associated protein subunit gamma OS=Mus musculus GN=Ssr3 PE=1 SV=1
Q922H4	25.2193	1.05493e-05	2.14717	PMX	A60	Mannose-1-phosphate guanyltransferase alpha OS=Mus musculus GN=Gmppa PE=1 SV=1
P63323	98.1885	1.06103e-05	1.5433	PMX	A60	40S ribosomal protein S12 OS=Mus musculus GN=Rps12 PE=1 SV=2
Q9D7G0	38.1923	1.06122e-05	2.22318	PMX	A60	Ribose-phosphate pyrophosphokinase 1 OS=Mus musculus GN=Prps1 PE=1 SV=4
P56391	62.5492	1.06572e-05	6.35126	PMX	A60	Cytochrome c oxidase subunit 6B1 OS=Mus musculus GN=Cox6b1 PE=1 SV=2
P63038	619.295	1.07612e-05	2.24864	PMX	A60	60 kDa heat shock protein_ mitochondrial OS=Mus musculus GN=Hspd1 PE=1 SV=1
Q9DC70	22.5137	1.08216e-05	2.0908	PMX	A60	NADH dehydrogenase [ubiquinone] iron-sulfur protein 7_ mitochondrial OS=Mus musculus GN=Ndufs7 PE=1 SV=1
Q9CRC0	6.2459	1.0844e-05	6.10773	PMX	A60	Vitamin K epoxide reductase complex subunit 1 OS=Mus musculus GN=Vkorc1 PE=1 SV=1
Q8BLF1	44.5634	1.09668e-05	4.02245	PMX	A60	Neutral cholesterol ester hydrolase 1 OS=Mus musculus GN=Nceh1 PE=1 SV=1
Q8BTZ7	60.1755	1.1138e-05	1.93965	PMX	A60	Mannose-1-phosphate guanyltransferase beta OS=Mus musculus GN=Gmppb PE=1 SV=1
Q91WJ8	58.5849	1.12897e-05	1.95438	PMX	A60	Far upstream element-binding protein 1 OS=Mus musculus GN=Fubp1 PE=1 SV=1
Q9CQC2	121.389	1.13896e-05	4.982	PMX	A60	Colipase OS=Mus musculus GN=Clps PE=1 SV=1
Q9ESP1	44.5403	1.15044e-05	4.71331	PMX	A60	Stromal cell-derived factor 2-like protein 1 OS=Mus musculus GN=Sdf2l1 PE=1 SV=2
P62751	93.8646	1.15388e-05	2.95848	PMX	A60	60S ribosomal protein L23a OS=Mus musculus GN=Rpl23a PE=1 SV=1
Q9D0W5	6.2532	1.17455e-05	2.39277	PMX	A60	Peptidyl-prolyl cis-trans isomerase-like 1 OS=Mus musculus GN=Ppil1 PE=1 SV=1
P35486	224.228	1.19188e-05	2.3803	PMX	A60	Pyruvate dehydrogenase E1 component subunit alpha_ somatic form_ mitochondrial OS=Mus musculus GN=Pdha1 PE=1 SV=1
Q9Z1D1	59.3395	1.19553e-05	1.65471	PMX	A60	Eukaryotic translation initiation factor 3 subunit G OS=Mus musculus GN=Eif3g PE=1 SV=2
O89079	110.752	1.19647e-05	2.05689	PMX	A60	Coatomer subunit epsilon OS=Mus musculus GN=Cope PE=1 SV=3
Q8K023	14.0654	1.1988e-05	7.23306	PMX	A60	Aldo-keto reductase family 1 member C18 OS=Mus musculus GN=Akr1c18 PE=1 SV=2
Q9QZA0	35.9581	1.20992e-05	2.71679	PMX	A60	Carbonic anhydrase 5B_ mitochondrial OS=Mus musculus GN=Ca5b PE=1 SV=2
Q60936	12.8185	1.23734e-05	6.3102	PMX	A60	Atypical kinase ADCK3_ mitochondrial OS=Mus musculus GN=Adck3 PE=1 SV=2
P38647	439.418	1.24281e-05	2.64981	PMX	A60	Stress-70 protein_ mitochondrial OS=Mus musculus GN=Hspa9 PE=1 SV=3
Q9CQA6	12.6317	1.24434e-05	3.15726	PMX	A60	Coiled-coil-helix-coiled-coil-helix domain-containing protein 1 OS=Mus musculus GN=Chchd1 PE=1 SV=1
Q8BP47	147.474	1.2662e-05	1.87939	PMX	A60	Asparagine--tRNA ligase_ cytoplasmic OS=Mus musculus GN=Nars PE=1 SV=2
Q8K0D5	41.2908	1.26744e-05	3.15958	PMX	A60	Elongation factor G_ mitochondrial OS=Mus musculus GN=Gfm1 PE=1 SV=1
Q9D6R2	213.009	1.28276e-05	2.82545	PMX	A60	Isocitrate dehydrogenase [NAD] subunit alpha_ mitochondrial OS=Mus musculus GN=Idh3a PE=1 SV=1
Q68FD5	690.99	1.28553e-05	2.19688	PMX	A60	Clathrin heavy chain 1 OS=Mus musculus GN=Cltc PE=1 SV=3
Q9D816	7.2866	1.29584e-05	4.70552	PMX	A60	Cytochrome P450 2C55 OS=Mus musculus GN=Cyp2c55 PE=1 SV=1
Q9QXN3	10.7131	1.30168e-05	5.62638	PMX	A60	Activating signal cointegrator 1 OS=Mus musculus GN=Trip4 PE=1 SV=2
Q6P5E6	24.6545	1.3027e-05	6.51088	PMX	A60	ADP-ribosylation factor-binding protein GGA2 OS=Mus musculus GN=Gga2 PE=1 SV=1
Q9JHH9	7.0074	1.3032e-05	7.17492	PMX	A60	Coatomer subunit zeta-2 OS=Mus musculus GN=Copz2 PE=1 SV=1
Q9DBP5	111.044	1.31928e-05	2.52763	PMX	A60	UMP-CMP kinase OS=Mus musculus GN=Cmpk1 PE=1 SV=1
P56212	12.6188	1.32278e-05	10.4805	PMX	A60	cAMP-regulated phosphoprotein 19 OS=Mus musculus GN=Arpp19 PE=1 SV=2
Q5RL79	14.9708	1.32652e-05	28.926	PMX	A60	Keratinocyte-associated protein 2 OS=Mus musculus GN=Krtcap2 PE=1 SV=2
Q9QYB5	36.5312	1.34085e-05	2.06752	PMX	A60	Gamma-adducin OS=Mus musculus GN=Add3 PE=1 SV=2
Q64436	746.647	1.34439e-05	3.74001	PMX	A60	Potassium-transporting ATPase alpha chain 1 OS=Mus musculus GN=Atp4a PE=1 SV=3
Q9QYJ0	47.9648	1.34945e-05	1.70916	PMX	A60	DnaJ homolog subfamily A member 2 OS=Mus musculus GN=Dnaja2 PE=1 SV=1
Q8K4L4	53.1566	1.35811e-05	2.22629	PMX	A60	Protein POF1B OS=Mus musculus GN=Pof1b PE=2 SV=3
Q9CZB0	44.1471	1.36007e-05	4.41955	PMX	A60	Succinate dehydrogenase cytochrome b560 subunit_ mitochondrial OS=Mus musculus GN=Sdhc PE=1 SV=1
P53994;P59279	81.5398	1.37178e-05	2.42238	PMX	A60	Ras-related protein Rab-2A OS=Mus musculus GN=Rab2a PE=1 SV=1
Q99L47	101.555	1.37473e-05	1.33648	PMX	A60	Hsc70-interacting protein OS=Mus musculus GN=St13 PE=1 SV=1
P43275	33.6206	1.37806e-05	5.06849	PMX	A60	Histone H1.1 OS=Mus musculus GN=Hist1h1a PE=1 SV=2
Q8VE22	20.1428	1.38353e-05	3.78638	PMX	A60	28S ribosomal protein S23_ mitochondrial OS=Mus musculus GN=Mrps23 PE=1 SV=1
A2AFS3	41.063	1.38586e-05	3.80822	PMX	A60	UPF0577 protein KIAA1324 OS=Mus musculus GN=Kiaa1324 PE=1 SV=1
P01592	19.6191	1.40919e-05	1.22662	PMX	A60	Immunoglobulin J chain OS=Mus musculus GN=Jchain PE=1 SV=4
Q8BW94	23.1985	1.41088e-05	2.59593	PMX	A60	Dynein heavy chain 3_ axonemal OS=Mus musculus GN=Dnah3 PE=1 SV=2
Q91VM9	145.618	1.41711e-05	2.71327	PMX	A60	Inorganic pyrophosphatase 2_ mitochondrial OS=Mus musculus GN=Ppa2 PE=1 SV=1
O08532	62.9176	1.42838e-05	3.43097	PMX	A60	Voltage-dependent calcium channel subunit alpha-2/delta-1 OS=Mus musculus GN=Cacna2d1 PE=1 SV=1
O08547	39.1011	1.44488e-05	2.20852	PMX	A60	Vesicle-trafficking protein SEC22b OS=Mus musculus GN=Sec22b PE=1 SV=3
P80315	160.968	1.45028e-05	3.00384	PMX	A60	T-complex protein 1 subunit delta OS=Mus musculus GN=Cct4 PE=1 SV=3
Q61133	34.7084	1.45167e-05	1.66857	PMX	A60	Glutathione S-transferase theta-2 OS=Mus musculus GN=Gstt2 PE=1 SV=4
P47962	170.171	1.46317e-05	1.4849	PMX	A60	60S ribosomal protein L5 OS=Mus musculus GN=Rpl5 PE=1 SV=3
Q9DBL1	197.232	1.47261e-05	2.98715	PMX	A60	Short/branched chain specific acyl-CoA dehydrogenase_ mitochondrial OS=Mus musculus GN=Acadsb PE=1 SV=1
Q8BMJ3;Q60872	42.5817	1.52295e-05	1.95948	PMX	A60	Eukaryotic translation initiation factor 1A_ X-chromosomal OS=Mus musculus GN=Eif1ax PE=2 SV=3
P61924	22.3771	1.52447e-05	3.53603	PMX	A60	Coatomer subunit zeta-1 OS=Mus musculus GN=Copz1 PE=1 SV=1
P67778	181.475	1.5443e-05	2.04706	PMX	A60	Prohibitin OS=Mus musculus GN=Phb PE=1 SV=1
Q9Z1Z0	150.206	1.5478e-05	2.43813	PMX	A60	General vesicular transport factor p115 OS=Mus musculus GN=Uso1 PE=1 SV=2
Q5SSZ5	50.1876	1.55991e-05	2.55324	PMX	A60	Tensin-3 OS=Mus musculus GN=Tns3 PE=1 SV=1
Q80VD1	17.3987	1.56497e-05	1.723	PMX	A60	Protein FAM98B OS=Mus musculus GN=Fam98b PE=1 SV=1
O35658	74.431	1.56963e-05	2.19734	PMX	A60	Complement component 1 Q subcomponent-binding protein_ mitochondrial OS=Mus musculus GN=C1qbp PE=1 SV=1
P35822	5.7043	1.57314e-05	1.49824	PMX	A60	Receptor-type tyrosine-protein phosphatase kappa OS=Mus musculus GN=Ptprk PE=1 SV=1
Q9R1Q8	65.2009	1.609e-05	3.50123	PMX	A60	Transgelin-3 OS=Mus musculus GN=Tagln3 PE=1 SV=1
Q6PDI5	33.7342	1.62371e-05	3.40534	PMX	A60	Proteasome-associated protein ECM29 homolog OS=Mus musculus GN=Ecm29 PE=1 SV=3
O55234	68.7723	1.62936e-05	1.84593	PMX	A60	Proteasome subunit beta type-5 OS=Mus musculus GN=Psmb5 PE=1 SV=3
Q8R4N0	93.8834	1.63891e-05	1.52899	PMX	A60	Citrate lyase subunit beta-like protein_ mitochondrial OS=Mus musculus GN=Clybl PE=1 SV=2
Q5XJY5	107.297	1.64554e-05	2.0905	PMX	A60	Coatomer subunit delta OS=Mus musculus GN=Arcn1 PE=1 SV=2
Q9ERS2	51.0987	1.64556e-05	2.88904	PMX	A60	NADH dehydrogenase [ubiquinone] 1 alpha subcomplex subunit 13 OS=Mus musculus GN=Ndufa13 PE=1 SV=3
Q9DBC7	49.2554	1.6491e-05	1.75771	PMX	A60	cAMP-dependent protein kinase type I-alpha regulatory subunit OS=Mus musculus GN=Prkar1a PE=1 SV=3
O88696	38.2669	1.65657e-05	2.36333	PMX	A60	ATP-dependent Clp protease proteolytic subunit_ mitochondrial OS=Mus musculus GN=Clpp PE=1 SV=1
Q9JKL4	13.0194	1.67345e-05	9.99325	PMX	A60	NADH dehydrogenase [ubiquinone] 1 alpha subcomplex assembly factor 3 OS=Mus musculus GN=Ndufaf3 PE=1 SV=1
Q8CJ19	23.8826	1.68976e-05	5.65996	PMX	A60	Protein-methionine sulfoxide oxidase MICAL3 OS=Mus musculus GN=Mical3 PE=1 SV=2
Q8R3G9	76.8524	1.69298e-05	4.5956	PMX	A60	Tetraspanin-8 OS=Mus musculus GN=Tspan8 PE=1 SV=1
P03911	33.1556	1.69834e-05	15.0491	PMX	A60	NADH-ubiquinone oxidoreductase chain 4 OS=Mus musculus GN=Mtnd4 PE=1 SV=1
Q06185	49.7622	1.70912e-05	1.91516	PMX	A60	ATP synthase subunit e_ mitochondrial OS=Mus musculus GN=Atp5i PE=1 SV=2
Q8CHT0	122.4	1.71582e-05	1.88616	PMX	A60	Delta-1-pyrroline-5-carboxylate dehydrogenase_ mitochondrial OS=Mus musculus GN=Aldh4a1 PE=1 SV=3
Q9R013	17.4515	1.72315e-05	2.54729	PMX	A60	Cathepsin F OS=Mus musculus GN=Ctsf PE=1 SV=1
Q9QWG7	121.335	1.73605e-05	3.96677	PMX	A60	Sulfotransferase family cytosolic 1B member 1 OS=Mus musculus GN=Sult1b1 PE=1 SV=2
Q9DBJ1;O70250	212.864	1.73624e-05	1.55377	PMX	A60	Phosphoglycerate mutase 1 OS=Mus musculus GN=Pgam1 PE=1 SV=3
P62702	136.144	1.75799e-05	2.21859	PMX	A60	40S ribosomal protein S4_ X isoform OS=Mus musculus GN=Rps4x PE=1 SV=2
Q3UWA4	5.9629	1.76444e-05	8.12463	PMX	A60	Tripartite motif-containing protein 40 OS=Mus musculus GN=Trim40 PE=2 SV=1
Q8BWM0	56.8096	1.77292e-05	2.90223	PMX	A60	Prostaglandin E synthase 2 OS=Mus musculus GN=Ptges2 PE=1 SV=3
Q8VCT3	181.188	1.78313e-05	2.3036	PMX	A60	Aminopeptidase B OS=Mus musculus GN=Rnpep PE=1 SV=2
Q9D8B3	55.3288	1.79133e-05	1.66351	PMX	A60	Charged multivesicular body protein 4b OS=Mus musculus GN=Chmp4b PE=1 SV=2
Q9DCL9	43.3291	1.79844e-05	1.98638	PMX	A60	Multifunctional protein ADE2 OS=Mus musculus GN=Paics PE=1 SV=4
Q91VR2	195.501	1.79871e-05	2.45156	PMX	A60	ATP synthase subunit gamma_ mitochondrial OS=Mus musculus GN=Atp5c1 PE=1 SV=1
Q3B7Z2	55.5555	1.82262e-05	2.20291	PMX	A60	Oxysterol-binding protein 1 OS=Mus musculus GN=Osbp PE=1 SV=3
P25444	132.095	1.82778e-05	2.34602	PMX	A60	40S ribosomal protein S2 OS=Mus musculus GN=Rps2 PE=1 SV=3
Q9CQB5	6.0954	1.83318e-05	2.86215	PMX	A60	CDGSH iron-sulfur domain-containing protein 2 OS=Mus musculus GN=Cisd2 PE=1 SV=1
Q9Z2Z9	54.0386	1.83534e-05	2.54127	PMX	A60	Glutamine--fructose-6-phosphate aminotransferase [isomerizing] 2 OS=Mus musculus GN=Gfpt2 PE=1 SV=3
Q9JI39	11.9849	1.84507e-05	3.28766	PMX	A60	ATP-binding cassette sub-family B member 10_ mitochondrial OS=Mus musculus GN=Abcb10 PE=1 SV=1
Q9JLQ0	96.6416	1.8552e-05	2.59671	PMX	A60	CD2-associated protein OS=Mus musculus GN=Cd2ap PE=1 SV=3
Q62186	39.7578	1.8908e-05	4.86641	PMX	A60	Translocon-associated protein subunit delta OS=Mus musculus GN=Ssr4 PE=1 SV=1
O35143	16.3996	1.91242e-05	6.23791	PMX	A60	ATPase inhibitor_ mitochondrial OS=Mus musculus GN=Atpif1 PE=1 SV=2
P10852	72.1418	1.93066e-05	2.01488	PMX	A60	4F2 cell-surface antigen heavy chain OS=Mus musculus GN=Slc3a2 PE=1 SV=1
Q8K1R3	11.8255	1.93613e-05	5.2191	PMX	A60	Polyribonucleotide nucleotidyltransferase 1_ mitochondrial OS=Mus musculus GN=Pnpt1 PE=1 SV=1
O35857	45.7862	1.93922e-05	2.52796	PMX	A60	Mitochondrial import inner membrane translocase subunit TIM44 OS=Mus musculus GN=Timm44 PE=1 SV=2
Q99JW2	70.9239	1.95807e-05	2.45929	PMX	A60	Aminoacylase-1 OS=Mus musculus GN=Acy1 PE=1 SV=1
Q9WTU6	28.0174	1.96757e-05	29.8837	PMX	A60	Mitogen-activated protein kinase 9 OS=Mus musculus GN=Mapk9 PE=1 SV=2
P61358	54.2298	1.99035e-05	3.15151	PMX	A60	60S ribosomal protein L27 OS=Mus musculus GN=Rpl27 PE=1 SV=2
Q9D8L5	5.4303	1.99194e-05	3.43901	PMX	A60	Coiled-coil domain-containing protein 91 OS=Mus musculus GN=Ccdc91 PE=1 SV=2
Q9R111	65.6625	2.06159e-05	2.2826	PMX	A60	Guanine deaminase OS=Mus musculus GN=Gda PE=1 SV=1
P48774	105.632	2.06646e-05	4.57557	PMX	A60	Glutathione S-transferase Mu 5 OS=Mus musculus GN=Gstm5 PE=1 SV=1
Q9WVP1	39.3518	2.06877e-05	3.20375	PMX	A60	AP-1 complex subunit mu-2 OS=Mus musculus GN=Ap1m2 PE=1 SV=3
Q9Z1W9	34.9856	2.07861e-05	2.99868	PMX	A60	STE20/SPS1-related proline-alanine-rich protein kinase OS=Mus musculus GN=Stk39 PE=1 SV=1
Q9Z2I8	220.352	2.08048e-05	3.80503	PMX	A60	Succinyl-CoA ligase [GDP-forming] subunit beta_ mitochondrial OS=Mus musculus GN=Suclg2 PE=1 SV=3
Q9D6Y7	99.7677	2.08859e-05	3.16823	PMX	A60	Mitochondrial peptide methionine sulfoxide reductase OS=Mus musculus GN=Msra PE=1 SV=1
O09167	57.5255	2.10413e-05	2.19888	PMX	A60	60S ribosomal protein L21 OS=Mus musculus GN=Rpl21 PE=1 SV=3
Q8K0Z7	26.8065	2.10978e-05	2.61017	PMX	A60	Translational activator of cytochrome c oxidase 1 OS=Mus musculus GN=Taco1 PE=1 SV=1
P48962	249.268	2.11032e-05	2.66245	PMX	A60	ADP/ATP translocase 1 OS=Mus musculus GN=Slc25a4 PE=1 SV=4
Q91WD9	25.2087	2.11791e-05	5.36598	PMX	A60	Secretagogin OS=Mus musculus GN=Scgn PE=2 SV=1
P22752;Q64523;Q6GSS7;Q8BFU2;Q8CGP5;Q8CGP6;Q8CGP7;Q8R1M2	50.2854	2.13889e-05	1.46557	PMX	A60	Histone H2A type 1 OS=Mus musculus GN=Hist1h2ab PE=1 SV=3
P01901;P04223;P14426;P14431	34.6342	2.14069e-05	2.2911	PMX	A60	H-2 class I histocompatibility antigen_ K-B alpha chain OS=Mus musculus GN=H2-K1 PE=1 SV=1
Q8BMG7	12.0603	2.1424e-05	2.24863	PMX	A60	Rab3 GTPase-activating protein non-catalytic subunit OS=Mus musculus GN=Rab3gap2 PE=1 SV=2
Q8QZR5	91.2275	2.15243e-05	2.6469	PMX	A60	Alanine aminotransferase 1 OS=Mus musculus GN=Gpt PE=1 SV=3
Q923D2	102.683	2.19348e-05	1.83247	PMX	A60	Flavin reductase (NADPH) OS=Mus musculus GN=Blvrb PE=1 SV=3
Q9DB29	30.8142	2.2231e-05	3.89122	PMX	A60	Isoamyl acetate-hydrolyzing esterase 1 homolog OS=Mus musculus GN=Iah1 PE=1 SV=1
P11983	177.592	2.22688e-05	2.4652	PMX	A60	T-complex protein 1 subunit alpha OS=Mus musculus GN=Tcp1 PE=1 SV=3
Q9D0K2	321.231	2.22707e-05	3.1916	PMX	A60	Succinyl-CoA:3-ketoacid coenzyme A transferase 1_ mitochondrial OS=Mus musculus GN=Oxct1 PE=1 SV=1
Q8R1V4	52.7399	2.22958e-05	3.70282	PMX	A60	Transmembrane emp24 domain-containing protein 4 OS=Mus musculus GN=Tmed4 PE=1 SV=1
P63011	47.4159	2.23846e-05	1.95073	PMX	A60	Ras-related protein Rab-3A OS=Mus musculus GN=Rab3a PE=1 SV=1
Q9CQ62	71.2634	2.25193e-05	2.25466	PMX	A60	2_4-dienoyl-CoA reductase_ mitochondrial OS=Mus musculus GN=Decr1 PE=1 SV=1
Q9QZD8	22.7937	2.25872e-05	3.03133	PMX	A60	Mitochondrial dicarboxylate carrier OS=Mus musculus GN=Slc25a10 PE=1 SV=2
Q8K2Q5	12.7392	2.26848e-05	10.4623	PMX	A60	Coiled-coil-helix-coiled-coil-helix domain-containing protein 7 OS=Mus musculus GN=Chchd7 PE=1 SV=1
Q5SF07	18.7882	2.28868e-05	74.0499	PMX	A60	Insulin-like growth factor 2 mRNA-binding protein 2 OS=Mus musculus GN=Igf2bp2 PE=1 SV=1
Q9JIK9	19.5846	2.29371e-05	2.39338	PMX	A60	28S ribosomal protein S34_ mitochondrial OS=Mus musculus GN=Mrps34 PE=1 SV=1
Q9CR09	26.3038	2.33187e-05	2.4855	PMX	A60	Ubiquitin-fold modifier-conjugating enzyme 1 OS=Mus musculus GN=Ufc1 PE=1 SV=1
P56135	22.573	2.33466e-05	3.00036	PMX	A60	ATP synthase subunit f_ mitochondrial OS=Mus musculus GN=Atp5j2 PE=1 SV=3
P47915	21.2965	2.34923e-05	10.2984	PMX	A60	60S ribosomal protein L29 OS=Mus musculus GN=Rpl29 PE=2 SV=2
Q9JLZ3	86.5581	2.35106e-05	4.72161	PMX	A60	Methylglutaconyl-CoA hydratase_ mitochondrial OS=Mus musculus GN=Auh PE=1 SV=1
P70333	156.528	2.36257e-05	1.36836	PMX	A60	Heterogeneous nuclear ribonucleoprotein H2 OS=Mus musculus GN=Hnrnph2 PE=1 SV=1
P62309	20.112	2.36882e-05	1.59051	PMX	A60	Small nuclear ribonucleoprotein G OS=Mus musculus GN=Snrpg PE=1 SV=1
Q61733	12.2341	2.3843e-05	3.85051	PMX	A60	28S ribosomal protein S31_ mitochondrial OS=Mus musculus GN=Mrps31 PE=1 SV=1
Q9CR86	23.7073	2.39421e-05	2.11806	PMX	A60	Calcium-regulated heat stable protein 1 OS=Mus musculus GN=Carhsp1 PE=1 SV=1
Q8R1I1	35.7996	2.42835e-05	6.47764	PMX	A60	Cytochrome b-c1 complex subunit 9 OS=Mus musculus GN=Uqcr10 PE=1 SV=1
Q9WVL0	96.0679	2.43086e-05	2.43305	PMX	A60	Maleylacetoacetate isomerase OS=Mus musculus GN=Gstz1 PE=1 SV=1
Q3V0K9	154.546	2.43088e-05	4.77513	PMX	A60	Plastin-1 OS=Mus musculus GN=Pls1 PE=1 SV=1
P70191	18.074	2.45357e-05	5.05956	PMX	A60	TNF receptor-associated factor 5 OS=Mus musculus GN=Traf5 PE=1 SV=1
P50171	45.7372	2.48069e-05	2.74569	PMX	A60	Estradiol 17-beta-dehydrogenase 8 OS=Mus musculus GN=Hsd17b8 PE=1 SV=2
Q3UZZ6	57.7366	2.52777e-05	19.389	PMX	A60	Sulfotransferase 1 family member D1 OS=Mus musculus GN=Sult1d1 PE=1 SV=1
Q9CQH3	52.268	2.54964e-05	3.46709	PMX	A60	NADH dehydrogenase [ubiquinone] 1 beta subcomplex subunit 5_ mitochondrial OS=Mus musculus GN=Ndufb5 PE=1 SV=1
Q64442	70.6719	2.55964e-05	2.20392	PMX	A60	Sorbitol dehydrogenase OS=Mus musculus GN=Sord PE=1 SV=3
Q8VE47	34.3481	2.59641e-05	1.84554	PMX	A60	Ubiquitin-like modifier-activating enzyme 5 OS=Mus musculus GN=Uba5 PE=1 SV=2
Q78IK2	17.8332	2.59913e-05	3.83495	PMX	A60	Up-regulated during skeletal muscle growth protein 5 OS=Mus musculus GN=Usmg5 PE=1 SV=1
Q9CR61	29.9461	2.61526e-05	3.70793	PMX	A60	NADH dehydrogenase [ubiquinone] 1 beta subcomplex subunit 7 OS=Mus musculus GN=Ndufb7 PE=1 SV=3
Q6P069	76.5698	2.62947e-05	2.53126	PMX	A60	Sorcin OS=Mus musculus GN=Sri PE=1 SV=1
Q9EPK6	11.3365	2.63821e-05	7.60638	PMX	A60	Nucleotide exchange factor SIL1 OS=Mus musculus GN=Sil1 PE=1 SV=2
Q921G7	233.2	2.67342e-05	2.88651	PMX	A60	Electron transfer flavoprotein-ubiquinone oxidoreductase_ mitochondrial OS=Mus musculus GN=Etfdh PE=1 SV=1
P63037	21.0825	2.67858e-05	2.33819	PMX	A60	DnaJ homolog subfamily A member 1 OS=Mus musculus GN=Dnaja1 PE=1 SV=1
Q922B1	30.338	2.68001e-05	2.1099	PMX	A60	O-acetyl-ADP-ribose deacetylase MACROD1 OS=Mus musculus GN=Macrod1 PE=1 SV=2
Q8BJ64	38.2031	2.68743e-05	2.32369	PMX	A60	Choline dehydrogenase_ mitochondrial OS=Mus musculus GN=Chdh PE=1 SV=1
Q99JT9	81.5561	2.6997e-05	2.62215	PMX	A60	1_2-dihydroxy-3-keto-5-methylthiopentene dioxygenase OS=Mus musculus GN=Adi1 PE=1 SV=1
P53026	102.403	2.71607e-05	2.0225	PMX	A60	60S ribosomal protein L10a OS=Mus musculus GN=Rpl10a PE=1 SV=3
Q9Z0F7	41.3501	2.74048e-05	1.59122	PMX	A60	Gamma-synuclein OS=Mus musculus GN=Sncg PE=1 SV=1
Q9CZA6;Q9ERR1	28.5278	2.77393e-05	1.76685	PMX	A60	Nuclear distribution protein nudE homolog 1 OS=Mus musculus GN=Nde1 PE=1 SV=1
P56857	14.4423	2.7761e-05	9.66599	PMX	A60	Claudin-18 OS=Mus musculus GN=Cldn18 PE=1 SV=1
Q9DCS3	118.584	2.82393e-05	3.32633	PMX	A60	Trans-2-enoyl-CoA reductase_ mitochondrial OS=Mus musculus GN=Mecr PE=1 SV=2
Q8K370	37.5257	2.83167e-05	3.05775	PMX	A60	Acyl-CoA dehydrogenase family member 10 OS=Mus musculus GN=Acad10 PE=1 SV=1
Q9Z1B7	22.6715	2.86815e-05	2.35454	PMX	A60	Mitogen-activated protein kinase 13 OS=Mus musculus GN=Mapk13 PE=1 SV=2
Q9Z1W8	50.4651	2.86879e-05	40.0323	PMX	A60	Potassium-transporting ATPase alpha chain 2 OS=Mus musculus GN=Atp12a PE=1 SV=3
Q60597	557.69	2.86925e-05	4.47735	PMX	A60	2-oxoglutarate dehydrogenase_ mitochondrial OS=Mus musculus GN=Ogdh PE=1 SV=3
P68368	339.06	2.92023e-05	2.2184	PMX	A60	Tubulin alpha-4A chain OS=Mus musculus GN=Tuba4a PE=1 SV=1
Q9CQU3	6.2475	2.92679e-05	12.1481	PMX	A60	Protein RER1 OS=Mus musculus GN=Rer1 PE=1 SV=1
Q9WVE8	168.25	2.9366e-05	2.20902	PMX	A60	Protein kinase C and casein kinase substrate in neurons protein 2 OS=Mus musculus GN=Pacsin2 PE=1 SV=1
P62852	76.3474	2.95676e-05	2.14564	PMX	A60	40S ribosomal protein S25 OS=Mus musculus GN=Rps25 PE=1 SV=1
Q9Z204	82.8167	2.95948e-05	2.46543	PMX	A60	Heterogeneous nuclear ribonucleoproteins C1/C2 OS=Mus musculus GN=Hnrnpc PE=1 SV=1
P10126;P62631	406.402	2.98342e-05	1.18619	PMX	A60	Elongation factor 1-alpha 1 OS=Mus musculus GN=Eef1a1 PE=1 SV=3
Q9D662	109.317	2.98804e-05	1.50886	PMX	A60	Protein transport protein Sec23B OS=Mus musculus GN=Sec23b PE=1 SV=1
Q99JY9;Q641P0	148.167	3.02836e-05	2.40745	PMX	A60	Actin-related protein 3 OS=Mus musculus GN=Actr3 PE=1 SV=3
Q91Z53	112.911	3.04024e-05	1.96595	PMX	A60	Glyoxylate reductase/hydroxypyruvate reductase OS=Mus musculus GN=Grhpr PE=1 SV=1
O08807	93.5686	3.04588e-05	2.54905	PMX	A60	Peroxiredoxin-4 OS=Mus musculus GN=Prdx4 PE=1 SV=1
Q8CBW3	33.0086	3.11063e-05	1.76649	PMX	A60	Abl interactor 1 OS=Mus musculus GN=Abi1 PE=1 SV=3
Q9CQX8	59.1708	3.11171e-05	3.09498	PMX	A60	28S ribosomal protein S36_ mitochondrial OS=Mus musculus GN=Mrps36 PE=1 SV=1
Q9ESE1	29.4613	3.11959e-05	2.13064	PMX	A60	Lipopolysaccharide-responsive and beige-like anchor protein OS=Mus musculus GN=Lrba PE=1 SV=1
P14131	55.522	3.13339e-05	2.34729	PMX	A60	40S ribosomal protein S16 OS=Mus musculus GN=Rps16 PE=1 SV=4
Q8BL97	30.0831	3.17986e-05	1.48429	PMX	A60	Serine/arginine-rich splicing factor 7 OS=Mus musculus GN=Srsf7 PE=1 SV=1
Q64726	42.6666	3.18008e-05	1.64369	PMX	A60	Zinc-alpha-2-glycoprotein OS=Mus musculus GN=Azgp1 PE=1 SV=2
Q8BI84	125.112	3.23355e-05	4.07471	PMX	A60	Melanoma inhibitory activity protein 3 OS=Mus musculus GN=Mia3 PE=1 SV=2
Q99LC3	161.319	3.28423e-05	2.99927	PMX	A60	NADH dehydrogenase [ubiquinone] 1 alpha subcomplex subunit 10_ mitochondrial OS=Mus musculus GN=Ndufa10 PE=1 SV=1
P00329	93.2084	3.2875e-05	2.00918	PMX	A60	Alcohol dehydrogenase 1 OS=Mus musculus GN=Adh1 PE=1 SV=2
Q3TC72	90.5992	3.30298e-05	2.31446	PMX	A60	Fumarylacetoacetate hydrolase domain-containing protein 2A OS=Mus musculus GN=Fahd2 PE=1 SV=1
P97742	66.1538	3.30966e-05	3.9428	PMX	A60	Carnitine O-palmitoyltransferase 1_ liver isoform OS=Mus musculus GN=Cpt1a PE=1 SV=4
Q8VDN2	328.509	3.31124e-05	2.01216	PMX	A60	Sodium/potassium-transporting ATPase subunit alpha-1 OS=Mus musculus GN=Atp1a1 PE=1 SV=1
Q5SWT3	6.4003	3.32932e-05	10.9563	PMX	A60	Solute carrier family 25 member 35 OS=Mus musculus GN=Slc25a35 PE=1 SV=2
Q8BMF4	177.97	3.3403e-05	2.72882	PMX	A60	Dihydrolipoyllysine-residue acetyltransferase component of pyruvate dehydrogenase complex_ mitochondrial OS=Mus musculus GN=Dlat PE=1 SV=2
Q8C050	5.5254	3.36124e-05	2.65963	PMX	A60	Ribosomal protein S6 kinase alpha-5 OS=Mus musculus GN=Rps6ka5 PE=1 SV=2
Q8BHN3	218.964	3.36243e-05	1.88514	PMX	A60	Neutral alpha-glucosidase AB OS=Mus musculus GN=Ganab PE=1 SV=1
Q9D5T0	12.5303	3.37345e-05	3.81763	PMX	A60	ATPase family AAA domain-containing protein 1 OS=Mus musculus GN=Atad1 PE=1 SV=1
Q9CQ54	31.6435	3.37456e-05	4.60931	PMX	A60	NADH dehydrogenase [ubiquinone] 1 subunit C2 OS=Mus musculus GN=Ndufc2 PE=1 SV=1
Q9WVD5	13.3178	3.39311e-05	5.65368	PMX	A60	Mitochondrial ornithine transporter 1 OS=Mus musculus GN=Slc25a15 PE=1 SV=1
P24527	177.326	3.41292e-05	2.41006	PMX	A60	Leukotriene A-4 hydrolase OS=Mus musculus GN=Lta4h PE=1 SV=4
Q9JLJ2	122.151	3.41677e-05	1.28533	PMX	A60	4-trimethylaminobutyraldehyde dehydrogenase OS=Mus musculus GN=Aldh9a1 PE=1 SV=1
P45952	239.099	3.45936e-05	2.08301	PMX	A60	Medium-chain specific acyl-CoA dehydrogenase_ mitochondrial OS=Mus musculus GN=Acadm PE=1 SV=1
P45700	28.5222	3.46119e-05	2.27584	PMX	A60	Mannosyl-oligosaccharide 1_2-alpha-mannosidase IA OS=Mus musculus GN=Man1a1 PE=1 SV=1
P70302	78.7942	3.48127e-05	1.20437	PMX	A60	Stromal interaction molecule 1 OS=Mus musculus GN=Stim1 PE=1 SV=2
Q8R3F5	18.3233	3.49469e-05	2.52956	PMX	A60	Malonyl-CoA-acyl carrier protein transacylase_ mitochondrial OS=Mus musculus GN=Mcat PE=1 SV=3
P97493	46.5667	3.50593e-05	2.43157	PMX	A60	Thioredoxin_ mitochondrial OS=Mus musculus GN=Txn2 PE=1 SV=1
P61458	73.2362	3.51781e-05	1.68416	PMX	A60	Pterin-4-alpha-carbinolamine dehydratase OS=Mus musculus GN=Pcbd1 PE=1 SV=2
Q9CQC7	31.6922	3.54086e-05	4.18906	PMX	A60	NADH dehydrogenase [ubiquinone] 1 beta subcomplex subunit 4 OS=Mus musculus GN=Ndufb4 PE=1 SV=3
Q9Z160	5.376	3.56796e-05	364.297	PMX	A60	Conserved oligomeric Golgi complex subunit 1 OS=Mus musculus GN=Cog1 PE=1 SV=3
Q9CZ13	311.894	3.59608e-05	3.79477	PMX	A60	Cytochrome b-c1 complex subunit 1_ mitochondrial OS=Mus musculus GN=Uqcrc1 PE=1 SV=2
Q9JHL1	52.161	3.61625e-05	7.45077	PMX	A60	Na(+)/H(+) exchange regulatory cofactor NHE-RF2 OS=Mus musculus GN=Slc9a3r2 PE=1 SV=2
Q9JMH9	60.6373	3.6228e-05	5.26762	PMX	A60	Unconventional myosin-XVIIIa OS=Mus musculus GN=Myo18a PE=1 SV=2
P14869	196.858	3.65786e-05	2.48404	PMX	A60	60S acidic ribosomal protein P0 OS=Mus musculus GN=Rplp0 PE=1 SV=3
Q8R059	109.189	3.76303e-05	3.2148	PMX	A60	UDP-glucose 4-epimerase OS=Mus musculus GN=Gale PE=1 SV=1
P59325	69.3861	3.84668e-05	1.77844	PMX	A60	Eukaryotic translation initiation factor 5 OS=Mus musculus GN=Eif5 PE=1 SV=1
P47753	67.2064	3.8654e-05	1.60385	PMX	A60	F-actin-capping protein subunit alpha-1 OS=Mus musculus GN=Capza1 PE=1 SV=4
Q8BGH2	79.6078	3.87563e-05	2.73038	PMX	A60	Sorting and assembly machinery component 50 homolog OS=Mus musculus GN=Samm50 PE=1 SV=1
Q9DBS9	6.1736	3.88211e-05	9.06196	PMX	A60	Oxysterol-binding protein-related protein 3 OS=Mus musculus GN=Osbpl3 PE=1 SV=2
Q6ZWN5	73.2951	3.88717e-05	2.50822	PMX	A60	40S ribosomal protein S9 OS=Mus musculus GN=Rps9 PE=1 SV=3
Q99PN0	12.1682	3.90781e-05	36.8146	PMX	A60	Sodium/iodide cotransporter OS=Mus musculus GN=Slc5a5 PE=2 SV=1
Q8BVI4	62.1159	3.90951e-05	1.58334	PMX	A60	Dihydropteridine reductase OS=Mus musculus GN=Qdpr PE=1 SV=2
P35283	22.7982	3.92676e-05	7.16614	PMX	A60	Ras-related protein Rab-12 OS=Mus musculus GN=Rab12 PE=1 SV=3
D3YXK2	48.6801	3.96716e-05	2.43994	PMX	A60	Scaffold attachment factor B1 OS=Mus musculus GN=Safb PE=1 SV=2
Q61165	45.6692	3.99963e-05	3.25943	PMX	A60	Sodium/hydrogen exchanger 1 OS=Mus musculus GN=Slc9a1 PE=1 SV=1
Q91XV3	69.1491	4.02218e-05	2.73774	PMX	A60	Brain acid soluble protein 1 OS=Mus musculus GN=Basp1 PE=1 SV=3
Q9R257	46.2991	4.04801e-05	2.19132	PMX	A60	Heme-binding protein 1 OS=Mus musculus GN=Hebp1 PE=1 SV=2
P62245	72.2084	4.05133e-05	2.27	PMX	A60	40S ribosomal protein S15a OS=Mus musculus GN=Rps15a PE=1 SV=2
Q8K009	197.446	4.05297e-05	3.19346	PMX	A60	Mitochondrial 10-formyltetrahydrofolate dehydrogenase OS=Mus musculus GN=Aldh1l2 PE=1 SV=2
Q9DC69	119.569	4.06674e-05	3.5265	PMX	A60	NADH dehydrogenase [ubiquinone] 1 alpha subcomplex subunit 9_ mitochondrial OS=Mus musculus GN=Ndufa9 PE=1 SV=2
Q8VDP4	12.3357	4.07216e-05	2.41103	PMX	A60	Cell cycle and apoptosis regulator protein 2 OS=Mus musculus GN=Ccar2 PE=1 SV=2
Q8R404	31.2764	4.08769e-05	3.19244	PMX	A60	MICOS complex subunit MIC13 OS=Mus musculus GN=Mic13 PE=1 SV=1
Q9CQ69	45.953	4.09533e-05	3.60013	PMX	A60	Cytochrome b-c1 complex subunit 8 OS=Mus musculus GN=Uqcrq PE=1 SV=3
Q9Z2U0	129.513	4.10183e-05	1.34629	PMX	A60	Proteasome subunit alpha type-7 OS=Mus musculus GN=Psma7 PE=1 SV=1
O54941	16.9697	4.14312e-05	3.27519	PMX	A60	SWI/SNF-related matrix-associated actin-dependent regulator of chromatin subfamily E member 1 OS=Mus musculus GN=Smarce1 PE=1 SV=1
Q99JW5	6.153	4.15075e-05	7.7235	PMX	A60	Epithelial cell adhesion molecule OS=Mus musculus GN=Epcam PE=1 SV=1
Q9R0Q3	54.7074	4.1773e-05	1.65483	PMX	A60	Transmembrane emp24 domain-containing protein 2 OS=Mus musculus GN=Tmed2 PE=1 SV=1
O35381	93.7389	4.17855e-05	1.4876	PMX	A60	Acidic leucine-rich nuclear phosphoprotein 32 family member A OS=Mus musculus GN=Anp32a PE=1 SV=1
Q91W69;Q8CHU3	26.3137	4.19189e-05	2.85987	PMX	A60	Epsin-3 OS=Mus musculus GN=Epn3 PE=1 SV=1
Q01768	208.969	4.21777e-05	1.5956	PMX	A60	Nucleoside diphosphate kinase B OS=Mus musculus GN=Nme2 PE=1 SV=1
Q8JZX4	5.9693	4.24141e-05	2.71044	PMX	A60	Splicing factor 45 OS=Mus musculus GN=Rbm17 PE=1 SV=1
P61255	58.4645	4.25083e-05	2.35138	PMX	A60	60S ribosomal protein L26 OS=Mus musculus GN=Rpl26 PE=1 SV=1
P24472	185.348	4.36074e-05	2.08549	PMX	A60	Glutathione S-transferase A4 OS=Mus musculus GN=Gsta4 PE=1 SV=3
P09103	609.4	4.36447e-05	2.64566	PMX	A60	Protein disulfide-isomerase OS=Mus musculus GN=P4hb PE=1 SV=2
P52196	113.853	4.37106e-05	2.36751	PMX	A60	Thiosulfate sulfurtransferase OS=Mus musculus GN=Tst PE=1 SV=3
Q9D8I3	39.4197	4.37321e-05	10.5426	PMX	A60	Glyoxalase domain-containing protein 5 OS=Mus musculus GN=Glod5 PE=1 SV=1
Q91WG0;Q8QZR3	132.834	4.39561e-05	3.4856	PMX	A60	Acylcarnitine hydrolase OS=Mus musculus GN=Ces2c PE=1 SV=1
P18242	288.801	4.40358e-05	2.26384	PMX	A60	Cathepsin D OS=Mus musculus GN=Ctsd PE=1 SV=1
Q9D7R7	35.9581	4.52175e-05	12.7076	PMX	A60	Gastricsin OS=Mus musculus GN=Pgc PE=2 SV=1
Q9CPZ8	26.1682	4.5815e-05	3.27662	PMX	A60	COX assembly mitochondrial protein homolog OS=Mus musculus GN=Cmc1 PE=1 SV=1
Q62086	33.5593	4.60032e-05	1.98954	PMX	A60	Serum paraoxonase/arylesterase 2 OS=Mus musculus GN=Pon2 PE=1 SV=2
P61961	35.8688	4.63049e-05	3.13323	PMX	A60	Ubiquitin-fold modifier 1 OS=Mus musculus GN=Ufm1 PE=1 SV=1
Q9Z2Q5	12.8722	4.674e-05	6.88552	PMX	A60	39S ribosomal protein L40_ mitochondrial OS=Mus musculus GN=Mrpl40 PE=1 SV=2
Q64435	48.0282	4.69324e-05	2.26941	PMX	A60	UDP-glucuronosyltransferase 1-6 OS=Mus musculus GN=Ugt1a6 PE=1 SV=1
Q9CPP6	64.0328	4.74559e-05	4.10014	PMX	A60	NADH dehydrogenase [ubiquinone] 1 alpha subcomplex subunit 5 OS=Mus musculus GN=Ndufa5 PE=1 SV=3
Q8R081	185.365	4.76086e-05	1.94424	PMX	A60	Heterogeneous nuclear ribonucleoprotein L OS=Mus musculus GN=Hnrnpl PE=1 SV=2
Q71RI9	39.4612	4.76791e-05	6.68138	PMX	A60	Kynurenine--oxoglutarate transaminase 3 OS=Mus musculus GN=Ccbl2 PE=1 SV=1
Q8K3G9	29.3677	4.8058e-05	2.24198	PMX	A60	DCC-interacting protein 13-beta OS=Mus musculus GN=Appl2 PE=1 SV=1
P62075	70.7275	4.83e-05	2.80881	PMX	A60	Mitochondrial import inner membrane translocase subunit Tim13 OS=Mus musculus GN=Timm13 PE=1 SV=1
P35505	69.6114	4.86036e-05	2.78786	PMX	A60	Fumarylacetoacetase OS=Mus musculus GN=Fah PE=1 SV=2
Q62087	39.7338	4.90006e-05	2.6225	PMX	A60	Serum paraoxonase/lactonase 3 OS=Mus musculus GN=Pon3 PE=1 SV=2
Q9D1Q6	174.115	4.93768e-05	2.19465	PMX	A60	Endoplasmic reticulum resident protein 44 OS=Mus musculus GN=Erp44 PE=1 SV=1
P10605	155.492	4.95095e-05	1.83073	PMX	A60	Cathepsin B OS=Mus musculus GN=Ctsb PE=1 SV=2
P26443;Q9D9C6	319.277	4.95916e-05	1.53905	PMX	A60	Glutamate dehydrogenase 1_ mitochondrial OS=Mus musculus GN=Glud1 PE=1 SV=1
Q922Q1	49.3465	4.99798e-05	1.91858	PMX	A60	Mitochondrial amidoxime reducing component 2 OS=Mus musculus GN=Marc2 PE=1 SV=1
Q9Z1Q9	162.551	5.01942e-05	2.12378	PMX	A60	Valine--tRNA ligase OS=Mus musculus GN=Vars PE=1 SV=1
P11031	37.3051	5.09376e-05	1.54813	PMX	A60	Activated RNA polymerase II transcriptional coactivator p15 OS=Mus musculus GN=Sub1 PE=1 SV=3
Q60759	67.7769	5.09862e-05	2.79647	PMX	A60	Glutaryl-CoA dehydrogenase_ mitochondrial OS=Mus musculus GN=Gcdh PE=1 SV=2
Q9CQN6	14.059	5.13807e-05	9.89889	PMX	A60	Transmembrane protein 14C OS=Mus musculus GN=Tmem14c PE=1 SV=1
P60843	226.477	5.20464e-05	1.33485	PMX	A60	Eukaryotic initiation factor 4A-I OS=Mus musculus GN=Eif4a1 PE=1 SV=1
Q9D0S9	42.1756	5.21956e-05	4.65636	PMX	A60	Histidine triad nucleotide-binding protein 2_ mitochondrial OS=Mus musculus GN=Hint2 PE=1 SV=1
Q80YT7	11.3198	5.22082e-05	1.96088	PMX	A60	Myomegalin OS=Mus musculus GN=Pde4dip PE=1 SV=2
Q3ULJ0	139.639	5.22508e-05	4.36448	PMX	A60	Glycerol-3-phosphate dehydrogenase 1-like protein OS=Mus musculus GN=Gpd1l PE=1 SV=2
Q9Z0U1	77.9744	5.28892e-05	3.39378	PMX	A60	Tight junction protein ZO-2 OS=Mus musculus GN=Tjp2 PE=1 SV=2
Q9D1L0	34.9813	5.29845e-05	1.97927	PMX	A60	Coiled-coil-helix-coiled-coil-helix domain-containing protein 2 OS=Mus musculus GN=Chchd2 PE=2 SV=1
O88569	230.376	5.40964e-05	1.77948	PMX	A60	Heterogeneous nuclear ribonucleoproteins A2/B1 OS=Mus musculus GN=Hnrnpa2b1 PE=1 SV=2
Q91YY4	6.2423	5.41377e-05	5.04461	PMX	A60	ATP synthase mitochondrial F1 complex assembly factor 2 OS=Mus musculus GN=Atpaf2 PE=1 SV=1
P60229	137.102	5.46118e-05	1.56001	PMX	A60	Eukaryotic translation initiation factor 3 subunit E OS=Mus musculus GN=Eif3e PE=1 SV=1
[truncated: 1,037 more rows]

## Sheet: Agonist over 1.5 fold
Accession	Confidence score	Anova (p)	Max fold change	Highest mean condition	Lowest mean condition	Description
[truncated: 781 more rows]

## Sheet: PMX over 1.5 fold
Accession	Confidence score	Anova (p)	Max fold change	Highest mean condition	Lowest mean condition	Description
[truncated: 1,294 more rows]
